# Supplementary material for: The human genome: a multifractal analysis
Source: BMC Genomics. 2011 Oct 14;12:506. doi: 10.1186/1471-2164-12-506 (PMC3277318; doi:10.1186/1471-2164-12-506)
Supplement: Additional file 1 — Multifractal and molecular parameters for whole human genome. The file contains the Hs_refseq human genome sequence build 36.2 divided by fragments of 300 kb and multifractal and molecular parameters for 9,379 human chromosome fragments. All REs: All repetitive elements. [file 1471-2164-12-506-S1.XLS]

## Sheet: Whole human genome-9379
Chr.	Seq. Number	Order by Chr.	Order by contig	Contig	D-20	D-19	D-18	D-17	D-16	D-15	D-14	D-13	D-12	D-11	D-10	D-9	D-8	D-7	D-6	D-5	D-4	D-3	D-2	D-1	D0	D1	D2	D3	D4	D5	D6	D7	D8	D9	D10	D11	D12	D13	D14	D15	D16	D17	D18	D19	D20	DDq(-20,20)	G+C	Alu	AluJ
1	1	1	1	4350.18	2.2059	2.2045	2.2031	2.2014	2.1995	2.1974	2.195	2.1922	2.189	2.1852	2.1807	2.1753	2.1686	2.1602	2.1495	2.1356	2.1171	2.0919	2.0553	1.9991	1.9294	1.9008	1.776	1.6446	1.5248	1.4439	1.3903	1.3534	1.3268	1.3068	1.2912	1.2788	1.2686	1.2601	1.2529	1.2468	1.2415	1.2368	1.2327	1.229	1.2257	0.9802	43.6	119	49
1	2	2	2	4350.18	2.2252	2.224	2.2226	2.2211	2.2193	2.2174	2.2151	2.2125	2.2095	2.2059	2.2017	2.1964	2.1899	2.1817	2.1708	2.156	2.1351	2.1048	2.0612	2.0012	1.9194	1.8558	1.7034	1.5947	1.51	1.4512	1.4102	1.3803	1.3577	1.34	1.3258	1.3142	1.3044	1.2961	1.2891	1.2829	1.2775	1.2728	1.2686	1.2648	1.2614	0.9638	61.1	114	27
1	3	3	3	4350.18	2.231	2.2296	2.228	2.2263	2.2243	2.2221	2.2196	2.2167	2.2134	2.2094	2.2047	2.199	2.1919	2.1828	2.171	2.1552	2.1334	2.1029	2.0603	2.0015	1.9215	1.8598	1.688	1.5336	1.4071	1.3266	1.2751	1.24	1.2148	1.1959	1.1811	1.1693	1.1597	1.1517	1.1449	1.139	1.134	1.1295	1.1256	1.1221	1.119	1.1119	59.9	219	46
1	4	4	4	4350.18	2.2319	2.2304	2.2287	2.2269	2.2248	2.2225	2.2198	2.2167	2.2131	2.2088	2.2038	2.1977	2.1902	2.1807	2.1685	2.1523	2.1301	2.0989	2.0547	1.9944	1.9163	1.8633	1.6343	1.4091	1.2544	1.1647	1.109	1.0716	1.045	1.0252	1.0099	0.9977	0.9879	0.9797	0.9729	0.9671	0.962	0.9577	0.9539	0.9505	0.9475	1.2844	55.8	335	58
1	5	5	5	4350.18	2.2614	2.26	2.2584	2.2566	2.2546	2.2523	2.2497	2.2467	2.2432	2.239	2.2341	2.228	2.2205	2.211	2.1985	2.1814	2.1572	2.1216	2.0705	2.0052	1.9282	1.8734	1.6612	1.4574	1.3095	1.2207	1.1649	1.1271	1.0999	1.0795	1.0636	1.051	1.0406	1.0321	1.0248	1.0187	1.0133	1.0087	1.0046	1.001	0.9978	1.2636	53.4	302	74
1	6	6	6	4350.18	2.2319	2.2305	2.229	2.2273	2.2254	2.2233	2.2208	2.2179	2.2146	2.2107	2.206	2.2002	2.1931	2.184	2.1721	2.1561	2.1341	2.1034	2.0609	2.002	1.925	1.8723	1.7279	1.5987	1.4831	1.4035	1.3503	1.3133	1.2865	1.2661	1.2502	1.2374	1.2269	1.2181	1.2107	1.2043	1.1987	1.1938	1.1895	1.1857	1.1823	1.0496	57.8	135	37
1	7	7	7	4350.18	2.2189	2.2177	2.2164	2.2148	2.2131	2.2112	2.209	2.2064	2.2034	2.1999	2.1957	2.1907	2.1844	2.1764	2.1661	2.1521	2.1325	2.1039	2.0616	2.001	1.915	1.8219	1.5263	1.3426	1.2578	1.2117	1.1827	1.1625	1.1475	1.1359	1.1264	1.1186	1.112	1.1063	1.1013	1.0969	1.093	1.0895	1.0863	1.0835	1.0809	1.1381	60.5	48	11
1	8	8	1	4321.17	2.2348	2.2334	2.2318	2.2301	2.2281	2.2259	2.2233	2.2204	2.217	2.213	2.2083	2.2025	2.1954	2.1864	2.1747	2.1592	2.1376	2.1069	2.0629	2.0025	1.9279	1.8775	1.7389	1.6296	1.5476	1.4931	1.4553	1.4277	1.4065	1.3897	1.3761	1.3649	1.3555	1.3475	1.3406	1.3346	1.3294	1.3247	1.3206	1.317	1.3137	0.9212	55.9	36	14
1	9	9	2	4321.17	2.2332	2.2317	2.2301	2.2282	2.2262	2.2239	2.2213	2.2182	2.2147	2.2106	2.2057	2.1998	2.1925	2.1833	2.1713	2.1553	2.1333	2.1023	2.0591	2.0015	1.9296	1.8827	1.7681	1.6897	1.6146	1.5517	1.5036	1.4674	1.4399	1.4184	1.4014	1.3875	1.3761	1.3665	1.3583	1.3513	1.3452	1.3399	1.3351	1.3309	1.3271	0.9061	57.6	22	6
1	10	10	3	4321.17	2.2344	2.233	2.2315	2.2297	2.2278	2.2256	2.223	2.2201	2.2167	2.2127	2.2079	2.202	2.1948	2.1856	2.1736	2.1576	2.1354	2.1042	2.0603	2.0013	1.9261	1.8712	1.7482	1.6673	1.5965	1.5394	1.4961	1.4635	1.4385	1.4189	1.4032	1.3903	1.3796	1.3706	1.3628	1.3561	1.3503	1.3451	1.3406	1.3365	1.3329	0.9016	59	38	17
1	11	11	1	4547.17	2.2182	2.2168	2.2153	2.2137	2.2118	2.2096	2.2072	2.2044	2.2012	2.1975	2.193	2.1876	2.1811	2.1729	2.1625	2.1488	2.13	2.103	2.0618	2.0013	1.9314	1.8968	1.7798	1.6378	1.5017	1.4123	1.354	1.3139	1.2848	1.263	1.246	1.2324	1.2213	1.2121	1.2044	1.1977	1.192	1.187	1.1826	1.1787	1.1752	1.043	49.2	84	17
1	12	12	2	4547.17	2.2002	2.199	2.1976	2.1961	2.1943	2.1924	2.1902	2.1876	2.1847	2.1812	2.1771	2.1722	2.1662	2.1586	2.1489	2.1362	2.1189	2.0943	2.0573	2	1.9306	1.9028	1.8075	1.7074	1.5984	1.5195	1.465	1.4259	1.3968	1.3743	1.3565	1.3421	1.3302	1.3202	1.3117	1.3044	1.298	1.2925	1.2876	1.2832	1.2793	0.9209	47.4	46	10
1	13	13	3	4547.17	2.2216	2.2202	2.2187	2.217	2.215	2.2129	2.2104	2.2076	2.2043	2.2005	2.1959	2.1905	2.1838	2.1755	2.1648	2.1507	2.1313	2.1033	2.0611	2.0018	1.9359	1.9089	1.8102	1.693	1.5633	1.4739	1.4143	1.3727	1.3422	1.319	1.3008	1.2862	1.2742	1.2642	1.2557	1.2484	1.2421	1.2365	1.2317	1.2273	1.2234	0.9982	49.3	52	10
1	14	14	4	4547.17	2.1796	2.1786	2.1774	2.1761	2.1746	2.173	2.1711	2.169	2.1665	2.1635	2.16	2.1557	2.1505	2.1439	2.1354	2.1242	2.1087	2.0867	2.0526	1.9971	1.9282	1.9036	1.8141	1.6993	1.5606	1.4643	1.4008	1.3571	1.3256	1.3021	1.284	1.2696	1.2579	1.2482	1.24	1.2331	1.2271	1.2219	1.2173	1.2132	1.2096	0.97	43.4	49	10
1	15	15	1	21937.2	2.2048	2.2036	2.2022	2.2007	2.199	2.1971	2.195	2.1925	2.1896	2.1862	2.1821	2.1773	2.1713	2.1639	2.1543	2.1416	2.1241	2.0989	2.0601	2.0007	1.9316	1.9041	1.8086	1.7036	1.5833	1.4956	1.4353	1.3923	1.3606	1.3364	1.3174	1.3022	1.2898	1.2795	1.2708	1.2634	1.257	1.2514	1.2466	1.2422	1.2384	0.9664	47.3	47	10
1	16	16	2	21937.2	2.2091	2.2079	2.2066	2.205	2.2033	2.2014	2.1992	2.1967	2.1937	2.1902	2.186	2.181	2.1749	2.1671	2.1572	2.144	2.1259	2.0993	2.0592	2.0016	1.9343	1.9019	1.7894	1.649	1.5066	1.4138	1.3533	1.3115	1.2812	1.2584	1.2406	1.2264	1.2148	1.2052	1.1971	1.1902	1.1842	1.1791	1.1745	1.1705	1.1669	1.0422	51.4	68	22
1	17	17	3	21937.2	2.2406	2.2391	2.2375	2.2356	2.2335	2.2312	2.2285	2.2254	2.2218	2.2176	2.2125	2.2064	2.1988	2.1892	2.1768	2.1601	2.1371	2.1053	2.0616	2.0025	1.9283	1.8789	1.722	1.5619	1.4284	1.3434	1.2885	1.2508	1.2235	1.2029	1.1867	1.1738	1.1632	1.1544	1.1469	1.1405	1.1349	1.1301	1.1258	1.122	1.1186	1.1221	55.7	177	53
1	18	18	4	21937.2	2.2442	2.2429	2.2414	2.2397	2.2378	2.2357	2.2332	2.2304	2.227	2.2231	2.2185	2.2128	2.2057	2.1968	2.1851	2.1693	2.147	2.1143	2.0668	2.004	1.9263	1.8683	1.6582	1.4578	1.313	1.2255	1.1701	1.1325	1.1054	1.085	1.0692	1.0565	1.0462	1.0376	1.0304	1.0242	1.0189	1.0143	1.0102	1.0066	1.0035	1.2408	54.7	303	65
1	19	19	5	21937.2	2.2283	2.2269	2.2254	2.2238	2.2219	2.2198	2.2174	2.2146	2.2114	2.2077	2.2032	2.1978	2.1912	2.1829	2.1722	2.1579	2.1382	2.1092	2.0653	2.0036	1.9315	1.8873	1.6645	1.4087	1.2465	1.1572	1.1033	1.0678	1.0427	1.0241	1.0099	0.9986	0.9894	0.9819	0.9756	0.9702	0.9656	0.9616	0.958	0.9549	0.9521	1.2761	45.4	288	87
1	20	20	6	21937.2	2.2141	2.2128	2.2113	2.2097	2.2079	2.2059	2.2036	2.201	2.1979	2.1943	2.1901	2.185	2.1787	2.1709	2.1609	2.1477	2.1296	2.103	2.062	2.0019	1.9333	1.9029	1.7827	1.612	1.4528	1.3537	1.2908	1.2484	1.2182	1.1958	1.1787	1.1651	1.1541	1.1451	1.1375	1.131	1.1255	1.1207	1.1165	1.1128	1.1095	1.1046	47.7	100	27
1	21	21	7	21937.2	2.2125	2.2113	2.2099	2.2083	2.2066	2.2046	2.2024	2.1998	2.1968	2.1933	2.1891	2.1841	2.1779	2.1702	2.1602	2.147	2.1288	2.1024	2.0616	2.0012	1.9329	1.904	1.7967	1.6636	1.5264	1.4345	1.3736	1.3312	1.3002	1.2769	1.2587	1.2443	1.2325	1.2228	1.2146	1.2076	1.2016	1.1964	1.1918	1.1878	1.1842	1.0283	48.2	68	9
1	22	22	8	21937.2	2.2265	2.2251	2.2235	2.2217	2.2198	2.2175	2.215	2.2121	2.2088	2.2049	2.2003	2.1948	2.188	2.1795	2.1687	2.1543	2.1343	2.1053	2.0624	2.0027	1.9341	1.9022	1.7838	1.6583	1.53	1.4411	1.3823	1.3417	1.3122	1.2899	1.2726	1.2588	1.2475	1.2381	1.2301	1.2233	1.2174	1.2123	1.2077	1.2037	1.2001	1.0264	50.3	105	26
1	23	23	9	21937.2	2.2157	2.2144	2.213	2.2113	2.2096	2.2075	2.2052	2.2026	2.1995	2.1959	2.1916	2.1864	2.18	2.172	2.1618	2.1482	2.1297	2.1032	2.063	2.0028	1.928	1.8804	1.6573	1.4191	1.2653	1.1803	1.1292	1.0956	1.0719	1.0543	1.0407	1.0298	1.0209	1.0136	1.0073	1.0019	0.9973	0.9932	0.9896	0.9864	0.9835	1.2322	43.7	285	78
1	24	24	10	21937.2	2.2306	2.2291	2.2275	2.2257	2.2237	2.2214	2.2189	2.2159	2.2125	2.2084	2.2037	2.198	2.191	2.1823	2.1711	2.1564	2.1361	2.1071	2.0643	2.0041	1.9295	1.8778	1.6519	1.4342	1.2855	1.1994	1.1466	1.1116	1.0869	1.0685	1.0544	1.0432	1.0342	1.0266	1.0203	1.0149	1.0103	1.0062	1.0026	0.9995	0.9967	1.2339	47.8	310	88
1	25	25	11	21937.2	2.1944	2.1933	2.1921	2.1908	2.1893	2.1876	2.1856	2.1833	2.1807	2.1776	2.1739	2.1694	2.1638	2.1567	2.1476	2.1354	2.1186	2.0944	2.0575	1.9986	1.9237	1.8836	1.7149	1.4959	1.3401	1.2524	1.1995	1.1646	1.14	1.1217	1.1075	1.0963	1.0871	1.0794	1.073	1.0674	1.0627	1.0585	1.0548	1.0515	1.0486	1.1458	41.1	198	69
1	26	26	12	21937.2	2.2183	2.2171	2.2157	2.2142	2.2125	2.2106	2.2083	2.2058	2.2028	2.1993	2.1951	2.1901	2.1838	2.176	2.166	2.1527	2.1344	2.1081	2.0674	2.0047	1.9242	1.8657	1.6148	1.382	1.232	1.1479	1.0969	1.0633	1.0395	1.0218	1.008	0.9971	0.9882	0.9808	0.9746	0.9693	0.9646	0.9606	0.9571	0.9539	0.9511	1.2672	45.3	362	98
1	27	27	13	21937.2	2.2324	2.231	2.2294	2.2276	2.2257	2.2234	2.2209	2.218	2.2147	2.2108	2.2061	2.2006	2.1937	2.1852	2.1742	2.1595	2.1392	2.1095	2.0652	2.0039	1.9301	1.8775	1.6678	1.4375	1.2845	1.1973	1.1436	1.1077	1.0821	1.063	1.0481	1.0363	1.0266	1.0185	1.0116	1.0058	1.0007	0.9962	0.9922	0.9887	0.9856	1.2469	50.1	282	89
1	28	28	14	21937.2	2.2374	2.2359	2.2343	2.2326	2.2306	2.2283	2.2258	2.2229	2.2195	2.2156	2.211	2.2054	2.1985	2.1899	2.1788	2.1639	2.1431	2.1123	2.0668	2.0049	1.9287	1.8725	1.6401	1.4211	1.2745	1.1892	1.1365	1.1013	1.0762	1.0575	1.043	1.0315	1.0221	1.0143	1.0077	1.0021	0.9972	0.993	0.9892	0.9859	0.9829	1.2544	50.9	320	57
1	29	29	15	21937.2	2.242	2.2406	2.2391	2.2374	2.2354	2.2333	2.2308	2.228	2.2247	2.2209	2.2164	2.2109	2.2042	2.1958	2.185	2.1703	2.1497	2.1188	2.0715	2.0057	1.926	1.8633	1.61	1.383	1.2351	1.1501	1.0976	1.0625	1.0374	1.0186	1.004	0.9922	0.9826	0.9746	0.9678	0.962	0.9569	0.9525	0.9486	0.9452	0.9421	1.3	50.5	368	99
1	30	30	16	21937.2	2.222	2.2208	2.2194	2.2179	2.2161	2.2141	2.2119	2.2093	2.2063	2.2028	2.1986	2.1936	2.1874	2.1796	2.1697	2.1565	2.1383	2.1119	2.0708	2.0069	1.9199	1.8398	1.5449	1.3171	1.1722	1.0903	1.0406	1.0077	0.9843	0.967	0.9536	0.9429	0.9343	0.9271	0.9211	0.9159	0.9115	0.9077	0.9043	0.9013	0.8987	1.3234	45.3	481	91
1	31	31	17	21937.2	2.2191	2.2178	2.2164	2.2149	2.2131	2.2111	2.2088	2.2062	2.2032	2.1996	2.1954	2.1902	2.1839	2.176	2.1659	2.1526	2.1343	2.1079	2.0672	2.0051	1.9243	1.8614	1.5918	1.3383	1.1847	1.1012	1.0512	1.0182	0.9951	0.9779	0.9647	0.9542	0.9457	0.9387	0.9329	0.9279	0.9236	0.9198	0.9165	0.9136	0.911	1.3081	44.4	382	101
1	32	32	18	21937.2	2.237	2.2355	2.2339	2.2321	2.23	2.2277	2.2251	2.2221	2.2186	2.2146	2.2098	2.2041	2.197	2.1881	2.1767	2.1613	2.1397	2.108	2.0624	2.0026	1.9346	1.8984	1.7633	1.5938	1.4446	1.352	1.2928	1.2525	1.2233	1.2013	1.1841	1.1703	1.159	1.1496	1.1416	1.1348	1.1289	1.1237	1.1192	1.1151	1.1115	1.1255	51.5	117	26
1	33	33	19	21937.2	2.2356	2.2342	2.2326	2.2308	2.2288	2.2266	2.2241	2.2212	2.2179	2.214	2.2094	2.2038	2.1971	2.1886	2.1778	2.1633	2.1431	2.1133	2.0683	2.0049	1.9273	1.8714	1.6406	1.4148	1.2618	1.1725	1.1169	1.0794	1.0525	1.0323	1.0167	1.0041	0.9939	0.9854	0.9783	0.9721	0.9669	0.9622	0.9582	0.9546	0.9514	1.2842	50.6	314	86
1	34	34	20	21937.2	2.2236	2.2223	2.2209	2.2193	2.2175	2.2154	2.2131	2.2104	2.2073	2.2037	2.1993	2.1941	2.1877	2.1797	2.1693	2.1557	2.1368	2.1094	2.0672	2.0039	1.9285	1.8837	1.674	1.4381	1.281	1.1915	1.1365	1.0997	1.0734	1.0538	1.0385	1.0263	1.0164	1.0082	1.0012	0.9953	0.9901	0.9856	0.9817	0.9782	0.9751	1.2485	47.3	261	69
1	35	35	21	21937.2	2.2274	2.2259	2.2244	2.2226	2.2206	2.2184	2.2159	2.213	2.2097	2.2058	2.2012	2.1957	2.1889	2.1805	2.1696	2.1552	2.1354	2.1066	2.0635	2.0028	1.9312	1.8917	1.746	1.573	1.4272	1.3361	1.2776	1.2374	1.2083	1.1863	1.1691	1.1553	1.144	1.1346	1.1266	1.1198	1.1139	1.1088	1.1043	1.1003	1.0967	1.1307	51.7	159	49
1	36	36	22	21937.2	2.2356	2.2342	2.2327	2.231	2.2291	2.227	2.2245	2.2217	2.2185	2.2148	2.2103	2.2049	2.1983	2.1901	2.1794	2.1651	2.145	2.1153	2.0698	2.0054	1.9272	1.871	1.6513	1.4414	1.2958	1.2097	1.156	1.12	1.0942	1.0749	1.0599	1.0479	1.0381	1.03	1.0231	1.0172	1.012	1.0076	1.0036	1.0001	0.997	1.2386	51.7	299	81
1	37	37	23	21937.2	2.2325	2.2311	2.2295	2.2278	2.2259	2.2237	2.2213	2.2184	2.2151	2.2113	2.2067	2.2012	2.1944	2.1859	2.1749	2.1604	2.1401	2.1106	2.0663	2.0038	1.9292	1.8821	1.6731	1.4422	1.2877	1.1995	1.1453	1.109	1.0832	1.0639	1.0489	1.0369	1.0271	1.019	1.0121	1.0062	1.0011	0.9967	0.9927	0.9892	0.9861	1.2463	49.6	243	64
1	38	38	24	21937.2	2.2083	2.207	2.2056	2.204	2.2022	2.2002	2.1979	2.1953	2.1922	2.1887	2.1844	2.1792	2.1729	2.165	2.1548	2.1413	2.123	2.0971	2.0587	2.0009	1.9313	1.8988	1.7483	1.5539	1.4017	1.3111	1.2553	1.2184	1.1925	1.1734	1.1588	1.1472	1.1379	1.1302	1.1237	1.1182	1.1134	1.1092	1.1056	1.1024	1.0995	1.1088	44.9	169	50
1	39	39	25	21937.2	2.1961	2.1949	2.1936	2.1921	2.1905	2.1886	2.1865	2.184	2.1812	2.1779	2.1739	2.1692	2.1633	2.156	2.1466	2.1342	2.1171	2.0926	2.0553	1.9963	1.9225	1.8915	1.7421	1.5555	1.4067	1.3167	1.2604	1.2228	1.1962	1.1766	1.1615	1.1495	1.1399	1.1319	1.1251	1.1194	1.1145	1.1102	1.1064	1.1031	1.1001	1.096	45.2	201	55
1	40	40	1	4873.16	2.221	2.2197	2.2183	2.2167	2.2148	2.2128	2.2104	2.2077	2.2046	2.201	2.1967	2.1914	2.1851	2.1771	2.1668	2.1533	2.1347	2.1077	2.0657	2.0023	1.9263	1.8824	1.6829	1.4812	1.3333	1.2443	1.1888	1.1516	1.1252	1.1054	1.0901	1.0778	1.0678	1.0595	1.0524	1.0464	1.0411	1.0365	1.0325	1.0289	1.0257	1.1953	47.1	297	46
1	41	41	2	4873.16	2.212	2.2107	2.2093	2.2076	2.2058	2.2037	2.2013	2.1986	2.1954	2.1916	2.1872	2.1817	2.1751	2.1668	2.1561	2.1422	2.1234	2.0974	2.0589	2.0009	1.9319	1.9013	1.7425	1.5045	1.3371	1.2435	1.1868	1.1494	1.1231	1.1036	1.0887	1.0768	1.0673	1.0594	1.0527	1.0471	1.0422	1.038	1.0343	1.031	1.028	1.184	43.8	139	27
1	42	42	3	4873.16	2.1803	2.1793	2.1781	2.1768	2.1753	2.1737	2.1718	2.1696	2.167	2.164	2.1605	2.1562	2.1508	2.1441	2.1355	2.124	2.1083	2.0857	2.0516	1.9971	1.9285	1.9031	1.7963	1.6215	1.466	1.3726	1.3144	1.2756	1.2481	1.2278	1.2121	1.1997	1.1896	1.1812	1.1741	1.1681	1.1629	1.1583	1.1543	1.1507	1.1475	1.0328	43	78	12
1	43	43	4	4873.16	2.1792	2.1782	2.177	2.1757	2.1742	2.1725	2.1706	2.1684	2.1659	2.1629	2.1594	2.1551	2.1498	2.1432	2.1347	2.1234	2.1079	2.0857	2.0517	1.9968	1.9286	1.9038	1.7959	1.6119	1.4509	1.3546	1.2943	1.2539	1.2251	1.2036	1.1871	1.1739	1.1631	1.1542	1.1467	1.1403	1.1347	1.1299	1.1256	1.1218	1.1184	1.0608	42.2	76	13
1	44	44	5	4873.16	2.2051	2.2038	2.2024	2.2009	2.1992	2.1972	2.195	2.1924	2.1894	2.1859	2.1817	2.1767	2.1706	2.1629	2.153	2.1399	2.122	2.0965	2.058	2.0006	1.9341	1.908	1.7884	1.5949	1.4357	1.342	1.2836	1.2446	1.2169	1.1963	1.1804	1.1678	1.1576	1.1491	1.1419	1.1358	1.1306	1.1259	1.1219	1.1183	1.115	1.09	45.6	105	28
1	45	45	6	4873.16	2.2282	2.2267	2.2251	2.2233	2.2213	2.219	2.2164	2.2135	2.21	2.206	2.2013	2.1955	2.1885	2.1798	2.1687	2.154	2.134	2.1053	2.0628	2.0025	1.9323	1.8962	1.7443	1.5556	1.4069	1.317	1.2603	1.2219	1.1945	1.1739	1.1579	1.1452	1.1348	1.1262	1.1189	1.1127	1.1074	1.1027	1.0985	1.0949	1.0916	1.1366	50.3	163	30
1	46	46	7	4873.16	2.2235	2.2221	2.2206	2.2189	2.2169	2.2147	2.2122	2.2094	2.2061	2.2022	2.1975	2.1919	2.185	2.1764	2.1654	2.1509	2.1312	2.1033	2.0619	2.0024	1.9333	1.8998	1.7491	1.5561	1.4025	1.3099	1.2515	1.2121	1.1839	1.1628	1.1463	1.1332	1.1224	1.1135	1.1059	1.0994	1.0938	1.0889	1.0846	1.0807	1.0773	1.1463	47.9	159	36
1	47	47	8	4873.16	2.2263	2.225	2.2235	2.2218	2.22	2.2178	2.2154	2.2127	2.2095	2.2057	2.2012	2.1959	2.1893	2.181	2.1705	2.1565	2.1374	2.1095	2.0666	2.0036	1.9275	1.8776	1.6373	1.3928	1.2395	1.1543	1.1028	1.0687	1.0445	1.0265	1.0126	1.0015	0.9925	0.9849	0.9786	0.9731	0.9683	0.9642	0.9605	0.9573	0.9544	1.272	47.3	326	98
1	48	48	9	4873.16	2.234	2.2326	2.231	2.2293	2.2274	2.2252	2.2227	2.2198	2.2166	2.2127	2.2082	2.2028	2.1961	2.1878	2.1771	2.1629	2.1429	2.1134	2.0688	2.0058	1.9271	1.8639	1.588	1.3351	1.1839	1.1007	1.0502	1.0166	0.9927	0.9748	0.9608	0.9496	0.9405	0.9329	0.9264	0.9209	0.9161	0.9119	0.9082	0.9049	0.902	1.3321	48.9	390	94
1	49	49	10	4873.16	2.2288	2.2274	2.2259	2.2242	2.2223	2.2201	2.2177	2.2149	2.2116	2.2078	2.2032	2.1978	2.1911	2.1827	2.1719	2.1576	2.1379	2.1091	2.0656	2.0026	1.9255	1.8773	1.7177	1.5583	1.4231	1.3351	1.2779	1.2384	1.2098	1.1882	1.1713	1.1577	1.1467	1.1375	1.1297	1.123	1.1173	1.1122	1.1078	1.1039	1.1004	1.1284	53.5	204	57
1	50	50	11	4873.16	2.221	2.2197	2.2183	2.2166	2.2148	2.2127	2.2104	2.2077	2.2046	2.2009	2.1965	2.1913	2.1849	2.1769	2.1666	2.153	2.1343	2.1072	2.0658	2.0044	1.9275	1.8721	1.6207	1.3851	1.2357	1.1517	1.1007	1.0671	1.0434	1.0258	1.0122	1.0014	0.9927	0.9854	0.9793	0.9741	0.9695	0.9656	0.9621	0.959	0.9563	1.2648	47.1	362	83
1	51	51	1	4610.18	2.229	2.2275	2.2259	2.224	2.2219	2.2196	2.2169	2.2139	2.2104	2.2064	2.2015	2.1958	2.1887	2.18	2.1688	2.1541	2.134	2.1054	2.0634	2.0035	1.9313	1.888	1.7011	1.4939	1.3425	1.2524	1.196	1.158	1.1307	1.1101	1.0942	1.0814	1.0709	1.0621	1.0547	1.0483	1.0428	1.038	1.0338	1.03	1.0266	1.2024	50.5	232	57
1	52	52	2	4610.18	2.2215	2.2202	2.2186	2.2169	2.215	2.2128	2.2104	2.2076	2.2044	2.2006	2.1961	2.1907	2.1842	2.176	2.1656	2.1518	2.1329	2.1055	2.0638	2.0029	1.9296	1.889	1.7291	1.5444	1.3944	1.3013	1.2418	1.2013	1.172	1.15	1.1328	1.1191	1.1078	1.0985	1.0906	1.0839	1.0781	1.073	1.0685	1.0645	1.061	1.1606	50.3	201	50
1	53	53	3	4610.18	2.2243	2.223	2.2217	2.2201	2.2184	2.2164	2.2141	2.2115	2.2085	2.2049	2.2007	2.1955	2.1891	2.1811	2.1708	2.157	2.1378	2.1095	2.0664	2.0035	1.9244	1.87	1.6758	1.4706	1.3231	1.2358	1.1809	1.1438	1.1171	1.097	1.0814	1.0689	1.0586	1.0501	1.0429	1.0367	1.0314	1.0267	1.0226	1.019	1.0158	1.2085	52.4	248	47
1	54	54	4	4610.18	2.2028	2.2015	2.2001	2.1985	2.1967	2.1947	2.1925	2.1898	2.1868	2.1833	2.1791	2.174	2.1678	2.1601	2.1503	2.1374	2.1198	2.0949	2.0576	2.0002	1.9306	1.9012	1.7921	1.6234	1.4639	1.3651	1.302	1.259	1.228	1.2048	1.1868	1.1724	1.1608	1.1511	1.143	1.1361	1.1301	1.125	1.1204	1.1164	1.1128	1.0899	48.4	86	27
1	55	55	5	4610.18	2.2095	2.2081	2.2067	2.205	2.2032	2.2011	2.1988	2.196	2.1929	2.1892	2.1848	2.1795	2.1731	2.165	2.1547	2.1411	2.1226	2.0966	2.0579	2.0005	1.9318	1.9012	1.8057	1.7103	1.6	1.518	1.4608	1.4198	1.3892	1.3657	1.3471	1.332	1.3196	1.3092	1.3003	1.2927	1.2861	1.2803	1.2752	1.2706	1.2666	0.9429	49.7	43	11
1	56	56	6	4610.18	2.2125	2.2112	2.2097	2.2081	2.2062	2.2041	2.2017	2.199	2.1958	2.1921	2.1877	2.1823	2.1758	2.1677	2.1573	2.1437	2.1251	2.0987	2.0594	2.0011	1.9323	1.9016	1.782	1.6235	1.4731	1.3759	1.3129	1.2697	1.2385	1.2152	1.197	1.1826	1.1709	1.1612	1.153	1.146	1.14	1.1348	1.1302	1.1262	1.1226	1.0899	48.4	117	44
1	57	57	7	4610.18	2.2178	2.2165	2.215	2.2133	2.2115	2.2094	2.207	2.2042	2.201	2.1972	2.1928	2.1874	2.1808	2.1726	2.162	2.1481	2.1289	2.1013	2.0601	2.001	1.9311	1.8948	1.7771	1.6503	1.5281	1.4446	1.3885	1.3493	1.3206	1.2988	1.2816	1.2678	1.2565	1.247	1.239	1.2321	1.2261	1.2208	1.2162	1.2121	1.2084	1.0095	51.6	87	20
1	58	58	8	4610.18	2.2079	2.2067	2.2052	2.2037	2.2019	2.1999	2.1976	2.195	2.192	2.1884	2.1842	2.1791	2.1728	2.1649	2.1548	2.1414	2.1231	2.0971	2.0583	2.0011	1.933	1.9002	1.7538	1.5607	1.3995	1.3013	1.2404	1.2	1.1717	1.1508	1.1348	1.1222	1.1121	1.1037	1.0967	1.0907	1.0856	1.0811	1.0772	1.0737	1.0706	1.1373	46.3	169	65
1	59	59	9	4610.18	2.2287	2.2273	2.2257	2.224	2.2221	2.2199	2.2174	2.2145	2.2112	2.2073	2.2027	2.1972	2.1904	2.1818	2.1708	2.1563	2.1363	2.1076	2.0643	2.0026	1.9307	1.8902	1.6942	1.4542	1.2966	1.2081	1.1539	1.1178	1.0921	1.0729	1.0581	1.0463	1.0366	1.0286	1.0218	1.016	1.0109	1.0065	1.0027	0.9992	0.9961	1.2325	48.9	252	109
1	60	60	10	4610.18	2.2172	2.2159	2.2144	2.2128	2.211	2.2089	2.2066	2.2039	2.2008	2.1972	2.1929	2.1878	2.1814	2.1735	2.1634	2.1501	2.1318	2.1054	2.0648	2.0035	1.9283	1.8827	1.6817	1.4711	1.3218	1.2339	1.1796	1.1433	1.1177	1.0986	1.0839	1.0722	1.0627	1.0548	1.0482	1.0426	1.0377	1.0334	1.0297	1.0264	1.0234	1.1938	47.7	269	90
1	61	61	11	4610.18	2.1923	2.1911	2.1898	2.1884	2.1867	2.1849	2.1828	2.1803	2.1775	2.1741	2.1702	2.1654	2.1595	2.1522	2.1428	2.1306	2.114	2.0907	2.0556	1.9994	1.9286	1.8981	1.7629	1.5659	1.406	1.3114	1.2528	1.2137	1.186	1.1654	1.1496	1.137	1.1268	1.1184	1.1113	1.1053	1.1001	1.0955	1.0916	1.088	1.0849	1.1074	44.7	150	43
1	62	62	12	4610.18	2.2069	2.2056	2.2042	2.2026	2.2008	2.1987	2.1964	2.1937	2.1906	2.1869	2.1825	2.1773	2.1708	2.1628	2.1525	2.139	2.1207	2.0951	2.0573	2.0003	1.9323	1.9036	1.7976	1.6553	1.5126	1.4195	1.3584	1.3159	1.2848	1.2613	1.2429	1.2281	1.2161	1.206	1.1976	1.1903	1.1841	1.1786	1.1739	1.1696	1.1659	1.0411	48.6	83	21
1	63	63	13	4610.18	2.2277	2.2262	2.2246	2.2228	2.2208	2.2185	2.2159	2.213	2.2096	2.2056	2.2009	2.1953	2.1884	2.1799	2.169	2.1546	2.1348	2.1064	2.0641	2.0035	1.9305	1.8869	1.6987	1.504	1.3597	1.2717	1.2163	1.179	1.1524	1.1326	1.1172	1.1051	1.0952	1.0869	1.08	1.0741	1.069	1.0646	1.0607	1.0572	1.0541	1.1736	49.6	240	71
1	64	64	14	4610.18	2.1916	2.1905	2.1892	2.1878	2.1863	2.1845	2.1825	2.1803	2.1776	2.1745	2.1708	2.1663	2.1608	2.1539	2.145	2.1331	2.1168	2.0934	2.0577	1.9987	1.9195	1.8744	1.6789	1.4298	1.2722	1.187	1.1361	1.1025	1.0787	1.061	1.0472	1.0363	1.0274	1.02	1.0137	1.0083	1.0037	0.9997	0.9961	0.9929	0.9901	1.2015	39.6	242	88
1	65	65	15	4610.18	2.2246	2.2233	2.2219	2.2203	2.2185	2.2165	2.2141	2.2115	2.2083	2.2047	2.2004	2.1951	2.1887	2.1806	2.1701	2.1563	2.1372	2.1096	2.0673	2.0038	1.9258	1.8739	1.6395	1.3923	1.2357	1.149	1.0966	1.062	1.0375	1.0193	1.0053	0.9942	0.9852	0.9778	0.9716	0.9663	0.9617	0.9577	0.9542	0.9511	0.9484	1.2762	46.3	328	119
1	66	66	16	4610.18	2.226	2.2246	2.223	2.2213	2.2193	2.2171	2.2146	2.2118	2.2085	2.2046	2.2001	2.1946	2.188	2.1797	2.169	2.155	2.1357	2.1075	2.0647	2.0031	1.9308	1.8913	1.7228	1.5217	1.3701	1.2803	1.2241	1.1863	1.1592	1.139	1.1233	1.1107	1.1005	1.0919	1.0847	1.0785	1.0732	1.0685	1.0644	1.0607	1.0574	1.1685	50	195	65
1	67	67	17	4610.18	2.2334	2.2321	2.2305	2.2288	2.2269	2.2248	2.2223	2.2195	2.2163	2.2125	2.208	2.2026	2.1959	2.1876	2.1769	2.1627	2.143	2.1137	2.0688	2.0046	1.9288	1.8794	1.6663	1.4364	1.2759	1.1827	1.1252	1.0869	1.0597	1.0395	1.0239	1.0115	1.0015	0.9932	0.9862	0.9803	0.9752	0.9707	0.9668	0.9633	0.9602	1.2732	49.7	283	64
1	68	68	18	4610.18	2.2282	2.2268	2.2253	2.2237	2.2218	2.2197	2.2173	2.2145	2.2113	2.2076	2.2031	2.1978	2.1912	2.1829	2.1723	2.1583	2.1389	2.1105	2.0668	2.0019	1.9247	1.8794	1.6706	1.4373	1.2812	1.1918	1.1364	1.0991	1.0725	1.0526	1.0371	1.0247	1.0147	1.0063	0.9992	0.9932	0.988	0.9835	0.9796	0.976	0.9729	1.2553	49.3	260	58
1	69	69	19	4610.18	2.2093	2.2081	2.2067	2.2051	2.2033	2.2013	2.1991	2.1964	2.1934	2.1898	2.1855	2.1804	2.174	2.1661	2.1559	2.1425	2.1242	2.0981	2.059	2.0009	1.9322	1.9019	1.7744	1.6077	1.461	1.3689	1.3099	1.2699	1.2412	1.2198	1.2031	1.1899	1.1791	1.1702	1.1626	1.1562	1.1506	1.1457	1.1414	1.1376	1.1342	1.0752	47.1	116	33
1	70	70	20	4610.18	2.2216	2.2202	2.2187	2.2171	2.2152	2.2131	2.2107	2.2079	2.2047	2.201	2.1965	2.1912	2.1846	2.1764	2.1659	2.1519	2.1327	2.1049	2.0628	2.0021	1.93	1.8912	1.7698	1.6521	1.5358	1.4534	1.3975	1.358	1.329	1.3068	1.2892	1.2751	1.2634	1.2536	1.2452	1.2381	1.2318	1.2264	1.2215	1.2172	1.2134	1.0082	52.3	102	36
1	71	71	21	4610.18	2.2044	2.2032	2.2019	2.2004	2.1987	2.1969	2.1947	2.1922	2.1893	2.1859	2.1819	2.177	2.171	2.1635	2.1538	2.1411	2.1236	2.0988	2.061	2.0015	1.9285	1.8919	1.7201	1.5062	1.3496	1.2581	1.2016	1.1638	1.137	1.1169	1.1014	1.089	1.0789	1.0705	1.0634	1.0573	1.052	1.0474	1.0434	1.0398	1.0366	1.1679	45.4	215	82
1	72	72	22	4610.18	2.2192	2.2179	2.2165	2.2149	2.2132	2.2112	2.2089	2.2063	2.2033	2.1997	2.1955	2.1903	2.184	2.1761	2.1658	2.1523	2.1336	2.1069	2.0663	2.004	1.9262	1.8752	1.6356	1.3837	1.2262	1.1393	1.0867	1.0519	1.0273	1.009	0.9948	0.9836	0.9745	0.967	0.9607	0.9553	0.9506	0.9466	0.9431	0.94	0.9372	1.282	45.5	322	101
1	73	73	23	4610.18	2.2247	2.2233	2.2218	2.2201	2.2182	2.2161	2.2137	2.2109	2.2077	2.2039	2.1995	2.1941	2.1876	2.1794	2.169	2.1553	2.1365	2.1095	2.0681	2.005	1.9249	1.8684	1.6165	1.3704	1.2187	1.1346	1.0836	1.0498	1.0259	1.008	0.9942	0.9832	0.9743	0.9668	0.9606	0.9552	0.9505	0.9465	0.9429	0.9397	0.9368	1.2878	48.5	332	80
1	74	74	24	4610.18	2.2229	2.2216	2.2201	2.2184	2.2166	2.2145	2.2121	2.2093	2.2062	2.2024	2.198	2.1926	2.186	2.1778	2.1673	2.1534	2.1345	2.1075	2.0665	2.0043	1.9247	1.8664	1.6048	1.3582	1.2052	1.1202	1.0686	1.0343	1.0099	0.9918	0.9777	0.9665	0.9573	0.9497	0.9433	0.9379	0.9332	0.9291	0.9255	0.9223	0.9195	1.3035	46.2	350	86
1	75	75	25	4610.18	2.218	2.2167	2.2152	2.2135	2.2117	2.2096	2.2072	2.2044	2.2013	2.1976	2.1932	2.1879	2.1814	2.1733	2.1629	2.1491	2.1303	2.1033	2.0625	2.0024	1.931	1.8942	1.7446	1.5708	1.4259	1.3343	1.2753	1.235	1.206	1.1841	1.167	1.1533	1.1421	1.1328	1.125	1.1182	1.1124	1.1073	1.1028	1.0988	1.0953	1.1227	48.6	174	60
1	76	76	26	4610.18	2.2145	2.2132	2.2118	2.2101	2.2083	2.2062	2.2039	2.2012	2.198	2.1943	2.1899	2.1846	2.1781	2.17	2.1596	2.1458	2.1272	2.1008	2.0616	2.0026	1.9299	1.8887	1.6921	1.4653	1.309	1.2198	1.1654	1.1293	1.1037	1.0846	1.0698	1.058	1.0483	1.0403	1.0335	1.0277	1.0227	1.0183	1.0144	1.011	1.0079	1.2066	45.1	241	78
1	77	77	27	4610.18	2.2208	2.2195	2.218	2.2164	2.2145	2.2125	2.2101	2.2074	2.2042	2.2005	2.1961	2.1908	2.1844	2.1763	2.1659	2.1522	2.1335	2.1065	2.065	2.0031	1.9281	1.8835	1.6711	1.4278	1.2668	1.1768	1.1221	1.0859	1.0603	1.0413	1.0266	1.015	1.0056	0.9978	0.9912	0.9857	0.9809	0.9767	0.9731	0.9699	0.967	1.2538	46.4	281	81
1	78	78	28	4610.18	2.2195	2.2181	2.2166	2.2149	2.213	2.2108	2.2083	2.2055	2.2022	2.1984	2.1938	2.1883	2.1816	2.1732	2.1625	2.1485	2.1294	2.1024	2.0619	2.0026	1.9312	1.8943	1.7471	1.5621	1.4107	1.3178	1.2589	1.2188	1.19	1.1683	1.1514	1.1379	1.1269	1.1177	1.11	1.1034	1.0976	1.0926	1.0882	1.0843	1.0808	1.1387	49.1	147	33
1	79	79	29	4610.18	2.2133	2.212	2.2105	2.2089	2.207	2.2049	2.2025	2.1998	2.1966	2.1928	2.1884	2.183	2.1764	2.1681	2.1575	2.1436	2.1248	2.0986	2.0597	2.0007	1.9279	1.8879	1.6912	1.4604	1.3027	1.2129	1.1579	1.1213	1.0953	1.076	1.061	1.049	1.0392	1.0311	1.0243	1.0184	1.0134	1.009	1.0051	1.0017	0.9986	1.2147	45.5	236	55
1	80	80	30	4610.18	2.2233	2.222	2.2204	2.2188	2.2169	2.2147	2.2123	2.2095	2.2063	2.2025	2.1981	2.1927	2.1861	2.1779	2.1674	2.1534	2.1342	2.1063	2.0638	2.002	1.9311	1.8962	1.7545	1.5794	1.4313	1.3387	1.2792	1.2384	1.209	1.1868	1.1695	1.1557	1.1444	1.1351	1.1271	1.1204	1.1145	1.1094	1.1049	1.1009	1.0974	1.1259	49.5	144	32
1	81	81	31	4610.18	2.2204	2.219	2.2175	2.2158	2.2139	2.2118	2.2093	2.2066	2.2033	2.1996	2.1951	2.1897	2.1831	2.175	2.1645	2.1508	2.1322	2.1059	2.0657	2.0043	1.9282	1.8805	1.6598	1.4188	1.2592	1.1684	1.1127	1.0756	1.0492	1.0296	1.0144	1.0024	0.9927	0.9846	0.9778	0.9721	0.9671	0.9628	0.959	0.9557	0.9527	1.2677	47.7	284	82
1	82	82	32	4610.18	2.2278	2.2264	2.2249	2.2233	2.2214	2.2193	2.2169	2.2141	2.211	2.2073	2.2029	2.1976	2.1912	2.1832	2.1729	2.1593	2.1404	2.1126	2.0693	2.005	1.9267	1.8733	1.6395	1.4014	1.2494	1.1637	1.1112	1.0762	1.0512	1.0326	1.0181	1.0065	0.997	0.9891	0.9824	0.9766	0.9716	0.9672	0.9633	0.9599	0.9568	1.271	49.7	315	83
1	83	83	33	4610.18	2.2211	2.2199	2.2185	2.2169	2.2151	2.2131	2.2109	2.2083	2.2053	2.2018	2.1976	2.1926	2.1864	2.1788	2.1689	2.1559	2.138	2.1119	2.0706	2.0059	1.923	1.86	1.5955	1.3604	1.2098	1.1244	1.0722	1.0375	1.0128	0.9944	0.9802	0.9689	0.9597	0.9521	0.9457	0.9403	0.9356	0.9315	0.9279	0.9248	0.922	1.2992	47.1	396	105
1	84	84	34	4610.18	2.2284	2.227	2.2255	2.2238	2.2219	2.2197	2.2173	2.2145	2.2113	2.2075	2.2031	2.1978	2.1914	2.1834	2.1732	2.1596	2.1409	2.1131	2.07	2.0057	1.925	1.8652	1.6108	1.3715	1.2186	1.1317	1.078	1.042	1.0162	0.9969	0.9819	0.9699	0.9601	0.9519	0.945	0.9391	0.9341	0.9296	0.9257	0.9223	0.9192	1.3092	49.8	354	84
1	85	85	35	4610.18	2.2244	2.223	2.2215	2.2198	2.2179	2.2158	2.2134	2.2106	2.2074	2.2036	2.1992	2.1939	2.1874	2.1793	2.1689	2.1554	2.1369	2.1102	2.0689	2.0048	1.9225	1.8596	1.5916	1.3465	1.1965	1.113	1.0622	1.0284	1.0044	0.9864	0.9724	0.9612	0.9521	0.9445	0.938	0.9325	0.9277	0.9235	0.9198	0.9165	0.9136	1.3108	48.5	362	88
1	86	86	36	4610.18	2.2277	2.2263	2.2248	2.2231	2.2213	2.2191	2.2167	2.214	2.2108	2.2071	2.2027	2.1975	2.1911	2.1831	2.1728	2.1591	2.14	2.1116	2.0681	2.0049	1.9285	1.8794	1.6817	1.4645	1.3109	1.2202	1.1633	1.1247	1.097	1.0762	1.0601	1.0472	1.0366	1.0279	1.0205	1.0142	1.0088	1.0041	0.9999	0.9962	0.9929	1.2347	51.5	252	71
1	87	87	37	4610.18	2.2186	2.2173	2.2159	2.2143	2.2125	2.2105	2.2082	2.2055	2.2025	2.1989	2.1946	2.1894	2.183	2.175	2.1648	2.1514	2.1332	2.1074	2.0677	2.0047	1.9229	1.8633	1.6044	1.3661	1.2172	1.1348	1.0853	1.0529	1.0302	1.0134	1.0005	0.9903	0.982	0.9752	0.9694	0.9646	0.9604	0.9567	0.9535	0.9507	0.9482	1.2704	45.8	370	105
1	88	88	38	4610.18	2.2151	2.2139	2.2126	2.2111	2.2094	2.2076	2.2054	2.203	2.2001	2.1967	2.1927	2.1878	2.1818	2.1743	2.1645	2.1515	2.1335	2.1076	2.0673	2.0034	1.9218	1.8672	1.6318	1.4015	1.2516	1.1679	1.1178	1.0849	1.0619	1.0448	1.0316	1.0212	1.0127	1.0056	0.9997	0.9946	0.9902	0.9863	0.9829	0.9799	0.9772	1.2379	43.8	335	92
1	89	89	39	4610.18	2.2215	2.2202	2.2189	2.2174	2.2157	2.2137	2.2116	2.209	2.2061	2.2027	2.1987	2.1938	2.1878	2.1803	2.1706	2.1579	2.1403	2.1144	2.0732	2.007	1.9155	1.8303	1.5163	1.273	1.1282	1.0492	1.0016	0.9702	0.9479	0.9314	0.9185	0.9083	0.9	0.8931	0.8873	0.8824	0.8781	0.8744	0.8711	0.8683	0.8657	1.3558	45.5	514	130
1	90	90	40	4610.18	2.2266	2.2253	2.2239	2.2222	2.2204	2.2184	2.216	2.2133	2.2102	2.2065	2.2022	2.197	2.1906	2.1826	2.1724	2.1588	2.1401	2.1129	2.071	2.0066	1.9191	1.8371	1.5255	1.2897	1.1472	1.0687	1.0215	0.9904	0.9685	0.9523	0.9399	0.93	0.9219	0.9153	0.9097	0.9049	0.9008	0.8971	0.894	0.8912	0.8887	1.338	47.1	526	111
1	91	91	41	4610.18	2.2117	2.2105	2.2092	2.2078	2.2061	2.2043	2.2022	2.1997	2.1969	2.1936	2.1896	2.1849	2.179	2.1717	2.1622	2.1497	2.1324	2.1072	2.0675	2.0041	1.9227	1.8657	1.6132	1.3736	1.224	1.1416	1.0924	1.0601	1.0374	1.0207	1.0078	0.9975	0.9892	0.9823	0.9765	0.9715	0.9672	0.9634	0.9601	0.9571	0.9545	1.2572	44.2	349	92
1	92	92	42	4610.18	2.2107	2.2094	2.2079	2.2062	2.2044	2.2022	2.1998	2.1971	2.1939	2.1901	2.1857	2.1803	2.1738	2.1657	2.1553	2.1418	2.1237	2.0983	2.0603	2.0017	1.9303	1.8953	1.7423	1.5322	1.3706	1.2748	1.2149	1.1746	1.1458	1.1244	1.1078	1.0947	1.084	1.0753	1.0679	1.0616	1.0562	1.0515	1.0474	1.0437	1.0405	1.1703	48.5	165	38
1	93	93	1	32977.8	2.1916	2.1905	2.1891	2.1876	2.186	2.1841	2.1819	2.1795	2.1766	2.1733	2.1694	2.1646	2.1588	2.1516	2.1424	2.1302	2.1137	2.0904	2.0555	1.9992	1.9277	1.8974	1.8061	1.723	1.6213	1.5401	1.482	1.4399	1.4084	1.3842	1.365	1.3495	1.3368	1.3261	1.3171	1.3094	1.3028	1.2969	1.2918	1.2873	1.2832	0.9084	47.5	39	9
1	94	94	2	32977.8	2.1995	2.1983	2.1969	2.1954	2.1937	2.1917	2.1895	2.187	2.1841	2.1807	2.1766	2.1717	2.1657	2.1582	2.1486	2.1359	2.1186	2.0938	2.0567	1.9993	1.9282	1.8989	1.8133	1.7365	1.6398	1.5647	1.512	1.4742	1.446	1.4242	1.407	1.3931	1.3815	1.3718	1.3635	1.3564	1.3502	1.3448	1.3399	1.3356	1.3318	0.8677	48.3	40	4
1	95	95	3	32977.8	2.1933	2.1922	2.1908	2.1894	2.1877	2.1859	2.1838	2.1813	2.1785	2.1752	2.1712	2.1664	2.1606	2.1533	2.1439	2.1315	2.1147	2.0909	2.055	1.9985	1.9283	1.8999	1.8149	1.7417	1.6453	1.5661	1.5091	1.4677	1.4367	1.4129	1.3942	1.379	1.3666	1.3563	1.3476	1.3401	1.3337	1.3281	1.3231	1.3187	1.3148	0.8785	47.2	35	7
1	96	96	4	32977.8	2.1984	2.1971	2.1957	2.1941	2.1923	2.1903	2.1881	2.1855	2.1824	2.1789	2.1747	2.1697	2.1636	2.156	2.1463	2.1336	2.1166	2.0928	2.057	1.9998	1.9285	1.8979	1.8031	1.713	1.6137	1.5405	1.4896	1.4529	1.4256	1.4045	1.3877	1.3742	1.3629	1.3535	1.3456	1.3387	1.3327	1.3275	1.3228	1.3187	1.315	0.8834	48.7	43	16
1	97	97	5	32977.8	2.2155	2.2142	2.2128	2.2112	2.2095	2.2074	2.2052	2.2025	2.1995	2.1959	2.1916	2.1865	2.1801	2.1722	2.162	2.1485	2.13	2.1035	2.0635	2.0022	1.9281	1.8892	1.7177	1.5016	1.3459	1.2551	1.1987	1.161	1.1342	1.1142	1.0988	1.0866	1.0766	1.0684	1.0615	1.0556	1.0505	1.046	1.0421	1.0387	1.0356	1.1798	47	201	46
1	98	98	6	32977.8	2.2189	2.2177	2.2164	2.215	2.2133	2.2114	2.2093	2.2068	2.204	2.2006	2.1966	2.1918	2.1858	2.1783	2.1685	2.1556	2.1377	2.1115	2.0705	2.0053	1.9193	1.8495	1.5742	1.3446	1.1996	1.1181	1.0688	1.0364	1.0135	0.9965	0.9834	0.973	0.9645	0.9575	0.9515	0.9464	0.942	0.9381	0.9347	0.9317	0.929	1.2899	46	447	132
1	99	99	7	32977.8	2.2111	2.2098	2.2083	2.2067	2.2049	2.2028	2.2005	2.1978	2.1947	2.1911	2.1868	2.1816	2.1752	2.1673	2.1571	2.1438	2.1256	2.1	2.0613	2.0019	1.9303	1.8956	1.7467	1.5488	1.3934	1.2998	1.2407	1.2009	1.1723	1.151	1.1344	1.1212	1.1105	1.1016	1.0941	1.0878	1.0823	1.0775	1.0733	1.0695	1.0662	1.1448	47.4	161	45
1	100	100	8	32977.8	2.2234	2.222	2.2204	2.2187	2.2168	2.2146	2.2121	2.2092	2.2059	2.2021	2.1975	2.192	2.1852	2.1769	2.1662	2.1522	2.1331	2.1058	2.0647	2.0036	1.93	1.8895	1.7252	1.5303	1.3797	1.2886	1.231	1.1919	1.1638	1.1427	1.1262	1.113	1.1022	1.0932	1.0857	1.0792	1.0735	1.0686	1.0643	1.0605	1.057	1.1663	49.8	198	65
1	101	101	9	32977.8	2.2211	2.2198	2.2183	2.2167	2.2149	2.2129	2.2105	2.2078	2.2047	2.2011	2.1967	2.1915	2.1851	2.1771	2.1668	2.1533	2.1351	2.1089	2.0688	2.0058	1.9226	1.8561	1.5689	1.3115	1.1621	1.0814	1.033	1.0011	0.9785	0.9618	0.9489	0.9386	0.9302	0.9232	0.9173	0.9123	0.9079	0.9041	0.9007	0.8978	0.8951	1.326	47.1	405	103
1	102	102	10	32977.8	2.2202	2.2189	2.2175	2.2159	2.2141	2.2121	2.2098	2.2072	2.2042	2.2006	2.1964	2.1913	2.185	2.1772	2.1672	2.1539	2.1356	2.1089	2.0676	2.0049	1.9256	1.8675	1.614	1.3823	1.2337	1.1497	1.0985	1.0646	1.0407	1.0228	1.009	0.9981	0.9891	0.9817	0.9754	0.97	0.9654	0.9613	0.9577	0.9545	0.9516	1.2686	47.3	366	109
1	103	103	11	32977.8	2.2249	2.2236	2.2222	2.2205	2.2187	2.2166	2.2142	2.2115	2.2084	2.2047	2.2003	2.195	2.1885	2.1804	2.17	2.1563	2.1377	2.1109	2.0699	2.0063	1.9224	1.8532	1.5701	1.328	1.178	1.0945	1.0439	1.0103	0.9864	0.9687	0.955	0.9441	0.9352	0.9279	0.9217	0.9165	0.912	0.9081	0.9047	0.9016	0.8989	1.326	46.3	422	98
1	104	104	12	32977.8	2.2179	2.2165	2.215	2.2134	2.2115	2.2094	2.207	2.2043	2.2011	2.1974	2.1931	2.1878	2.1814	2.1734	2.1631	2.1496	2.1312	2.1048	2.0645	2.0032	1.9291	1.8895	1.7056	1.4953	1.3431	1.2537	1.1983	1.1613	1.135	1.1154	1.1003	1.0883	1.0785	1.0704	1.0635	1.0577	1.0526	1.0482	1.0443	1.0408	1.0378	1.1801	48.2	231	60
1	105	105	13	32977.8	2.2056	2.2044	2.2029	2.2014	2.1996	2.1976	2.1953	2.1926	2.1896	2.186	2.1818	2.1767	2.1704	2.1626	2.1526	2.1395	2.1218	2.0967	2.059	2.0009	1.9322	1.9057	1.7928	1.64	1.4925	1.3981	1.3374	1.2962	1.2667	1.2445	1.2274	1.2137	1.2025	1.1932	1.1854	1.1787	1.1729	1.1678	1.1633	1.1594	1.1558	1.0498	46.4	103	25
1	106	106	14	32977.8	2.1897	2.1885	2.1872	2.1857	2.184	2.1822	2.18	2.1776	2.1747	2.1713	2.1674	2.1625	2.1566	2.1493	2.1398	2.1274	2.1105	2.0867	2.0519	1.9978	1.9312	1.9078	1.8058	1.6193	1.453	1.3533	1.2905	1.2482	1.218	1.1956	1.1783	1.1645	1.1534	1.1442	1.1364	1.1298	1.1241	1.1191	1.1148	1.1109	1.1075	1.0822	44.7	64	13
1	107	107	15	32977.8	2.1739	2.1729	2.1717	2.1704	2.169	2.1674	2.1655	2.1634	2.1609	2.1579	2.1544	2.1502	2.1449	2.1383	2.1299	2.1188	2.1036	2.0822	2.0499	1.9967	1.9286	1.9052	1.8251	1.7271	1.6048	1.5173	1.4577	1.4154	1.3841	1.3601	1.3413	1.3262	1.3138	1.3035	1.2948	1.2873	1.2809	1.2753	1.2703	1.266	1.2621	0.9118	45.7	35	12
1	108	108	16	32977.8	2.1835	2.1824	2.1811	2.1796	2.178	2.1762	2.1741	2.1718	2.169	2.1658	2.1619	2.1573	2.1516	2.1444	2.1352	2.123	2.1065	2.0835	2.05	1.9965	1.9288	1.9065	1.8224	1.7327	1.6183	1.5306	1.4691	1.4254	1.3933	1.369	1.3501	1.335	1.3227	1.3125	1.304	1.2967	1.2904	1.2849	1.2801	1.2758	1.272	0.9115	44.3	47	8
1	109	109	17	32977.8	2.1724	2.1713	2.1702	2.1689	2.1674	2.1658	2.1639	2.1617	2.1592	2.1562	2.1527	2.1485	2.1432	2.1366	2.1282	2.1171	2.102	2.0807	2.0485	1.9956	1.9269	1.9022	1.8091	1.6505	1.4904	1.3905	1.3271	1.2844	1.2541	1.2317	1.2145	1.201	1.19	1.181	1.1734	1.1669	1.1614	1.1566	1.1523	1.1486	1.1453	1.0271	43.7	57	11
1	110	110	18	32977.8	2.204	2.2028	2.2014	2.1998	2.1981	2.1961	2.1939	2.1913	2.1883	2.1847	2.1804	2.1753	2.169	2.161	2.1508	2.1375	2.1195	2.0945	2.0577	2.0005	1.9316	1.9031	1.7961	1.6456	1.4977	1.403	1.3421	1.3006	1.2707	1.2484	1.2311	1.2174	1.2063	1.197	1.1893	1.1827	1.1769	1.172	1.1676	1.1638	1.1603	1.0437	46.6	93	23
1	111	111	19	32977.8	2.2076	2.2064	2.205	2.2035	2.2019	2.2	2.1978	2.1953	2.1925	2.1891	2.1851	2.1803	2.1743	2.1669	2.1573	2.1447	2.1274	2.1027	2.0645	2.0026	1.9193	1.8582	1.5972	1.3451	1.1948	1.1141	1.066	1.0344	1.0121	0.9954	0.9825	0.9722	0.9637	0.9567	0.9507	0.9456	0.9411	0.9372	0.9338	0.9307	0.928	1.2796	42.4	360	75
1	112	112	20	32977.8	2.1966	2.1955	2.1942	2.1928	2.1912	2.1894	2.1874	2.1851	2.1824	2.1792	2.1754	2.1708	2.1651	2.158	2.1488	2.1365	2.1196	2.0952	2.0579	1.9983	1.9207	1.8766	1.6722	1.4155	1.2583	1.1741	1.1238	1.0907	1.0673	1.0499	1.0364	1.0256	1.0168	1.0095	1.0032	0.9979	0.9933	0.9893	0.9858	0.9826	0.9798	1.2168	40.6	224	65
1	113	113	21	32977.8	2.2107	2.2095	2.2081	2.2066	2.2049	2.203	2.2009	2.1984	2.1955	2.1921	2.188	2.1831	2.1771	2.1695	2.1598	2.1471	2.1296	2.1046	2.0655	2.0032	1.9249	1.8761	1.6529	1.4265	1.2753	1.1898	1.1382	1.1042	1.0804	1.0628	1.0493	1.0386	1.0299	1.0227	1.0166	1.0114	1.007	1.0031	0.9997	0.9966	0.9939	1.2168	44.8	304	93
1	114	114	22	32977.8	2.2051	2.2038	2.2025	2.2009	2.1992	2.1973	2.1951	2.1926	2.1896	2.1862	2.1821	2.1772	2.1711	2.1635	2.1538	2.1411	2.1238	2.0993	2.0622	2.003	1.9262	1.8778	1.6593	1.4232	1.2699	1.1851	1.1343	1.1012	1.078	1.0609	1.0478	1.0375	1.0292	1.0223	1.0166	1.0117	1.0074	1.0038	1.0006	0.9977	0.9952	1.2099	44.4	281	80
1	115	115	23	32977.8	2.2296	2.2283	2.2267	2.225	2.2231	2.221	2.2185	2.2157	2.2125	2.2087	2.2041	2.1987	2.1921	2.1838	2.1731	2.1591	2.1398	2.1119	2.0691	2.0055	1.9267	1.8703	1.6096	1.353	1.197	1.1107	1.0581	1.023	0.9979	0.9792	0.9648	0.9532	0.9438	0.9361	0.9295	0.9239	0.9191	0.9149	0.9112	0.9079	0.905	1.3246	48.3	348	87
1	116	116	24	32977.8	2.2088	2.2075	2.206	2.2044	2.2026	2.2006	2.1983	2.1956	2.1925	2.1889	2.1846	2.1795	2.1731	2.1652	2.155	2.1415	2.1232	2.0973	2.0591	2.0008	1.9287	1.8952	1.7783	1.645	1.513	1.4228	1.3627	1.3207	1.29	1.2668	1.2486	1.2341	1.2222	1.2123	1.2039	1.1968	1.1907	1.1853	1.1806	1.1764	1.1727	1.036	48.5	110	33
1	117	117	25	32977.8	2.204	2.2027	2.2013	2.1997	2.198	2.196	2.1938	2.1912	2.1883	2.1848	2.1807	2.1757	2.1696	2.162	2.1522	2.1393	2.1218	2.0967	2.0587	2.0006	1.9309	1.9001	1.8063	1.7115	1.5996	1.5158	1.4575	1.416	1.3853	1.3617	1.3431	1.328	1.3155	1.3051	1.2962	1.2886	1.282	1.2762	1.2711	1.2666	1.2626	0.9414	49.7	35	7
1	118	118	26	32977.8	2.1801	2.179	2.1777	2.1763	2.1748	2.173	2.171	2.1687	2.166	2.1629	2.1591	2.1546	2.1491	2.1422	2.1334	2.1218	2.1061	2.0841	2.0513	1.9977	1.9276	1.8998	1.8114	1.7109	1.5896	1.5008	1.4397	1.3963	1.3645	1.3403	1.3214	1.3063	1.294	1.2838	1.2752	1.2679	1.2616	1.2561	1.2513	1.2471	1.2433	0.9368	46.4	44	13
1	119	119	27	32977.8	2.2139	2.2126	2.2112	2.2095	2.2077	2.2057	2.2033	2.2006	2.1974	2.1938	2.1894	2.1841	2.1776	2.1694	2.1591	2.1455	2.1271	2.101	2.0619	2.0024	1.9295	1.8889	1.7056	1.49	1.336	1.2462	1.1907	1.1537	1.1274	1.1078	1.0926	1.0806	1.0707	1.0626	1.0557	1.0498	1.0447	1.0402	1.0363	1.0328	1.0297	1.1842	47.6	219	67
1	120	120	28	32977.8	2.2207	2.2194	2.218	2.2163	2.2145	2.2124	2.2101	2.2074	2.2042	2.2005	2.1961	2.1908	2.1843	2.1762	2.1658	2.1521	2.1334	2.1064	2.0653	2.0038	1.9285	1.882	1.6696	1.4438	1.2884	1.1986	1.1433	1.1065	1.0803	1.0608	1.0458	1.0338	1.0241	1.016	1.0093	1.0035	0.9985	0.9942	0.9904	0.9871	0.9841	1.2367	47.5	286	74
1	121	121	29	32977.8	2.2169	2.2156	2.2141	2.2124	2.2105	2.2084	2.206	2.2033	2.2001	2.1963	2.1919	2.1865	2.1799	2.1717	2.1611	2.147	2.128	2.1011	2.0614	2.0019	1.9312	1.8987	1.7604	1.5697	1.4164	1.324	1.2656	1.2259	1.1972	1.1757	1.1589	1.1454	1.1344	1.1252	1.1174	1.1107	1.105	1.0999	1.0955	1.0915	1.088	1.1289	48.8	141	34
1	122	122	30	32977.8	2.1855	2.1844	2.1831	2.1818	2.1802	2.1785	2.1765	2.1742	2.1715	2.1684	2.1647	2.1602	2.1547	2.1477	2.1388	2.1269	2.1104	2.0868	2.0515	1.9966	1.9278	1.9027	1.806	1.6636	1.5191	1.4267	1.3677	1.3279	1.2997	1.2787	1.2625	1.2497	1.2394	1.2308	1.2236	1.2174	1.2121	1.2075	1.2034	1.1998	1.1966	0.9889	43.1	70	15
1	123	123	31	32977.8	2.1995	2.1983	2.197	2.1955	2.1938	2.1919	2.1897	2.1872	2.1843	2.1808	2.1767	2.1718	2.1656	2.1579	2.148	2.1349	2.1172	2.0924	2.056	1.9994	1.9307	1.9045	1.7825	1.5725	1.4023	1.303	1.2417	1.201	1.1723	1.1511	1.1348	1.1219	1.1115	1.1029	1.0958	1.0897	1.0844	1.0798	1.0758	1.0723	1.0691	1.1304	44.9	99	23
1	124	124	32	32977.8	2.2171	2.2159	2.2146	2.2131	2.2114	2.2095	2.2074	2.2049	2.202	2.1987	2.1946	2.1898	2.1839	2.1764	2.1668	2.1541	2.1367	2.1111	2.0707	2.0057	1.9191	1.8479	1.5583	1.3164	1.1695	1.0886	1.0399	1.0078	0.985	0.968	0.9548	0.9443	0.9357	0.9286	0.9225	0.9174	0.9129	0.909	0.9056	0.9026	0.8999	1.3172	45.1	438	92
1	125	125	33	32977.8	2.1993	2.1982	2.197	2.1956	2.194	2.1923	2.1902	2.1879	2.1852	2.182	2.1782	2.1736	2.168	2.1608	2.1516	2.1392	2.1223	2.0979	2.0608	2.0001	1.921	1.8775	1.6774	1.4282	1.2658	1.1767	1.1233	1.0882	1.0636	1.0454	1.0314	1.0204	1.0114	1.004	0.9978	0.9925	0.9879	0.9839	0.9804	0.9773	0.9745	1.2248	41.8	236	52
1	126	126	34	32977.8	2.2194	2.218	2.2164	2.2146	2.2126	2.2103	2.2077	2.2048	2.2014	2.1975	2.1928	2.1871	2.1803	2.1718	2.161	2.1471	2.1284	2.1022	2.0629	2.0033	1.9316	1.8943	1.7229	1.5145	1.3581	1.2651	1.2069	1.1676	1.1394	1.1183	1.1018	1.0887	1.0779	1.069	1.0614	1.0549	1.0493	1.0444	1.0401	1.0363	1.0329	1.1866	48.4	216	70
1	127	127	35	32977.8	2.2192	2.2179	2.2165	2.2149	2.2131	2.2111	2.2088	2.2062	2.2031	2.1995	2.1952	2.1901	2.1838	2.1758	2.1657	2.1522	2.1337	2.107	2.0659	2.0036	1.9278	1.8813	1.667	1.4463	1.2943	1.2066	1.1528	1.117	1.0917	1.0728	1.0581	1.0465	1.0369	1.029	1.0223	1.0165	1.0116	1.0072	1.0034	0.9999	0.9969	1.2223	46.8	298	95
1	128	128	36	32977.8	2.2028	2.2015	2.2002	2.1986	2.1969	2.195	2.1928	2.1903	2.1873	2.1839	2.1798	2.1749	2.1688	2.1612	2.1515	2.1387	2.1214	2.0973	2.0611	2.0021	1.9239	1.8747	1.6498	1.407	1.2545	1.1712	1.1216	1.0893	1.0666	1.0499	1.0371	1.027	1.0188	1.012	1.0063	1.0014	0.9972	0.9936	0.9903	0.9875	0.9849	1.2178	42.6	282	60
1	129	129	37	32977.8	2.2013	2.2001	2.1988	2.1973	2.1956	2.1937	2.1916	2.1891	2.1863	2.1829	2.1789	2.1741	2.1681	2.1607	2.1511	2.1384	2.1212	2.0967	2.0597	2.0008	1.9259	1.8868	1.6956	1.4608	1.3033	1.2153	1.1621	1.127	1.1022	1.0838	1.0695	1.0581	1.0488	1.0411	1.0346	1.029	1.0241	1.0199	1.0161	1.0128	1.0098	1.1915	43.2	238	70
1	130	130	38	32977.8	2.216	2.2146	2.2131	2.2115	2.2096	2.2075	2.2051	2.2024	2.1992	2.1955	2.191	2.1857	2.1792	2.171	2.1605	2.1468	2.1281	2.1019	2.0626	2.0026	1.9292	1.8906	1.7219	1.5188	1.3654	1.2745	1.2181	1.1804	1.1536	1.1336	1.1181	1.1058	1.0957	1.0874	1.0803	1.0743	1.0691	1.0645	1.0605	1.0569	1.0537	1.1622	47.6	217	90
1	131	131	39	32977.8	2.1886	2.1874	2.1861	2.1847	2.183	2.1812	2.1791	2.1767	2.1739	2.1707	2.1668	2.1621	2.1563	2.149	2.1395	2.1271	2.1101	2.0866	2.0524	1.9972	1.9255	1.8962	1.7565	1.5434	1.383	1.2927	1.2382	1.2025	1.1774	1.1588	1.1445	1.1332	1.124	1.1164	1.11	1.1045	1.0997	1.0955	1.0919	1.0886	1.0857	1.1029	41.5	140	50
1	132	132	40	32977.8	2.2145	2.2132	2.2118	2.2101	2.2083	2.2063	2.2039	2.2012	2.1981	2.1944	2.19	2.1847	2.1782	2.1701	2.1597	2.146	2.1275	2.1012	2.0616	2.0019	1.9299	1.8941	1.7841	1.6709	1.5508	1.4639	1.4043	1.3621	1.331	1.3073	1.2887	1.2737	1.2614	1.2512	1.2425	1.2351	1.2287	1.2231	1.2181	1.2138	1.2099	1.0047	51	68	21
1	133	133	41	32977.8	2.1976	2.1964	2.1951	2.1936	2.1919	2.1901	2.1879	2.1855	2.1826	2.1792	2.1752	2.1704	2.1645	2.157	2.1475	2.1348	2.1175	2.093	2.0565	1.9995	1.9299	1.9021	1.813	1.7161	1.5997	1.515	1.4571	1.4161	1.3857	1.3624	1.344	1.3292	1.3169	1.3067	1.2981	1.2906	1.2842	1.2785	1.2736	1.2691	1.2652	0.9324	47.9	59	13
1	134	134	42	32977.8	2.1798	2.1787	2.1775	2.1762	2.1747	2.173	2.171	2.1688	2.1662	2.1632	2.1595	2.1551	2.1497	2.1429	2.134	2.1222	2.1059	2.0826	2.0486	1.9955	1.9272	1.902	1.8119	1.6932	1.5576	1.4657	1.4058	1.3649	1.3355	1.3136	1.2966	1.2831	1.272	1.2628	1.2551	1.2484	1.2427	1.2377	1.2333	1.2294	1.2259	0.954	42	58	13
1	135	135	43	32977.8	2.1934	2.1922	2.1909	2.1895	2.1878	2.186	2.1839	2.1815	2.1787	2.1754	2.1715	2.1667	2.1609	2.1535	2.144	2.1314	2.1142	2.09	2.0545	1.9982	1.9264	1.8937	1.7442	1.5282	1.3674	1.2762	1.2208	1.1842	1.1584	1.1391	1.1243	1.1125	1.1028	1.0948	1.0881	1.0823	1.0773	1.073	1.0692	1.0658	1.0627	1.1306	41.1	160	43
1	136	136	44	32977.8	2.1923	2.1912	2.1899	2.1886	2.187	2.1852	2.1832	2.1809	2.1783	2.1751	2.1714	2.1669	2.1614	2.1543	2.1453	2.1331	2.1163	2.0922	2.0561	1.9985	1.9243	1.8882	1.7311	1.5286	1.3734	1.2834	1.2284	1.1921	1.1664	1.1473	1.1325	1.1207	1.111	1.103	1.0962	1.0904	1.0853	1.0809	1.077	1.0736	1.0704	1.1219	41.6	198	72
1	137	137	45	32977.8	2.2087	2.2075	2.206	2.2044	2.2026	2.2006	2.1982	2.1956	2.1924	2.1888	2.1844	2.1792	2.1727	2.1646	2.1543	2.1407	2.1226	2.0975	2.06	2.0016	1.9306	1.8976	1.7313	1.5081	1.3493	1.2586	1.2032	1.1665	1.1405	1.1213	1.1066	1.0948	1.0853	1.0775	1.0708	1.0652	1.0603	1.056	1.0523	1.049	1.046	1.1627	46.2	181	35
1	138	138	46	32977.8	2.2117	2.2105	2.2091	2.2076	2.2058	2.2039	2.2016	2.1991	2.1961	2.1926	2.1884	2.1833	2.1771	2.1693	2.1592	2.1459	2.1276	2.1012	2.0613	2.001	1.9311	1.9015	1.7599	1.5615	1.4056	1.3133	1.256	1.2178	1.1907	1.1706	1.1551	1.1428	1.1328	1.1246	1.1176	1.1116	1.1065	1.102	1.098	1.0945	1.0913	1.1204	45.8	147	28
1	139	139	47	32977.8	2.2214	2.22	2.2184	2.2167	2.2148	2.2126	2.2101	2.2072	2.2039	2.2	2.1954	2.1898	2.1831	2.1746	2.1637	2.1495	2.1303	2.103	2.0621	2.0022	1.9319	1.8973	1.7407	1.5277	1.3681	1.2745	1.2159	1.1762	1.1477	1.1263	1.1097	1.0964	1.0855	1.0765	1.0688	1.0623	1.0567	1.0518	1.0474	1.0436	1.0402	1.1812	49.8	168	38
1	140	140	48	32977.8	2.2012	2.2	2.1986	2.1972	2.1955	2.1936	2.1914	2.1889	2.1861	2.1826	2.1786	2.1737	2.1676	2.16	2.1503	2.1374	2.12	2.0954	2.0586	2.0002	1.927	1.8917	1.7366	1.5254	1.3638	1.2691	1.2104	1.1712	1.1433	1.1224	1.1064	1.0936	1.0832	1.0747	1.0674	1.0613	1.056	1.0514	1.0474	1.0438	1.0406	1.1606	45.7	186	75
1	141	141	49	32977.8	2.2101	2.2088	2.2073	2.2057	2.2039	2.2018	2.1995	2.1968	2.1937	2.19	2.1857	2.1804	2.174	2.166	2.1558	2.1424	2.1243	2.0989	2.0608	2.0023	1.9303	1.8925	1.7181	1.4931	1.3329	1.2404	1.1833	1.145	1.1177	1.0974	1.0816	1.0691	1.0589	1.0505	1.0433	1.0373	1.0321	1.0275	1.0235	1.02	1.0169	1.1933	47.5	199	69
1	142	142	50	32977.8	2.2013	2.2001	2.1987	2.1972	2.1955	2.1935	2.1913	2.1887	2.1858	2.1823	2.1781	2.1731	2.1669	2.1591	2.1491	2.136	2.1183	2.0936	2.0571	2.0005	1.9313	1.9019	1.7671	1.5829	1.4298	1.3371	1.2794	1.2409	1.2136	1.1935	1.178	1.1657	1.1558	1.1476	1.1407	1.1348	1.1298	1.1254	1.1215	1.118	1.115	1.0863	45.3	138	37
1	143	143	51	32977.8	2.2302	2.2287	2.2271	2.2254	2.2234	2.2212	2.2186	2.2157	2.2124	2.2084	2.2038	2.1982	2.1914	2.1828	2.1718	2.1573	2.1374	2.1088	2.066	2.0041	1.929	1.8767	1.6678	1.4419	1.2899	1.2023	1.1481	1.1117	1.0856	1.0661	1.0509	1.0387	1.0288	1.0205	1.0134	1.0074	1.0021	0.9975	0.9934	0.9898	0.9866	1.2436	49.9	278	69
1	144	144	52	32977.8	2.1986	2.1975	2.1962	2.1949	2.1933	2.1915	2.1895	2.1872	2.1845	2.1813	2.1776	2.173	2.1673	2.1601	2.1509	2.1385	2.1216	2.0975	2.0608	2.0001	1.9195	1.8704	1.6429	1.3865	1.2324	1.15	1.1011	1.0692	1.0469	1.0303	1.0176	1.0075	0.9994	0.9926	0.9868	0.9819	0.9777	0.974	0.9707	0.9678	0.9652	1.2334	42.2	290	113
1	145	145	53	32977.8	2.1994	2.1983	2.197	2.1956	2.194	2.1922	2.1901	2.1878	2.185	2.1817	2.1778	2.1731	2.1672	2.1598	2.1501	2.1373	2.1197	2.0947	2.0579	1.9996	1.9217	1.8776	1.673	1.4348	1.28	1.1949	1.144	1.1108	1.0875	1.0703	1.057	1.0465	1.038	1.0309	1.025	1.0199	1.0155	1.0116	1.0082	1.0052	1.0025	1.197	42.8	272	102
1	146	146	54	32977.8	2.2177	2.2165	2.2151	2.2135	2.2118	2.2098	2.2076	2.205	2.202	2.1985	2.1943	2.1893	2.1831	2.1753	2.1653	2.152	2.1339	2.1078	2.0675	2.0045	1.923	1.8632	1.5943	1.3422	1.1921	1.1113	1.0632	1.0317	1.0096	0.9932	0.9806	0.9705	0.9624	0.9556	0.9499	0.945	0.9407	0.937	0.9337	0.9308	0.9282	1.2895	44.3	406	122
1	147	147	55	32977.8	2.199	2.1978	2.1966	2.1951	2.1936	2.1918	2.1897	2.1873	2.1846	2.1814	2.1775	2.1728	2.1671	2.1598	2.1504	2.1379	2.1206	2.0958	2.0583	1.9987	1.9214	1.8787	1.6703	1.4102	1.2504	1.1645	1.1132	1.0796	1.0559	1.0383	1.0247	1.0139	1.0051	0.9979	0.9917	0.9865	0.982	0.978	0.9746	0.9715	0.9687	1.2302	41.7	247	67
1	148	148	56	32977.8	2.2179	2.2167	2.2153	2.2138	2.212	2.2101	2.2078	2.2052	2.2023	2.1987	2.1945	2.1895	2.1832	2.1754	2.1653	2.152	2.1338	2.1077	2.0674	2.0037	1.9239	1.8728	1.631	1.3879	1.2354	1.1513	1.1007	1.0674	1.044	1.0267	1.0134	1.0029	0.9943	0.9872	0.9812	0.9761	0.9717	0.9679	0.9645	0.9615	0.9588	1.2591	45.8	340	111
1	149	149	57	32977.8	2.2163	2.2149	2.2134	2.2117	2.2098	2.2077	2.2053	2.2025	2.1993	2.1956	2.1912	2.1859	2.1794	2.1714	2.1611	2.1477	2.1293	2.1031	2.0629	2.0023	1.931	1.8967	1.7561	1.5708	1.4203	1.3291	1.2713	1.2321	1.2038	1.1825	1.1659	1.1525	1.1416	1.1325	1.1248	1.1182	1.1125	1.1074	1.103	1.099	1.0955	1.1208	49.8	142	31
1	150	150	58	32977.8	2.1685	2.1674	2.1663	2.1649	2.1635	2.1618	2.1599	2.1577	2.1552	2.1522	2.1487	2.1445	2.1392	2.1326	2.124	2.1125	2.0968	2.0746	2.043	1.993	1.9233	1.8957	1.8008	1.6491	1.4941	1.3984	1.3387	1.2987	1.2704	1.2492	1.2328	1.2198	1.2091	1.2003	1.1928	1.1863	1.1808	1.1759	1.1716	1.1677	1.1643	1.0042	42.1	59	18
1	151	151	59	32977.8	2.183	2.1819	2.1806	2.1792	2.1776	2.1758	2.1738	2.1715	2.1688	2.1656	2.1618	2.1572	2.1516	2.1446	2.1355	2.1235	2.1072	2.0844	2.0509	1.9966	1.9254	1.9	1.7979	1.6611	1.5137	1.4188	1.3588	1.3185	1.2899	1.2685	1.252	1.2389	1.2282	1.2193	1.2117	1.2053	1.1997	1.1948	1.1905	1.1866	1.1832	0.9998	43	81	16
1	152	152	60	32977.8	2.2087	2.2074	2.2061	2.2045	2.2028	2.2008	2.1986	2.196	2.1931	2.1896	2.1854	2.1805	2.1743	2.1667	2.1569	2.1439	2.1263	2.1012	2.0627	2.0028	1.9289	1.89	1.7053	1.4859	1.3266	1.234	1.1769	1.1389	1.1119	1.0919	1.0764	1.0642	1.0542	1.046	1.0391	1.0332	1.0281	1.0237	1.0198	1.0164	1.0134	1.1953	45.6	236	56
1	153	153	61	32977.8	2.2014	2.2001	2.1987	2.1972	2.1954	2.1934	2.1912	2.1886	2.1856	2.1821	2.1779	2.1728	2.1667	2.1589	2.149	2.136	2.1184	2.0939	2.0574	2.0004	1.9314	1.904	1.8179	1.7277	1.6214	1.5454	1.4939	1.4574	1.4304	1.4097	1.3932	1.3798	1.3687	1.3593	1.3512	1.3442	1.3381	1.3327	1.3278	1.3235	1.3197	0.8817	48.4	30	9
1	154	154	62	32977.8	2.1847	2.1835	2.1822	2.1807	2.179	2.1772	2.175	2.1726	2.1697	2.1664	2.1623	2.1575	2.1515	2.1439	2.1342	2.1214	2.1042	2.0807	2.0479	1.9962	1.929	1.9056	1.8197	1.7005	1.5636	1.4719	1.4118	1.3705	1.3407	1.3183	1.301	1.2873	1.2761	1.2669	1.2592	1.2526	1.2469	1.2419	1.2375	1.2337	1.2302	0.9544	45.1	45	17
1	155	155	63	32977.8	2.1615	2.1605	2.1594	2.1581	2.1567	2.1551	2.1533	2.1513	2.1489	2.1461	2.1428	2.1387	2.1338	2.1277	2.1197	2.1093	2.0951	2.0749	2.0444	1.9929	1.9215	1.8913	1.7885	1.626	1.4666	1.3697	1.3097	1.27	1.242	1.2212	1.2053	1.1927	1.1824	1.1739	1.1668	1.1607	1.1554	1.1508	1.1468	1.1432	1.14	1.0215	39.6	42	15
1	156	156	64	32977.8	2.1852	2.184	2.1828	2.1814	2.1798	2.178	2.1759	2.1736	2.1708	2.1676	2.1638	2.1592	2.1535	2.1464	2.1372	2.125	2.1083	2.0845	2.0493	1.9954	1.9275	1.9039	1.822	1.7351	1.624	1.539	1.4804	1.439	1.4086	1.3855	1.3675	1.3531	1.3413	1.3314	1.3231	1.316	1.3098	1.3044	1.2997	1.2954	1.2917	0.8935	43.7	53	11
1	157	157	65	32977.8	2.1518	2.1508	2.1497	2.1485	2.1472	2.1456	2.1439	2.1419	2.1395	2.1368	2.1335	2.1296	2.1247	2.1186	2.1107	2.1002	2.0857	2.0653	2.0355	1.9887	1.9213	1.8977	1.8211	1.7326	1.6193	1.5353	1.4781	1.4382	1.4092	1.3872	1.3701	1.3564	1.3451	1.3357	1.3278	1.321	1.3151	1.31	1.3054	1.3013	1.2977	0.8541	40.1	35	7
1	158	158	66	32977.8	2.135	2.1341	2.1331	2.132	2.1307	2.1293	2.1276	2.1257	2.1235	2.121	2.1179	2.1142	2.1097	2.104	2.0967	2.0871	2.0741	2.0558	2.0293	1.9846	1.9161	1.8891	1.8057	1.7231	1.616	1.5328	1.4757	1.4359	1.4069	1.385	1.368	1.3543	1.3431	1.3337	1.3258	1.319	1.3131	1.308	1.3034	1.2993	1.2957	0.8393	38.3	47	7
1	159	159	67	32977.8	2.1379	2.137	2.1359	2.1348	2.1335	2.1321	2.1304	2.1285	2.1263	2.1238	2.1207	2.117	2.1124	2.1067	2.0994	2.0896	2.0763	2.0576	2.03	1.9847	1.9147	1.8852	1.7957	1.702	1.5866	1.4997	1.4405	1.3991	1.369	1.3462	1.3284	1.3141	1.3025	1.2928	1.2845	1.2775	1.2714	1.266	1.2613	1.2571	1.2534	0.8845	37.5	39	5
1	160	160	68	32977.8	2.1416	2.1406	2.1396	2.1384	2.1371	2.1356	2.134	2.1321	2.1299	2.1273	2.1242	2.1205	2.116	2.1103	2.1029	2.0932	2.0798	2.0605	2.0316	1.9842	1.9117	1.8754	1.7743	1.6784	1.5711	1.4883	1.431	1.3908	1.3617	1.3398	1.3228	1.3092	1.2982	1.289	1.2812	1.2746	1.2689	1.2639	1.2595	1.2555	1.252	0.8895	36.6	39	11
1	161	161	69	32977.8	2.1587	2.1577	2.1565	2.1552	2.1537	2.152	2.1501	2.1479	2.1454	2.1425	2.139	2.1348	2.1296	2.1231	2.1147	2.1036	2.0883	2.0671	2.0373	1.99	1.9225	1.8961	1.8026	1.6782	1.5477	1.4593	1.4008	1.3604	1.3311	1.309	1.2917	1.2779	1.2666	1.2572	1.2492	1.2424	1.2365	1.2313	1.2268	1.2227	1.2191	0.9397	40	61	15
1	162	162	70	32977.8	2.1836	2.1824	2.1811	2.1797	2.1781	2.1763	2.1742	2.1718	2.1691	2.1658	2.162	2.1573	2.1516	2.1444	2.1352	2.1231	2.1069	2.0844	2.0515	1.9978	1.9281	1.9011	1.7842	1.6023	1.4442	1.3493	1.2904	1.251	1.2231	1.2024	1.1863	1.1736	1.1632	1.1546	1.1473	1.1411	1.1358	1.1311	1.127	1.1234	1.1201	1.0634	42.1	99	31
1	163	163	71	32977.8	2.1739	2.1728	2.1716	2.1703	2.1688	2.1671	2.1652	2.163	2.1605	2.1576	2.1541	2.1499	2.1448	2.1384	2.1301	2.1192	2.1042	2.0827	2.05	1.9939	1.9137	1.8684	1.6945	1.4743	1.3218	1.2369	1.1858	1.1521	1.1282	1.1104	1.0967	1.0857	1.0767	1.0692	1.0628	1.0574	1.0527	1.0485	1.0449	1.0416	1.0387	1.1352	37.9	201	37
1	164	164	72	32977.8	2.1814	2.1803	2.179	2.1776	2.176	2.1743	2.1723	2.17	2.1673	2.1642	2.1604	2.1559	2.1504	2.1435	2.1345	2.1226	2.1065	2.0839	2.0507	1.9959	1.9198	1.8794	1.7228	1.5331	1.3842	1.2971	1.244	1.209	1.1843	1.1659	1.1518	1.1405	1.1313	1.1236	1.1171	1.1115	1.1067	1.1025	1.0988	1.0954	1.0925	1.0889	39.2	190	55
1	165	165	73	32977.8	2.1956	2.1945	2.1931	2.1917	2.19	2.1881	2.186	2.1836	2.1808	2.1774	2.1735	2.1688	2.1629	2.1556	2.1462	2.1338	2.1169	2.0933	2.0578	1.9997	1.9226	1.8774	1.6753	1.4445	1.2913	1.2062	1.1552	1.1218	1.0984	1.0811	1.0679	1.0574	1.0488	1.0418	1.0358	1.0307	1.0263	1.0225	1.0191	1.016	1.0133	1.1823	42.6	261	76
1	166	166	74	32977.8	2.1979	2.1967	2.1955	2.1941	2.1925	2.1907	2.1887	2.1863	2.1836	2.1805	2.1767	2.1721	2.1665	2.1594	2.1502	2.138	2.121	2.0965	2.0585	1.998	1.9201	1.8784	1.7007	1.4817	1.326	1.2381	1.1848	1.1496	1.1247	1.106	1.0916	1.0801	1.0707	1.0628	1.0562	1.0505	1.0456	1.0413	1.0375	1.0341	1.0311	1.1668	40.2	220	71
1	167	167	75	32977.8	2.191	2.1898	2.1886	2.1871	2.1855	2.1837	2.1816	2.1793	2.1765	2.1732	2.1694	2.1647	2.1589	2.1517	2.1424	2.1301	2.1134	2.0903	2.0561	1.9996	1.9237	1.8828	1.6928	1.4615	1.3056	1.2189	1.167	1.133	1.1091	1.0915	1.0779	1.0671	1.0584	1.0511	1.045	1.0398	1.0353	1.0313	1.0278	1.0247	1.0219	1.1691	42.2	255	77
1	168	168	76	32977.8	2.1991	2.198	2.1967	2.1954	2.1938	2.1921	2.1901	2.1878	2.1851	2.1819	2.1782	2.1736	2.168	2.1609	2.1517	2.1395	2.1226	2.0983	2.0612	2.0006	1.9203	1.8702	1.6428	1.3974	1.2437	1.1598	1.1097	1.0767	1.0535	1.0362	1.0229	1.0123	1.0036	0.9964	0.9904	0.9852	0.9807	0.9767	0.9733	0.9702	0.9675	1.2316	41.8	293	62
1	169	169	77	32977.8	2.202	2.2008	2.1995	2.198	2.1964	2.1945	2.1924	2.19	2.1872	2.1839	2.1799	2.1751	2.1692	2.1618	2.1522	2.1394	2.1219	2.0973	2.0604	2.0013	1.9233	1.8753	1.6587	1.4207	1.266	1.1803	1.1288	1.0949	1.071	1.0532	1.0395	1.0286	1.0197	1.0123	1.0061	1.0008	0.9962	0.9922	0.9886	0.9855	0.9827	1.2193	42	283	82
1	170	170	78	32977.8	2.2148	2.2136	2.2122	2.2106	2.2089	2.2069	2.2047	2.2021	2.1992	2.1957	2.1915	2.1864	2.1802	2.1724	2.1623	2.1491	2.1312	2.1057	2.0667	2.004	1.9194	1.8506	1.5765	1.3319	1.1823	1.1003	1.0511	1.0187	0.9958	0.9788	0.9657	0.9553	0.9468	0.9398	0.9339	0.9289	0.9246	0.9208	0.9175	0.9145	0.9119	1.3029	43.4	408	102
1	171	171	79	32977.8	2.2115	2.2102	2.2088	2.2073	2.2055	2.2035	2.2012	2.1986	2.1955	2.1919	2.1876	2.1824	2.176	2.168	2.1576	2.1439	2.1252	2.0989	2.0601	2.0013	1.9306	1.8982	1.7512	1.5619	1.4119	1.3205	1.2629	1.2242	1.1967	1.1762	1.1603	1.1477	1.1374	1.1288	1.1216	1.1154	1.11	1.1053	1.1012	1.0975	1.0943	1.1172	45.6	154	52
1	172	172	80	32977.8	2.2189	2.2176	2.216	2.2143	2.2124	2.2103	2.2079	2.2051	2.2018	2.198	2.1935	2.1881	2.1815	2.1732	2.1627	2.1488	2.1297	2.1023	2.061	2.0013	1.9326	1.9003	1.7897	1.6539	1.5197	1.4312	1.3724	1.3312	1.3008	1.2776	1.2594	1.2447	1.2326	1.2226	1.214	1.2068	1.2004	1.1949	1.1901	1.1858	1.1819	1.037	51	73	32
1	173	173	81	32977.8	2.2027	2.2015	2.2001	2.1986	2.1969	2.195	2.1929	2.1903	2.1874	2.1839	2.1798	2.1748	2.1687	2.161	2.1511	2.1382	2.1206	2.0958	2.0587	2.0009	1.9305	1.8986	1.7667	1.5786	1.4175	1.3199	1.2588	1.218	1.1891	1.1677	1.1513	1.1384	1.1279	1.1192	1.112	1.1058	1.1006	1.096	1.0919	1.0884	1.0852	1.1174	46.2	146	58
1	174	174	82	32977.8	2.2091	2.2078	2.2064	2.2049	2.2031	2.2012	2.199	2.1964	2.1934	2.1899	2.1857	2.1807	2.1745	2.1667	2.1566	2.1433	2.1252	2.0993	2.0606	2.0011	1.9282	1.8928	1.7279	1.5276	1.3751	1.2849	1.2295	1.1928	1.167	1.1479	1.1332	1.1215	1.1121	1.1043	1.0977	1.0921	1.0873	1.0831	1.0793	1.076	1.0731	1.136	44.6	206	65
1	175	175	83	32977.8	2.2258	2.2245	2.223	2.2213	2.2195	2.2173	2.2149	2.2122	2.209	2.2052	2.2008	2.1954	2.1888	2.1805	2.1699	2.1558	2.1364	2.1082	2.0652	2.003	1.9305	1.8915	1.73	1.517	1.3604	1.2691	1.2122	1.1738	1.1462	1.1255	1.1094	1.0965	1.0859	1.0771	1.0697	1.0633	1.0578	1.053	1.0487	1.0449	1.0415	1.1843	50.1	182	50
1	176	176	84	32977.8	2.2159	2.2146	2.2131	2.2115	2.2097	2.2076	2.2053	2.2026	2.1996	2.196	2.1918	2.1867	2.1804	2.1727	2.1627	2.1497	2.1317	2.1058	2.0656	2.003	1.9257	1.8779	1.6762	1.4514	1.2976	1.2088	1.1537	1.1167	1.0902	1.0703	1.0547	1.0423	1.0322	1.0237	1.0165	1.0104	1.005	1.0004	0.9963	0.9926	0.9894	1.2265	49.3	251	73
1	177	177	85	32977.8	2.2118	2.2104	2.2088	2.2071	2.2051	2.2029	2.2004	2.1975	2.1941	2.1901	2.1855	2.1798	2.1729	2.1644	2.1534	2.1392	2.1203	2.0943	2.0569	2.0003	1.9322	1.9035	1.7856	1.6288	1.4801	1.3852	1.3241	1.2821	1.2518	1.2289	1.211	1.1967	1.185	1.1752	1.167	1.16	1.1539	1.1486	1.1439	1.1398	1.1361	1.0757	48.3	118	26
1	178	178	86	32977.8	2.179	2.1779	2.1767	2.1753	2.1738	2.172	2.1701	2.1678	2.1651	2.162	2.1583	2.1539	2.1484	2.1416	2.1328	2.1211	2.1053	2.0827	2.0491	1.9959	1.9269	1.8982	1.7835	1.6091	1.4548	1.362	1.3044	1.266	1.2387	1.2183	1.2026	1.19	1.1797	1.1712	1.164	1.1578	1.1524	1.1478	1.1436	1.14	1.1367	1.0424	40.8	103	25
1	179	179	87	32977.8	2.1545	2.1535	2.1525	2.1513	2.15	2.1486	2.1469	2.145	2.1427	2.14	2.1368	2.133	2.1281	2.122	2.1141	2.1036	2.0893	2.0691	2.0393	1.9903	1.923	1.8997	1.8213	1.7207	1.5858	1.49	1.427	1.3838	1.3529	1.3298	1.312	1.2978	1.2863	1.2768	1.2688	1.262	1.2561	1.251	1.2465	1.2425	1.239	0.9155	41.7	31	7
1	180	180	88	32977.8	2.1434	2.1425	2.1415	2.1403	2.1391	2.1376	2.136	2.1341	2.1319	2.1293	2.1263	2.1225	2.118	2.1122	2.1047	2.0947	2.081	2.0619	2.0338	1.9875	1.9206	1.8961	1.805	1.6671	1.5249	1.4341	1.3761	1.3368	1.3086	1.2875	1.2711	1.258	1.2474	1.2385	1.231	1.2245	1.2189	1.2141	1.2098	1.2059	1.2025	0.9409	39.5	39	6
1	181	181	89	32977.8	2.14	2.1391	2.1382	2.1371	2.1359	2.1346	2.133	2.1312	2.1292	2.1267	2.1238	2.1203	2.1159	2.1104	2.1033	2.0938	2.0807	2.0622	2.0346	1.9882	1.9197	1.8928	1.8082	1.7034	1.5725	1.4793	1.4178	1.3755	1.3452	1.3224	1.3048	1.2908	1.2793	1.2698	1.2618	1.255	1.2491	1.2439	1.2394	1.2354	1.2318	0.9082	39.2	51	8
1	182	182	90	32977.8	2.1684	2.1674	2.1663	2.1651	2.1637	2.1621	2.1603	2.1583	2.1558	2.153	2.1496	2.1455	2.1405	2.1342	2.126	2.1151	2.1001	2.0788	2.0469	1.9948	1.9262	1.9012	1.792	1.5915	1.4246	1.3268	1.2661	1.2257	1.1972	1.176	1.1598	1.147	1.1366	1.128	1.1208	1.1147	1.1094	1.1048	1.1007	1.0971	1.094	1.0745	42.1	81	13
1	183	183	91	32977.8	2.1746	2.1735	2.1723	2.1709	2.1694	2.1676	2.1657	2.1634	2.1608	2.1577	2.1541	2.1497	2.1443	2.1375	2.1288	2.1171	2.1011	2.0785	2.0455	1.9931	1.9224	1.8924	1.7737	1.573	1.4117	1.3185	1.2611	1.2228	1.1955	1.1751	1.1593	1.1468	1.1365	1.1279	1.1207	1.1146	1.1092	1.1046	1.1004	1.0968	1.0935	1.0811	39.1	92	23
1	184	184	92	32977.8	2.1599	2.159	2.1579	2.1567	2.1553	2.1538	2.1521	2.15	2.1477	2.145	2.1417	2.1377	2.1328	2.1266	2.1186	2.108	2.0935	2.073	2.0427	1.9933	1.9262	1.9038	1.826	1.7281	1.6003	1.5096	1.4498	1.4086	1.3791	1.3569	1.3398	1.3263	1.3152	1.306	1.2983	1.2917	1.2859	1.2809	1.2765	1.2726	1.2691	0.8908	41.6	47	13
1	185	185	93	32977.8	2.171	2.1699	2.1688	2.1675	2.166	2.1644	2.1625	2.1603	2.1578	2.1548	2.1512	2.1469	2.1416	2.1348	2.1261	2.1145	2.0986	2.0767	2.0453	1.9946	1.9264	1.9006	1.8009	1.6313	1.4802	1.3888	1.3312	1.2924	1.2648	1.2441	1.2281	1.2154	1.205	1.1963	1.189	1.1827	1.1773	1.1726	1.1684	1.1646	1.1613	1.0097	40.7	55	18
1	186	186	94	32977.8	2.1613	2.1603	2.1592	2.158	2.1566	2.1551	2.1533	2.1512	2.1489	2.1461	2.1427	2.1387	2.1337	2.1275	2.1194	2.1087	2.094	2.0731	2.042	1.9916	1.9227	1.897	1.8025	1.6689	1.5277	1.4364	1.3783	1.3393	1.3116	1.2911	1.2753	1.2628	1.2526	1.2442	1.2371	1.2311	1.2258	1.2213	1.2173	1.2137	1.2106	0.9508	40.3	65	12
1	187	187	95	32977.8	2.1601	2.1591	2.158	2.1568	2.1554	2.1538	2.152	2.15	2.1476	2.1447	2.1414	2.1373	2.1323	2.126	2.1178	2.1069	2.0921	2.0711	2.0402	1.991	1.9237	1.9001	1.8166	1.7013	1.5665	1.4756	1.4166	1.3762	1.3473	1.3257	1.309	1.2956	1.2848	1.2758	1.2682	1.2617	1.256	1.2511	1.2467	1.2428	1.2394	0.9207	40.6	56	19
1	188	188	96	32977.8	2.1698	2.1687	2.1675	2.1662	2.1647	2.1631	2.1612	2.159	2.1564	2.1534	2.1499	2.1456	2.1403	2.1336	2.1251	2.1137	2.0982	2.076	2.0437	1.9928	1.925	1.9023	1.8169	1.6986	1.5596	1.4655	1.404	1.3619	1.3316	1.3089	1.2913	1.2772	1.2658	1.2563	1.2482	1.2414	1.2354	1.2302	1.2256	1.2216	1.2179	0.9518	41.5	40	8
1	189	189	97	32977.8	2.1732	2.1721	2.1709	2.1695	2.168	2.1663	2.1644	2.1621	2.1595	2.1565	2.1529	2.1486	2.1432	2.1365	2.1279	2.1164	2.1008	2.0791	2.0474	1.9961	1.9282	1.903	1.8068	1.6601	1.5116	1.4178	1.3586	1.3188	1.2905	1.2694	1.253	1.24	1.2294	1.2206	1.2131	1.2067	1.2012	1.1963	1.192	1.1882	1.1848	0.9884	41.4	67	16
1	190	190	98	32977.8	2.1858	2.1846	2.1832	2.1818	2.1801	2.1782	2.1761	2.1736	2.1708	2.1675	2.1635	2.1587	2.1528	2.1454	2.1358	2.1233	2.1064	2.0832	2.05	1.997	1.9287	1.9037	1.797	1.6221	1.4667	1.3737	1.316	1.2775	1.2503	1.2302	1.2148	1.2025	1.1926	1.1843	1.1774	1.1715	1.1663	1.1618	1.1579	1.1544	1.1512	1.0345	42.1	76	12
1	191	191	99	32977.8	2.1586	2.1576	2.1565	2.1553	2.1539	2.1523	2.1505	2.1484	2.146	2.1432	2.1398	2.1358	2.1307	2.1245	2.1164	2.1057	2.0913	2.0709	2.041	1.9919	1.9236	1.8993	1.8128	1.6734	1.5199	1.4205	1.3569	1.314	1.2836	1.261	1.2437	1.23	1.2189	1.2097	1.202	1.1955	1.1898	1.1849	1.1806	1.1767	1.1733	0.9853	41.9	51	11
1	192	192	100	32977.8	2.1637	2.1627	2.1615	2.1602	2.1588	2.1571	2.1552	2.1531	2.1506	2.1476	2.1442	2.14	2.1348	2.1283	2.1199	2.1088	2.0935	2.0722	2.0416	1.9923	1.9243	1.8997	1.8111	1.6768	1.5259	1.4283	1.3662	1.3242	1.2944	1.2723	1.2552	1.2416	1.2306	1.2215	1.2138	1.2073	1.2016	1.1967	1.1924	1.1885	1.1851	0.9786	40.3	40	9
1	193	193	101	32977.8	2.1621	2.1611	2.16	2.1587	2.1572	2.1556	2.1537	2.1516	2.1491	2.1462	2.1428	2.1386	2.1335	2.127	2.1187	2.1077	2.0926	2.0715	2.0412	1.9919	1.9229	1.8954	1.7985	1.6537	1.5036	1.4089	1.3491	1.3089	1.2802	1.2587	1.2421	1.2288	1.218	1.209	1.2014	1.1949	1.1893	1.1844	1.18	1.1762	1.1728	0.9894	39.4	61	15
1	194	194	102	32977.8	2.1519	2.1509	2.1498	2.1486	2.1473	2.1458	2.1441	2.1421	2.1398	2.1371	2.134	2.1301	2.1254	2.1194	2.1118	2.1017	2.0879	2.0685	2.0396	1.9916	1.9232	1.8938	1.8037	1.6774	1.542	1.4525	1.3941	1.3539	1.3247	1.3027	1.2856	1.2718	1.2606	1.2513	1.2434	1.2366	1.2308	1.2257	1.2212	1.2172	1.2136	0.9382	38.7	42	14
1	195	195	103	32977.8	2.1445	2.1436	2.1425	2.1414	2.1401	2.1387	2.137	2.1351	2.133	2.1304	2.1273	2.1237	2.1191	2.1135	2.1061	2.0963	2.0828	2.0634	2.0341	1.9862	1.9173	1.8884	1.8012	1.6977	1.5722	1.4828	1.4233	1.3822	1.3524	1.3299	1.3123	1.2983	1.2868	1.2772	1.2691	1.2621	1.2561	1.2509	1.2462	1.2421	1.2384	0.9061	37.5	37	9
1	196	196	104	32977.8	2.1414	2.1404	2.1394	2.1382	2.1369	2.1354	2.1337	2.1317	2.1294	2.1268	2.1236	2.1198	2.1151	2.1093	2.1018	2.0919	2.0785	2.0598	2.0323	1.9866	1.9176	1.8885	1.7978	1.6779	1.5373	1.4429	1.3821	1.3409	1.3115	1.2895	1.2724	1.2589	1.2479	1.2387	1.231	1.2245	1.2188	1.2138	1.2095	1.2056	1.2022	0.9392	38.1	38	10
1	197	197	105	32977.8	2.1786	2.1775	2.1762	2.1747	2.1731	2.1712	2.1692	2.1668	2.164	2.1607	2.1568	2.1522	2.1464	2.1392	2.1299	2.1177	2.1013	2.0788	2.0469	1.9957	1.9278	1.9013	1.7835	1.5763	1.416	1.3243	1.2683	1.2311	1.2049	1.1855	1.1704	1.1585	1.1487	1.1406	1.1338	1.1279	1.1228	1.1183	1.1143	1.1108	1.1077	1.071	41.4	81	16
1	198	198	106	32977.8	2.1817	2.1805	2.1793	2.1779	2.1764	2.1747	2.1727	2.1704	2.1677	2.1646	2.1608	2.1563	2.1508	2.1439	2.1349	2.123	2.1068	2.0839	2.05	1.9961	1.9258	1.8913	1.7543	1.5421	1.3828	1.2922	1.2368	1.2	1.1738	1.1544	1.1393	1.1273	1.1175	1.1094	1.1025	1.0967	1.0916	1.0872	1.0833	1.0798	1.0768	1.1049	38.7	111	28
1	199	199	107	32977.8	2.1785	2.1774	2.1762	2.1748	2.1733	2.1715	2.1696	2.1673	2.1647	2.1616	2.158	2.1536	2.1483	2.1415	2.1329	2.1215	2.106	2.0838	2.05	1.9955	1.9268	1.8992	1.7832	1.6048	1.4519	1.3607	1.3044	1.2671	1.2408	1.2213	1.2062	1.1943	1.1845	1.1765	1.1696	1.1638	1.1587	1.1543	1.1504	1.1469	1.1438	1.0347	40.7	102	32
1	200	200	108	32977.8	2.1919	2.1908	2.1895	2.1881	2.1866	2.1848	2.1828	2.1805	2.1778	2.1747	2.1709	2.1665	2.1609	2.154	2.1451	2.1331	2.1167	2.0931	2.0575	1.9985	1.917	1.8657	1.6508	1.412	1.26	1.177	1.1274	1.0947	1.0717	1.0545	1.0411	1.0305	1.0217	1.0145	1.0083	1.003	0.9984	0.9943	0.9908	0.9876	0.9847	1.2072	40	285	93
1	201	201	109	32977.8	2.2088	2.2077	2.2064	2.205	2.2034	2.2016	2.1996	2.1972	2.1945	2.1913	2.1874	2.1828	2.1771	2.1699	2.1606	2.1481	2.1308	2.1055	2.0658	2.0023	1.9208	1.8681	1.6327	1.3888	1.2368	1.1538	1.1042	1.0718	1.049	1.0321	1.019	1.0087	1.0002	0.9932	0.9873	0.9822	0.9778	0.974	0.9706	0.9675	0.9648	1.244	42.9	326	87
1	202	202	110	32977.8	2.1972	2.196	2.1947	2.1932	2.1915	2.1896	2.1875	2.185	2.1822	2.1788	2.1748	2.17	2.1641	2.1566	2.147	2.1343	2.117	2.0928	2.0569	1.9997	1.926	1.8881	1.7287	1.5331	1.3813	1.2922	1.238	1.2022	1.1769	1.1581	1.1436	1.132	1.1226	1.1148	1.1081	1.1024	1.0975	1.0932	1.0893	1.0859	1.0829	1.1143	41.6	197	67
1	203	203	111	32977.8	2.1764	2.1753	2.174	2.1726	2.171	2.1693	2.1672	2.1649	2.1623	2.1592	2.1555	2.151	2.1456	2.1388	2.13	2.1184	2.1025	2.0804	2.048	1.9941	1.9187	1.8796	1.7332	1.5323	1.3798	1.2929	1.2399	1.2049	1.18	1.1615	1.1471	1.1356	1.1261	1.1183	1.1116	1.1059	1.1009	1.0965	1.0927	1.0892	1.0861	1.0903	37.6	144	37
1	204	204	112	32977.8	2.1701	2.1691	2.1679	2.1667	2.1652	2.1636	2.1617	2.1596	2.1571	2.1542	2.1508	2.1466	2.1415	2.1351	2.1268	2.1157	2.1006	2.0789	2.0466	1.9947	1.9269	1.9006	1.8017	1.6516	1.5028	1.4106	1.3529	1.3142	1.2868	1.2664	1.2506	1.2381	1.2278	1.2193	1.2121	1.2059	1.2005	1.1958	1.1916	1.1879	1.1846	0.9855	40.3	78	26
1	205	205	113	32977.8	2.1887	2.1876	2.1863	2.1848	2.1832	2.1814	2.1793	2.1769	2.1741	2.1709	2.167	2.1624	2.1567	2.1495	2.1404	2.1284	2.1122	2.0896	2.0553	1.9985	1.9224	1.8799	1.7106	1.5115	1.3629	1.2767	1.2243	1.1897	1.1654	1.1473	1.1334	1.1223	1.1133	1.1059	1.0995	1.0941	1.0894	1.0853	1.0817	1.0785	1.0756	1.1131	39.6	203	41
1	206	206	114	32977.8	2.1834	2.1823	2.1811	2.1797	2.1781	2.1764	2.1744	2.1721	2.1695	2.1664	2.1627	2.1583	2.1529	2.1461	2.1373	2.1256	2.1095	2.0865	2.0523	1.9973	1.9251	1.8931	1.755	1.5431	1.3853	1.2962	1.2422	1.2067	1.1817	1.1632	1.1489	1.1376	1.1283	1.1207	1.1142	1.1086	1.1038	1.0996	1.0959	1.0926	1.0896	1.0938	40.4	129	37
1	207	207	115	32977.8	2.1689	2.1678	2.1666	2.1653	2.1638	2.1621	2.1602	2.158	2.1554	2.1524	2.1488	2.1445	2.1392	2.1325	2.124	2.1126	2.0971	2.0752	2.0438	1.9938	1.9262	1.9007	1.8057	1.6292	1.4621	1.3625	1.3011	1.2604	1.2318	1.2107	1.1945	1.1817	1.1713	1.1627	1.1556	1.1494	1.1441	1.1395	1.1355	1.1319	1.1287	1.0403	41	50	16
1	208	208	116	32977.8	2.1749	2.1738	2.1725	2.1712	2.1696	2.1679	2.1659	2.1637	2.161	2.158	2.1543	2.1499	2.1445	2.1376	2.1289	2.1173	2.1015	2.0793	2.047	1.9952	1.9265	1.8998	1.783	1.5729	1.407	1.3116	1.253	1.214	1.1863	1.1658	1.1499	1.1373	1.127	1.1185	1.1113	1.1051	1.0998	1.0952	1.0911	1.0874	1.0842	1.0907	41	94	34
1	209	209	117	32977.8	2.174	2.1729	2.1717	2.1704	2.1689	2.1672	2.1653	2.1631	2.1606	2.1576	2.154	2.1497	2.1445	2.1378	2.1292	2.1178	2.1021	2.0801	2.0479	1.9951	1.924	1.894	1.7716	1.5781	1.4227	1.3331	1.2785	1.2426	1.2173	1.1986	1.1843	1.1729	1.1637	1.156	1.1496	1.1441	1.1393	1.1352	1.1316	1.1283	1.1254	1.0485	40.1	106	30
1	210	210	118	32977.8	2.1818	2.1807	2.1795	2.1781	2.1766	2.1749	2.1729	2.1707	2.1681	2.165	2.1614	2.157	2.1517	2.1449	2.1362	2.1246	2.1086	2.0857	2.0516	1.9966	1.9267	1.8991	1.786	1.6154	1.4618	1.3693	1.3121	1.2741	1.2471	1.227	1.2114	1.199	1.1889	1.1804	1.1733	1.1671	1.1618	1.1571	1.1529	1.1493	1.1459	1.0359	40.6	106	32
1	211	211	119	32977.8	2.2012	2.2	2.1986	2.1971	2.1955	2.1936	2.1914	2.1889	2.186	2.1826	2.1786	2.1737	2.1676	2.1599	2.1501	2.137	2.1193	2.0946	2.0583	2.0008	1.9264	1.8847	1.684	1.4408	1.2846	1.1992	1.1483	1.115	1.0916	1.0744	1.0612	1.0507	1.0422	1.0352	1.0293	1.0242	1.0198	1.016	1.0127	1.0097	1.0071	1.1941	42.7	256	94
1	212	212	120	32977.8	2.1683	2.1673	2.1661	2.1648	2.1633	2.1616	2.1597	2.1575	2.1549	2.1519	2.1484	2.144	2.1387	2.132	2.1234	2.112	2.0966	2.0753	2.0444	1.9936	1.9226	1.8905	1.7739	1.6036	1.4461	1.3508	1.292	1.2531	1.2257	1.2055	1.1899	1.1775	1.1675	1.1592	1.1522	1.1462	1.141	1.1365	1.1325	1.129	1.1258	1.0425	39.5	88	29
1	213	213	121	32977.8	2.1591	2.1581	2.157	2.1558	2.1544	2.1528	2.151	2.149	2.1466	2.1438	2.1404	2.1364	2.1314	2.1252	2.1171	2.1063	2.0914	2.0702	2.0392	1.9897	1.919	1.8845	1.7754	1.6153	1.4699	1.3816	1.3264	1.2894	1.2629	1.2431	1.2278	1.2155	1.2054	1.197	1.1899	1.1838	1.1785	1.1738	1.1697	1.1661	1.1628	0.9963	37.2	56	12
1	214	214	122	32977.8	2.1404	2.1395	2.1385	2.1374	2.1361	2.1347	2.1331	2.1312	2.129	2.1265	2.1235	2.1198	2.1153	2.1097	2.1025	2.0929	2.0798	2.0612	2.0332	1.9857	1.9155	1.8832	1.79	1.6773	1.5469	1.4565	1.3971	1.3564	1.327	1.305	1.2879	1.2743	1.2632	1.254	1.2462	1.2396	1.2339	1.2289	1.2245	1.2206	1.2171	0.9234	36.7	43	9
1	215	215	123	32977.8	2.1537	2.1528	2.1517	2.1505	2.1491	2.1476	2.1458	2.1438	2.1415	2.1388	2.1355	2.1316	2.1267	2.1206	2.1128	2.1024	2.0882	2.0683	2.0387	1.9899	1.9216	1.8946	1.8106	1.7159	1.5959	1.508	1.4495	1.4092	1.38	1.3582	1.3411	1.3275	1.3164	1.3071	1.2993	1.2925	1.2867	1.2816	1.2771	1.2731	1.2695	0.8843	39.1	52	11
1	216	216	124	32977.8	2.1511	2.1502	2.1491	2.1479	2.1465	2.145	2.1433	2.1413	2.139	2.1363	2.1331	2.1292	2.1245	2.1185	2.1109	2.1008	2.0869	2.0671	2.0382	1.9908	1.9222	1.8914	1.7982	1.6899	1.5744	1.4938	1.4397	1.402	1.3745	1.3537	1.3374	1.3243	1.3136	1.3046	1.2971	1.2905	1.2849	1.2799	1.2756	1.2717	1.2682	0.883	37.9	42	11
1	217	217	125	32977.8	2.1729	2.1718	2.1706	2.1693	2.1678	2.1661	2.1642	2.162	2.1595	2.1565	2.1529	2.1487	2.1434	2.1368	2.1283	2.117	2.1014	2.0791	2.0456	1.9922	1.9185	1.8801	1.7519	1.5762	1.4296	1.3427	1.2892	1.2535	1.2282	1.2093	1.1947	1.1831	1.1735	1.1656	1.1589	1.1531	1.1481	1.1437	1.1399	1.1364	1.1333	1.0395	37	107	37
1	218	218	126	32977.8	2.1716	2.1706	2.1694	2.1681	2.1666	2.1649	2.163	2.1608	2.1582	2.1552	2.1517	2.1474	2.1421	2.1355	2.127	2.1157	2.1003	2.0787	2.0471	1.9949	1.9215	1.886	1.7459	1.5607	1.4098	1.3202	1.2649	1.2282	1.2021	1.1827	1.1676	1.1556	1.1457	1.1375	1.1306	1.1246	1.1194	1.1149	1.1109	1.1073	1.1041	1.0675	39.8	146	38
1	219	219	127	32977.8	2.1942	2.193	2.1917	2.1903	2.1887	2.1869	2.1848	2.1824	2.1797	2.1764	2.1726	2.168	2.1623	2.1551	2.1459	2.1336	2.1168	2.0927	2.0566	1.9992	1.925	1.8885	1.7227	1.5141	1.3598	1.2705	1.2161	1.1802	1.1549	1.1361	1.1216	1.1101	1.1007	1.0928	1.0862	1.0805	1.0756	1.0712	1.0674	1.064	1.061	1.1332	42.8	206	56
1	220	220	128	32977.8	2.1714	2.1703	2.1691	2.1677	2.1662	2.1645	2.1625	2.1602	2.1576	2.1546	2.1509	2.1465	2.1411	2.1342	2.1254	2.1137	2.0978	2.0755	2.0439	1.9939	1.927	1.902	1.808	1.6671	1.5196	1.4248	1.3642	1.3232	1.2939	1.2721	1.2551	1.2416	1.2306	1.2214	1.2137	1.207	1.2013	1.1963	1.1918	1.1879	1.1844	0.987	41	61	17
1	221	221	129	32977.8	2.169	2.168	2.1668	2.1654	2.1639	2.1622	2.1603	2.1581	2.1556	2.1526	2.1491	2.1449	2.1397	2.1331	2.1247	2.1136	2.0983	2.0766	2.0449	1.994	1.9255	1.8986	1.7957	1.6241	1.4702	1.3786	1.3219	1.2843	1.2578	1.2381	1.2229	1.2108	1.201	1.1928	1.186	1.1801	1.175	1.1705	1.1666	1.1631	1.1599	1.0091	40.1	67	16
1	222	222	130	32977.8	2.1665	2.1655	2.1643	2.1631	2.1617	2.1601	2.1582	2.1562	2.1537	2.1509	2.1475	2.1434	2.1384	2.1321	2.1239	2.1131	2.0981	2.0765	2.0444	1.9924	1.9209	1.8892	1.7699	1.5929	1.4433	1.354	1.2984	1.2613	1.2348	1.2151	1.1998	1.1875	1.1774	1.1691	1.1619	1.1558	1.1505	1.1458	1.1417	1.138	1.1347	1.0318	38.8	104	33
1	223	223	131	32977.8	2.1319	2.131	2.1301	2.129	2.1278	2.1264	2.1248	2.123	2.1209	2.1185	2.1156	2.1121	2.1078	2.1024	2.0954	2.0862	2.0736	2.056	2.03	1.9854	1.9161	1.8837	1.7888	1.6533	1.5096	1.4167	1.3573	1.3169	1.288	1.2664	1.2496	1.2363	1.2254	1.2164	1.2088	1.2023	1.1967	1.1917	1.1874	1.1836	1.1802	0.9517	37	42	9
1	224	224	132	32977.8	2.1412	2.1402	2.1391	2.138	2.1366	2.1351	2.1334	2.1315	2.1292	2.1266	2.1235	2.1197	2.1151	2.1093	2.1019	2.0921	2.0786	2.0597	2.0318	1.9859	1.9162	1.8856	1.7907	1.6775	1.5482	1.4601	1.4029	1.364	1.336	1.315	1.2987	1.2856	1.2749	1.266	1.2584	1.2519	1.2463	1.2414	1.2371	1.2332	1.2297	0.9114	37.7	45	11
1	225	225	133	32977.8	2.1314	2.1305	2.1295	2.1284	2.1272	2.1258	2.1242	2.1224	2.1203	2.1178	2.1149	2.1113	2.1069	2.1015	2.0944	2.0851	2.0725	2.0547	2.0287	1.9847	1.9156	1.8844	1.7936	1.6791	1.5498	1.4621	1.4052	1.3662	1.3382	1.317	1.3006	1.2874	1.2766	1.2676	1.2599	1.2534	1.2477	1.2427	1.2383	1.2344	1.2309	0.9005	36.9	46	8
1	226	226	134	32977.8	2.1513	2.1503	2.1492	2.1481	2.1467	2.1453	2.1436	2.1416	2.1394	2.1367	2.1336	2.1298	2.1251	2.1192	2.1116	2.1014	2.0872	2.0669	2.0368	1.9881	1.9162	1.8771	1.7729	1.6417	1.5105	1.4248	1.3692	1.331	1.3034	1.2825	1.2662	1.253	1.2423	1.2332	1.2256	1.219	1.2133	1.2083	1.2039	1.2	1.1965	0.9548	35.3	43	8
1	227	227	135	32977.8	2.134	2.133	2.132	2.1309	2.1296	2.1281	2.1264	2.1245	2.1223	2.1198	2.1167	2.113	2.1085	2.1029	2.0957	2.0862	2.0734	2.0555	2.0293	1.9845	1.9137	1.8776	1.7822	1.6923	1.5851	1.5036	1.4482	1.4094	1.381	1.3595	1.3426	1.3291	1.3179	1.3086	1.3007	1.2939	1.288	1.2828	1.2783	1.2742	1.2706	0.8634	35.6	41	9
1	228	228	136	32977.8	2.1773	2.1762	2.1749	2.1736	2.172	2.1703	2.1683	2.166	2.1634	2.1603	2.1566	2.1522	2.1468	2.1399	2.1311	2.1194	2.1035	2.0812	2.0486	1.994	1.9153	1.8687	1.6986	1.47	1.3141	1.2277	1.1753	1.1404	1.1156	1.097	1.0825	1.071	1.0616	1.0537	1.0471	1.0414	1.0365	1.0322	1.0285	1.0251	1.0221	1.1551	36.7	183	60
1	229	229	137	32977.8	2.1647	2.1636	2.1625	2.1612	2.1597	2.1581	2.1562	2.1541	2.1517	2.1488	2.1454	2.1413	2.1363	2.1301	2.122	2.1114	2.0968	2.0759	2.0443	1.9918	1.9185	1.8851	1.7575	1.5797	1.4266	1.3344	1.2771	1.2387	1.2114	1.1909	1.1751	1.1625	1.1522	1.1437	1.1364	1.1302	1.1249	1.1202	1.1161	1.1125	1.1092	1.0555	38.8	128	31
1	230	230	138	32977.8	2.1392	2.1383	2.1373	2.1363	2.1351	2.1337	2.1321	2.1303	2.1282	2.1258	2.1228	2.1192	2.1148	2.1092	2.102	2.0923	2.0789	2.0598	2.0316	1.986	1.916	1.8855	1.7913	1.6526	1.5031	1.4081	1.348	1.3076	1.2788	1.2574	1.2408	1.2277	1.217	1.2081	1.2006	1.1942	1.1887	1.1839	1.1797	1.1759	1.1726	0.9666	37.9	43	8
1	231	231	139	32977.8	2.1533	2.1523	2.1512	2.15	2.1486	2.1471	2.1453	2.1433	2.141	2.1383	2.135	2.1311	2.1263	2.1203	2.1126	2.1024	2.0884	2.0685	2.0392	1.9907	1.9207	1.8896	1.7973	1.695	1.5804	1.4995	1.4456	1.4082	1.3812	1.3607	1.3447	1.3319	1.3214	1.3126	1.3052	1.2988	1.2932	1.2883	1.284	1.2801	1.2766	0.8767	37.5	52	15
1	232	232	140	32977.8	2.1387	2.1378	2.1369	2.1358	2.1345	2.1331	2.1316	2.1297	2.1276	2.1252	2.1222	2.1186	2.1142	2.1087	2.1015	2.092	2.079	2.0603	2.0323	1.9855	1.9154	1.881	1.781	1.6312	1.4817	1.3886	1.3298	1.29	1.2615	1.2401	1.2236	1.2103	1.1995	1.1905	1.1829	1.1764	1.1708	1.1658	1.1615	1.1576	1.1542	0.9845	36.1	44	3
1	233	233	141	32977.8	2.1425	2.1416	2.1405	2.1394	2.1381	2.1366	2.135	2.1331	2.1308	2.1283	2.1252	2.1215	2.117	2.1113	2.104	2.0942	2.0809	2.0617	2.0332	1.9863	1.9156	1.8791	1.774	1.6218	1.4817	1.3953	1.3408	1.3041	1.2779	1.2583	1.2431	1.2311	1.2212	1.213	1.2061	1.2002	1.195	1.1905	1.1866	1.1831	1.1799	0.9626	35.8	46	7
1	234	234	142	32977.8	2.1451	2.1441	2.1431	2.1419	2.1406	2.1392	2.1375	2.1356	2.1334	2.1308	2.1277	2.1241	2.1195	2.1139	2.1066	2.097	2.0838	2.065	2.0361	1.987	1.9133	1.8689	1.7435	1.5626	1.4162	1.3282	1.2726	1.2347	1.2075	1.1871	1.1713	1.1587	1.1484	1.1398	1.1326	1.1264	1.1211	1.1165	1.1124	1.1088	1.1056	1.0395	34.2	62	20
1	235	235	143	32977.8	2.1433	2.1424	2.1413	2.1402	2.1388	2.1374	2.1357	2.1338	2.1315	2.1289	2.1258	2.122	2.1174	2.1116	2.1042	2.0942	2.0804	2.0607	2.0318	1.9853	1.9125	1.8711	1.7625	1.6286	1.498	1.4135	1.3592	1.3222	1.2955	1.2754	1.2598	1.2473	1.237	1.2284	1.2211	1.2149	1.2094	1.2047	1.2004	1.1967	1.1933	0.95	34.6	45	8
1	236	236	144	32977.8	2.1241	2.1232	2.1223	2.1213	2.1201	2.1188	2.1173	2.1155	2.1135	2.1112	2.1084	2.1051	2.101	2.0958	2.0892	2.0805	2.0685	2.0514	2.026	1.9827	1.9122	1.8733	1.7771	1.6804	1.577	1.5012	1.4493	1.4128	1.3859	1.3654	1.3494	1.3365	1.326	1.3171	1.3097	1.3033	1.2977	1.2929	1.2886	1.2848	1.2814	0.8427	35	41	12
1	237	237	145	32977.8	2.1346	2.1337	2.1327	2.1316	2.1304	2.129	2.1274	2.1255	2.1234	2.1209	2.1179	2.1143	2.1098	2.1042	2.0971	2.0876	2.0747	2.0565	2.0294	1.9841	1.9134	1.8762	1.7821	1.6935	1.593	1.5152	1.4609	1.4224	1.3939	1.3721	1.355	1.3412	1.3298	1.3203	1.3122	1.3052	1.2992	1.2939	1.2892	1.2851	1.2814	0.8533	35.2	33	3
1	238	238	146	32977.8	2.1328	2.1319	2.1309	2.1298	2.1285	2.1271	2.1255	2.1237	2.1216	2.1191	2.1161	2.1126	2.1082	2.1028	2.0957	2.0865	2.0739	2.0562	2.0298	1.9839	1.9121	1.8715	1.7636	1.6339	1.5054	1.4216	1.3676	1.3308	1.3043	1.2844	1.2689	1.2565	1.2463	1.2379	1.2307	1.2245	1.2192	1.2145	1.2104	1.2067	1.2034	0.9294	34.9	48	9
1	239	239	147	32977.8	2.1208	2.12	2.119	2.118	2.1169	2.1156	2.1141	2.1124	2.1104	2.1081	2.1053	2.102	2.0979	2.0928	2.0862	2.0776	2.0658	2.0492	2.0248	1.9824	1.9127	1.8749	1.7773	1.665	1.5442	1.461	1.4062	1.3682	1.3405	1.3196	1.3031	1.2899	1.279	1.2699	1.2622	1.2556	1.2498	1.2447	1.2402	1.2363	1.2327	0.8881	35.1	35	7
1	240	240	148	32977.8	2.1224	2.1216	2.1207	2.1197	2.1185	2.1172	2.1158	2.1141	2.1122	2.1099	2.1072	2.1039	2.0999	2.0949	2.0884	2.0797	2.0678	2.051	2.0263	1.9834	1.914	1.8772	1.7784	1.6559	1.5267	1.4403	1.3837	1.3448	1.3164	1.295	1.2782	1.2648	1.2537	1.2445	1.2368	1.2301	1.2243	1.2192	1.2148	1.2108	1.2073	0.9151	35.6	54	16
1	241	241	149	32977.8	2.1308	2.1299	2.1289	2.1278	2.1266	2.1252	2.1236	2.1218	2.1197	2.1173	2.1144	2.1109	2.1066	2.1013	2.0944	2.0853	2.0728	2.055	2.0289	1.9844	1.9127	1.8712	1.7696	1.6568	1.5392	1.4586	1.4054	1.3686	1.3418	1.3217	1.3059	1.2933	1.283	1.2745	1.2672	1.261	1.2556	1.2509	1.2467	1.2431	1.2398	0.891	34.8	37	8
1	242	242	150	32977.8	2.1421	2.1411	2.1401	2.1389	2.1376	2.1361	2.1345	2.1325	2.1303	2.1276	2.1245	2.1207	2.1161	2.1102	2.1028	2.0928	2.0794	2.0604	2.0327	1.9864	1.9178	1.8867	1.7939	1.6705	1.5365	1.4481	1.3909	1.3519	1.3237	1.3025	1.2859	1.2726	1.2617	1.2526	1.2449	1.2383	1.2325	1.2275	1.223	1.219	1.2155	0.9266	36.9	40	8
1	243	243	151	32977.8	2.1441	2.1432	2.1422	2.141	2.1397	2.1383	2.1367	2.1348	2.1326	2.13	2.127	2.1233	2.1188	2.1131	2.1058	2.0962	2.083	2.0643	2.0363	1.9888	1.9193	1.8866	1.7974	1.6897	1.5601	1.4694	1.4096	1.3684	1.3386	1.3162	1.2987	1.2847	1.2733	1.2638	1.2557	1.2488	1.2429	1.2376	1.233	1.2289	1.2253	0.9188	37	30	8
1	244	244	152	32977.8	2.1539	2.1528	2.1517	2.1504	2.1489	2.1473	2.1454	2.1433	2.1408	2.1379	2.1344	2.1303	2.1252	2.1188	2.1106	2.0998	2.0853	2.0655	2.0375	1.9905	1.9194	1.8863	1.7903	1.6856	1.5599	1.4698	1.4103	1.3695	1.34	1.3179	1.3008	1.2871	1.2759	1.2666	1.2588	1.2521	1.2463	1.2412	1.2368	1.2328	1.2293	0.9246	37.4	46	15
1	245	245	153	32977.8	2.1337	2.1328	2.1318	2.1307	2.1295	2.128	2.1264	2.1246	2.1224	2.1199	2.1169	2.1133	2.1088	2.1032	2.096	2.0864	2.0733	2.055	2.0289	1.9852	1.9175	1.8867	1.7938	1.6789	1.5493	1.461	1.4033	1.3637	1.3352	1.3137	1.2969	1.2835	1.2725	1.2633	1.2556	1.2489	1.2432	1.2381	1.2337	1.2297	1.2262	0.9076	37.4	43	14
1	246	246	154	32977.8	2.165	2.1639	2.1627	2.1614	2.1599	2.1582	2.1563	2.1541	2.1516	2.1486	2.1451	2.1409	2.1357	2.1291	2.1207	2.1094	2.094	2.0725	2.0416	1.991	1.9182	1.8843	1.7621	1.5774	1.4241	1.3348	1.28	1.2435	1.2175	1.1982	1.1832	1.1712	1.1614	1.1532	1.1463	1.1404	1.1352	1.1307	1.1268	1.1233	1.1201	1.0449	38	93	32
1	247	247	155	32977.8	2.1523	2.1513	2.1502	2.149	2.1477	2.1461	2.1444	2.1424	2.1401	2.1374	2.1342	2.1303	2.1255	2.1196	2.112	2.1019	2.0883	2.0688	2.0394	1.9898	1.9174	1.8831	1.7677	1.6083	1.4611	1.3691	1.3109	1.2717	1.2437	1.2228	1.2066	1.1937	1.1833	1.1746	1.1673	1.1611	1.1557	1.151	1.1469	1.1432	1.1399	1.0124	37.9	110	37
1	248	248	156	32977.8	2.162	2.1611	2.16	2.1588	2.1574	2.1558	2.1541	2.1521	2.1497	2.1469	2.1437	2.1397	2.1348	2.1286	2.1205	2.1098	2.0949	2.0739	2.0431	1.9928	1.9242	1.8974	1.8037	1.659	1.5084	1.4124	1.3515	1.3105	1.2814	1.2598	1.2432	1.23	1.2193	1.2105	1.203	1.1967	1.1912	1.1864	1.1822	1.1784	1.1751	0.9869	39.9	42	3
1	249	249	157	32977.8	2.1426	2.1417	2.1407	2.1395	2.1382	2.1368	2.1351	2.1332	2.131	2.1285	2.1254	2.1217	2.1171	2.1113	2.1039	2.094	2.0805	2.0615	2.0335	1.9875	1.9188	1.8875	1.7941	1.6683	1.535	1.4469	1.3897	1.3506	1.3223	1.301	1.2844	1.2711	1.2602	1.2511	1.2434	1.2368	1.2311	1.2261	1.2216	1.2177	1.2142	0.9284	37.5	40	5
1	250	250	158	32977.8	2.1628	2.1617	2.1606	2.1593	2.1579	2.1563	2.1545	2.1524	2.15	2.1472	2.1438	2.1397	2.1347	2.1285	2.1204	2.1096	2.0947	2.0733	2.0416	1.9916	1.9233	1.8956	1.8122	1.7133	1.5863	1.4944	1.4332	1.391	1.3605	1.3376	1.3198	1.3056	1.294	1.2844	1.2762	1.2692	1.2632	1.2579	1.2532	1.2491	1.2454	0.9174	38.7	28	9
1	251	251	159	32977.8	2.1437	2.1428	2.1418	2.1406	2.1393	2.1379	2.1362	2.1343	2.1321	2.1295	2.1264	2.1227	2.1181	2.1124	2.1051	2.0954	2.0822	2.0637	2.0363	1.9891	1.9191	1.8883	1.7956	1.6829	1.5539	1.4653	1.4075	1.3679	1.3393	1.3179	1.3012	1.2878	1.2768	1.2677	1.2599	1.2533	1.2475	1.2425	1.2381	1.2341	1.2306	0.9131	37.8	56	23
1	252	252	160	32977.8	2.1686	2.1675	2.1663	2.165	2.1636	2.1619	2.16	2.1579	2.1554	2.1525	2.149	2.1449	2.1397	2.1333	2.1251	2.1142	2.0991	2.0776	2.0458	1.9942	1.9234	1.8922	1.7719	1.5871	1.4341	1.3443	1.2892	1.2527	1.2269	1.2078	1.1931	1.1814	1.1718	1.1639	1.1572	1.1515	1.1465	1.1422	1.1384	1.135	1.132	1.0366	39.7	100	35
1	253	253	161	32977.8	2.1868	2.1857	2.1845	2.1831	2.1816	2.1799	2.1779	2.1757	2.1731	2.17	2.1664	2.162	2.1566	2.1498	2.1411	2.1293	2.1131	2.0899	2.0548	1.9971	1.9177	1.8697	1.6731	1.4343	1.2819	1.1997	1.1508	1.1188	1.0963	1.0797	1.0669	1.0567	1.0484	1.0416	1.0358	1.0308	1.0265	1.0228	1.0195	1.0165	1.0139	1.1729	38.7	245	93
1	254	254	162	32977.8	2.1789	2.1778	2.1766	2.1752	2.1737	2.172	2.1701	2.1679	2.1653	2.1623	2.1588	2.1545	2.1493	2.1427	2.1342	2.123	2.1077	2.086	2.0531	1.9969	1.9196	1.8775	1.7031	1.4767	1.3227	1.2377	1.1867	1.1532	1.1295	1.1119	1.0984	1.0875	1.0787	1.0713	1.065	1.0597	1.055	1.0509	1.0473	1.044	1.0411	1.1377	38.8	206	78
1	255	255	163	32977.8	2.1323	2.1314	2.1305	2.1294	2.1282	2.1268	2.1252	2.1234	2.1213	2.1188	2.1159	2.1124	2.108	2.1026	2.0955	2.0862	2.0735	2.0557	2.0297	1.985	1.9159	1.887	1.7966	1.6771	1.5365	1.4424	1.382	1.3411	1.3118	1.2899	1.273	1.2595	1.2484	1.2393	1.2316	1.225	1.2193	1.2143	1.2099	1.206	1.2026	0.9298	38.1	39	11
1	256	256	164	32977.8	2.1393	2.1384	2.1374	2.1363	2.1351	2.1337	2.1321	2.1303	2.1282	2.1257	2.1227	2.1191	2.1147	2.1092	2.1021	2.0926	2.0796	2.0609	2.0332	1.9873	1.9181	1.8857	1.7946	1.6839	1.5522	1.4604	1.4003	1.3591	1.3294	1.3071	1.2898	1.2759	1.2646	1.2551	1.2471	1.2403	1.2344	1.2292	1.2246	1.2206	1.217	0.9223	37	32	10
1	257	257	165	32977.8	2.1504	2.1494	2.1484	2.1471	2.1458	2.1442	2.1425	2.1405	2.1382	2.1355	2.1322	2.1284	2.1236	2.1177	2.1101	2.1	2.0863	2.0668	2.0372	1.9881	1.9169	1.879	1.7763	1.6477	1.5151	1.4276	1.3708	1.3318	1.3036	1.2823	1.2657	1.2523	1.2414	1.2323	1.2245	1.2179	1.2122	1.2071	1.2027	1.1987	1.1952	0.9552	35.5	54	8
1	258	258	166	32977.8	2.1473	2.1463	2.1453	2.1441	2.1428	2.1413	2.1397	2.1377	2.1355	2.1329	2.1298	2.126	2.1214	2.1156	2.1082	2.0983	2.0846	2.0647	2.035	1.9864	1.9146	1.8768	1.7748	1.6641	1.5465	1.4637	1.4084	1.3699	1.3418	1.3204	1.3037	1.2902	1.2791	1.2698	1.2619	1.2551	1.2492	1.244	1.2395	1.2354	1.2317	0.9156	35.5	58	12
1	259	259	167	32977.8	2.1417	2.1409	2.1399	2.1388	2.1375	2.1361	2.1345	2.1327	2.1306	2.1281	2.1251	2.1216	2.1171	2.1116	2.1045	2.095	2.0819	2.0632	2.0353	1.988	1.917	1.8806	1.7804	1.6648	1.5384	1.4513	1.3938	1.3542	1.3254	1.3036	1.2866	1.2729	1.2617	1.2524	1.2445	1.2377	1.2318	1.2267	1.2221	1.2181	1.2145	0.9273	35.8	44	10
1	260	260	168	32977.8	2.1379	2.137	2.1361	2.135	2.1337	2.1323	2.1308	2.129	2.1268	2.1244	2.1214	2.1178	2.1134	2.1078	2.1006	2.0911	2.0781	2.0599	2.0327	1.9859	1.9152	1.8788	1.7733	1.6333	1.4983	1.4131	1.359	1.3223	1.296	1.2763	1.2611	1.2489	1.2389	1.2306	1.2236	1.2177	1.2125	1.2079	1.2039	1.2004	1.1972	0.9407	35.9	53	13
1	261	261	169	32977.8	2.1389	2.138	2.137	2.1358	2.1346	2.1331	2.1314	2.1295	2.1273	2.1248	2.1217	2.118	2.1136	2.1079	2.1008	2.0913	2.0782	2.0596	2.0322	1.9864	1.9152	1.8764	1.7737	1.6619	1.5465	1.4659	1.4122	1.3749	1.3478	1.3274	1.3114	1.2986	1.2881	1.2793	1.2718	1.2655	1.2599	1.2551	1.2508	1.2469	1.2435	0.8954	35.4	49	14
1	262	262	170	32977.8	2.1352	2.1343	2.1333	2.1321	2.1309	2.1295	2.1279	2.126	2.1239	2.1214	2.1184	2.1149	2.1105	2.1051	2.0981	2.0889	2.0763	2.0582	2.0308	1.984	1.9114	1.8694	1.755	1.5967	1.4505	1.3594	1.3017	1.2626	1.2346	1.2136	1.1974	1.1844	1.1738	1.165	1.1576	1.1513	1.1458	1.141	1.1368	1.1331	1.1297	1.0055	34.5	52	12
1	263	263	171	32977.8	2.1309	2.13	2.129	2.128	2.1267	2.1254	2.1238	2.122	2.12	2.1175	2.1146	2.1111	2.1068	2.1013	2.0943	2.0851	2.0724	2.0546	2.028	1.9833	1.9128	1.8737	1.7739	1.6598	1.5389	1.4563	1.402	1.3645	1.3373	1.3167	1.3007	1.2878	1.2772	1.2683	1.2608	1.2544	1.2488	1.2439	1.2395	1.2357	1.2322	0.8986	34.9	29	3
1	264	264	172	32977.8	2.1421	2.1412	2.1402	2.1391	2.1378	2.1364	2.1348	2.1329	2.1308	2.1283	2.1253	2.1216	2.1172	2.1116	2.1044	2.0948	2.0817	2.0632	2.0353	1.9873	1.9172	1.8809	1.7776	1.6325	1.4939	1.4075	1.3529	1.316	1.2896	1.2699	1.2545	1.2423	1.2323	1.2239	1.2169	1.2108	1.2056	1.201	1.1969	1.1933	1.19	0.9521	35.8	43	8
1	265	265	173	32977.8	2.1529	2.152	2.1509	2.1497	2.1484	2.1469	2.1452	2.1433	2.141	2.1384	2.1353	2.1315	2.1269	2.121	2.1136	2.1037	2.0901	2.0707	2.0413	1.9915	1.9206	1.8857	1.7755	1.6088	1.4602	1.3706	1.3147	1.277	1.2501	1.2298	1.214	1.2014	1.191	1.1823	1.1749	1.1685	1.163	1.1582	1.1539	1.1501	1.1467	1.0062	37	67	19
1	266	266	174	32977.8	2.1781	2.1771	2.1759	2.1746	2.1731	2.1714	2.1695	2.1673	2.1648	2.1618	2.1583	2.154	2.1488	2.1422	2.1338	2.1224	2.1067	2.0839	2.0491	1.9939	1.9209	1.8857	1.7577	1.5707	1.4181	1.3285	1.2732	1.2362	1.2098	1.19	1.1746	1.1623	1.1522	1.1438	1.1367	1.1306	1.1253	1.1206	1.1165	1.1128	1.1095	1.0686	38.1	115	22
1	267	267	175	32977.8	2.1739	2.1728	2.1717	2.1704	2.1689	2.1673	2.1654	2.1633	2.1608	2.1578	2.1543	2.1501	2.1448	2.1382	2.1298	2.1184	2.1028	2.0803	2.0462	1.9925	1.9186	1.8753	1.7544	1.6039	1.4673	1.3826	1.3293	1.2936	1.268	1.2489	1.2341	1.2223	1.2127	1.2047	1.1979	1.1921	1.187	1.1826	1.1787	1.1752	1.1721	1.0017	35.6	93	23
1	268	268	176	32977.8	2.1404	2.1396	2.1386	2.1376	2.1364	2.1351	2.1336	2.1318	2.1298	2.1274	2.1246	2.1211	2.1169	2.1115	2.1045	2.0953	2.0825	2.0641	2.0366	1.9897	1.9204	1.8891	1.7985	1.6877	1.5594	1.4706	1.4121	1.372	1.3429	1.321	1.304	1.2904	1.2792	1.2699	1.2621	1.2553	1.2495	1.2444	1.2399	1.2359	1.2324	0.9081	37.5	43	10
1	269	269	177	32977.8	2.1433	2.1424	2.1413	2.1402	2.1389	2.1374	2.1358	2.1339	2.1316	2.1291	2.126	2.1223	2.1178	2.1121	2.1048	2.0952	2.0819	2.0629	2.0342	1.9864	1.9158	1.8805	1.7803	1.6415	1.5045	1.4176	1.3624	1.3251	1.2984	1.2784	1.2629	1.2506	1.2404	1.232	1.2249	1.2187	1.2134	1.2087	1.2046	1.201	1.1977	0.9457	36	44	12
1	270	270	178	32977.8	2.1361	2.1352	2.1342	2.1332	2.132	2.1306	2.1291	2.1273	2.1252	2.1228	2.1199	2.1165	2.1122	2.1069	2.0999	2.0907	2.0781	2.06	2.033	1.9875	1.9174	1.8809	1.7827	1.656	1.5249	1.439	1.3835	1.3457	1.3185	1.298	1.282	1.2692	1.2587	1.2499	1.2425	1.2361	1.2305	1.2256	1.2213	1.2175	1.214	0.922	36	37	11
1	271	271	179	32977.8	2.142	2.1411	2.1401	2.139	2.1377	2.1363	2.1346	2.1327	2.1305	2.128	2.1249	2.1212	2.1166	2.1108	2.1034	2.0935	2.0799	2.0605	2.0319	1.9853	1.9162	1.8831	1.7907	1.6793	1.5593	1.4773	1.4231	1.3858	1.3587	1.3383	1.3224	1.3097	1.2992	1.2906	1.2832	1.2769	1.2715	1.2667	1.2625	1.2587	1.2554	0.8867	36.7	33	9
1	272	272	180	32977.8	2.1333	2.1324	2.1314	2.1302	2.129	2.1276	2.126	2.1241	2.122	2.1195	2.1165	2.113	2.1086	2.1031	2.0961	2.0869	2.0744	2.0568	2.0309	1.9867	1.9177	1.8857	1.7967	1.693	1.5698	1.4835	1.4271	1.3886	1.3608	1.34	1.3239	1.3109	1.3004	1.2915	1.2841	1.2777	1.2721	1.2673	1.263	1.2592	1.2558	0.8775	37.1	33	3
1	273	273	181	32977.8	2.1524	2.1515	2.1504	2.1492	2.1479	2.1464	2.1446	2.1427	2.1404	2.1377	2.1345	2.1306	2.1258	2.1198	2.112	2.1018	2.0877	2.0677	2.0382	1.9904	1.9229	1.8965	1.8116	1.6965	1.564	1.4749	1.4173	1.3781	1.3501	1.3292	1.313	1.3002	1.2897	1.281	1.2736	1.2673	1.2619	1.2571	1.2529	1.2492	1.2458	0.9066	39.1	34	8
1	274	274	182	32977.8	2.148	2.147	2.1458	2.1446	2.1432	2.1416	2.1398	2.1377	2.1353	2.1325	2.1291	2.1251	2.1202	2.114	2.106	2.0955	2.0813	2.062	2.0347	1.989	1.9177	1.8813	1.779	1.6466	1.512	1.425	1.3691	1.331	1.3035	1.2828	1.2666	1.2536	1.243	1.2341	1.2266	1.2201	1.2145	1.2095	1.2052	1.2013	1.1978	0.9502	36.2	58	17
1	275	275	183	32977.8	2.152	2.151	2.15	2.1488	2.1474	2.1459	2.1442	2.1423	2.14	2.1373	2.1341	2.1303	2.1256	2.1196	2.1119	2.1017	2.0875	2.0673	2.0372	1.9893	1.9197	1.8881	1.7901	1.6499	1.5043	1.4115	1.3525	1.3127	1.2842	1.2629	1.2464	1.2332	1.2224	1.2135	1.2059	1.1995	1.1939	1.189	1.1847	1.1808	1.1774	0.9746	38.1	57	14
1	276	276	184	32977.8	2.177	2.1759	2.1746	2.1732	2.1717	2.1699	2.1678	2.1655	2.1628	2.1596	2.1558	2.1512	2.1456	2.1385	2.1294	2.1174	2.1012	2.079	2.0472	1.9954	1.9248	1.8926	1.7767	1.6133	1.462	1.3693	1.3115	1.2727	1.245	1.2243	1.2082	1.1953	1.1848	1.176	1.1686	1.1622	1.1567	1.1519	1.1477	1.1439	1.1405	1.0365	39	108	27
1	277	277	185	32977.8	2.1784	2.1774	2.1762	2.1749	2.1734	2.1717	2.1698	2.1676	2.165	2.162	2.1584	2.1541	2.1487	2.1419	2.1332	2.1216	2.1056	2.0832	2.0501	1.9967	1.9268	1.8972	1.7779	1.6097	1.4603	1.3695	1.3133	1.2759	1.2495	1.23	1.215	1.203	1.1933	1.1852	1.1784	1.1726	1.1675	1.1631	1.1592	1.1558	1.1527	1.0258	41.1	113	40
1	278	278	186	32977.8	2.1777	2.1766	2.1754	2.174	2.1725	2.1707	2.1687	2.1664	2.1638	2.1607	2.157	2.1525	2.147	2.1401	2.1312	2.1193	2.1033	2.0811	2.0488	1.9957	1.9234	1.8905	1.7637	1.5754	1.4206	1.33	1.2745	1.2376	1.2114	1.1918	1.1767	1.1646	1.1546	1.1464	1.1394	1.1334	1.1282	1.1236	1.1195	1.116	1.1127	1.065	39.7	125	46
1	279	279	187	32977.8	2.1662	2.1652	2.164	2.1627	2.1613	2.1596	2.1577	2.1556	2.1531	2.1502	2.1467	2.1425	2.1373	2.1308	2.1223	2.1112	2.0961	2.0751	2.0446	1.9941	1.9248	1.8962	1.7879	1.6184	1.4692	1.3793	1.3231	1.2855	1.2587	1.2388	1.2234	1.2111	1.201	1.1927	1.1856	1.1796	1.1743	1.1697	1.1657	1.1621	1.1589	1.0073	39.8	81	21
1	280	280	188	32977.8	2.1562	2.1552	2.154	2.1528	2.1514	2.1498	2.148	2.1459	2.1435	2.1407	2.1373	2.1333	2.1284	2.1223	2.1145	2.1041	2.0899	2.0698	2.0395	1.9882	1.9136	1.8785	1.7571	1.5878	1.44	1.352	1.2976	1.2613	1.2355	1.2162	1.2012	1.1892	1.1794	1.1712	1.1643	1.1583	1.1531	1.1486	1.1446	1.141	1.1378	1.0184	36.7	97	22
1	281	281	189	32977.8	2.1587	2.1577	2.1566	2.1554	2.1541	2.1526	2.1508	2.1488	2.1465	2.1437	2.1405	2.1365	2.1316	2.1255	2.1176	2.107	2.0923	2.0713	2.04	1.9896	1.9175	1.8841	1.7875	1.6753	1.5487	1.4616	1.4044	1.3651	1.3367	1.3152	1.2984	1.285	1.2739	1.2647	1.2569	1.2503	1.2445	1.2394	1.2349	1.231	1.2274	0.9312	36.9	48	11
1	282	282	190	32977.8	2.1605	2.1595	2.1584	2.1572	2.1559	2.1543	2.1526	2.1506	2.1482	2.1455	2.1422	2.1383	2.1334	2.1273	2.1194	2.1089	2.0944	2.0736	2.0431	1.9927	1.9225	1.8922	1.7938	1.6613	1.5218	1.4322	1.3754	1.3372	1.31	1.2897	1.2739	1.2614	1.2511	1.2426	1.2354	1.2292	1.2239	1.2192	1.215	1.2113	1.208	0.9525	38.3	66	16
1	283	283	191	32977.8	2.1721	2.171	2.1698	2.1684	2.1668	2.1651	2.1631	2.1608	2.1582	2.1551	2.1514	2.147	2.1417	2.1349	2.1262	2.1148	2.0991	2.077	2.0449	1.9925	1.9206	1.8878	1.7724	1.6013	1.4441	1.349	1.2899	1.2504	1.2224	1.2015	1.1853	1.1725	1.162	1.1533	1.146	1.1397	1.1342	1.1295	1.1253	1.1216	1.1183	1.0538	39.1	107	16
1	284	284	192	32977.8	2.1794	2.1784	2.1772	2.1758	2.1743	2.1726	2.1707	2.1685	2.1659	2.1629	2.1593	2.155	2.1497	2.143	2.1344	2.1229	2.107	2.0843	2.0505	1.9953	1.9224	1.888	1.7639	1.5933	1.4444	1.3556	1.301	1.2648	1.2391	1.22	1.2052	1.1934	1.1838	1.1758	1.169	1.1632	1.1582	1.1538	1.1499	1.1464	1.1433	1.0361	38.5	116	28
1	285	285	193	32977.8	2.1805	2.1794	2.1782	2.1768	2.1753	2.1735	2.1715	2.1693	2.1666	2.1635	2.1598	2.1554	2.1499	2.143	2.134	2.1222	2.1059	2.0827	2.0487	1.9957	1.9284	1.903	1.8112	1.666	1.5147	1.4201	1.3603	1.3201	1.2915	1.2701	1.2535	1.2404	1.2296	1.2207	1.2132	1.2067	1.2011	1.1963	1.192	1.1882	1.1848	0.9957	40.9	55	15
1	286	286	194	32977.8	2.1658	2.1648	2.1637	2.1624	2.161	2.1594	2.1576	2.1555	2.1531	2.1502	2.1469	2.1428	2.1378	2.1315	2.1234	2.1126	2.0978	2.0766	2.0449	1.9933	1.9231	1.8933	1.7894	1.6408	1.4957	1.4053	1.3488	1.3111	1.2843	1.2644	1.249	1.2367	1.2267	1.2184	1.2113	1.2053	1.2001	1.1955	1.1915	1.1879	1.1846	0.9812	39	77	16
1	287	287	195	32977.8	2.1462	2.1453	2.1442	2.1431	2.1418	2.1403	2.1386	2.1367	2.1345	2.1318	2.1287	2.125	2.1204	2.1146	2.1071	2.0973	2.0837	2.0646	2.0361	1.9889	1.9202	1.8887	1.7922	1.6502	1.5066	1.415	1.3563	1.3164	1.2877	1.2662	1.2495	1.2361	1.2252	1.2162	1.2085	1.202	1.1963	1.1914	1.187	1.1832	1.1797	0.9665	37.6	35	3
1	288	288	196	32977.8	2.1421	2.1412	2.1402	2.139	2.1378	2.1363	2.1347	2.1328	2.1307	2.1281	2.1251	2.1214	2.1169	2.1112	2.1039	2.0942	2.0808	2.0617	2.0335	1.9873	1.9195	1.8887	1.8011	1.6994	1.5828	1.5008	1.4463	1.4086	1.3812	1.3606	1.3445	1.3316	1.321	1.3121	1.3047	1.2983	1.2927	1.2878	1.2835	1.2797	1.2763	0.8657	37.3	30	8
1	289	289	197	32977.8	2.1529	2.152	2.151	2.1499	2.1486	2.1472	2.1455	2.1436	2.1414	2.1388	2.1356	2.1318	2.127	2.121	2.1131	2.1025	2.088	2.0673	2.0376	1.9892	1.9187	1.8866	1.7814	1.61	1.4507	1.3549	1.2957	1.2563	1.2286	1.208	1.1922	1.1796	1.1694	1.161	1.1539	1.1478	1.1425	1.138	1.1339	1.1304	1.1272	1.0257	37.7	60	17
1	290	290	198	32977.8	2.1776	2.1766	2.1754	2.174	2.1725	2.1708	2.1689	2.1667	2.1641	2.1611	2.1576	2.1533	2.148	2.1414	2.1328	2.1214	2.1056	2.0831	2.0499	1.9952	1.9196	1.8797	1.7296	1.53	1.3789	1.2926	1.2404	1.2061	1.1819	1.1639	1.1501	1.1391	1.1302	1.1228	1.1165	1.1111	1.1065	1.1025	1.0989	1.0957	1.0929	1.0848	38	172	43
1	291	291	199	32977.8	2.1621	2.1611	2.16	2.1588	2.1574	2.1559	2.1541	2.1521	2.1497	2.1469	2.1436	2.1396	2.1347	2.1286	2.1206	2.1099	2.0951	2.0739	2.0426	1.9915	1.9206	1.8922	1.7944	1.66	1.5128	1.4185	1.3587	1.3185	1.2897	1.2682	1.2514	1.2381	1.2272	1.2181	1.2105	1.2039	1.1982	1.1932	1.1888	1.1849	1.1814	0.9807	38.6	70	20
1	292	292	200	32977.8	2.1613	2.1602	2.1591	2.1578	2.1563	2.1547	2.1529	2.1507	2.1483	2.1454	2.1419	2.1378	2.1327	2.1262	2.1179	2.1068	2.0916	2.07	2.0393	1.9908	1.9219	1.8962	1.8081	1.6824	1.5337	1.4362	1.374	1.332	1.302	1.2797	1.2624	1.2486	1.2374	1.2281	1.2202	1.2135	1.2076	1.2025	1.198	1.194	1.1905	0.9708	39.6	38	9
1	293	293	201	32977.8	2.1792	2.1781	2.1768	2.1754	2.1739	2.1721	2.1701	2.1678	2.1651	2.1619	2.1581	2.1536	2.1479	2.1408	2.1317	2.1196	2.1034	2.081	2.0486	1.9962	1.9277	1.9004	1.7892	1.6108	1.456	1.3642	1.3072	1.2693	1.2423	1.2222	1.2066	1.1942	1.1841	1.1757	1.1685	1.1624	1.1571	1.1525	1.1484	1.1448	1.1415	1.0377	40.5	87	18
1	294	294	202	32977.8	2.1737	2.1726	2.1714	2.1701	2.1686	2.1669	2.165	2.1628	2.1602	2.1572	2.1537	2.1494	2.1441	2.1375	2.129	2.1177	2.1021	2.0799	2.0471	1.994	1.923	1.8921	1.7692	1.5755	1.4197	1.3296	1.2745	1.238	1.2122	1.193	1.178	1.1661	1.1564	1.1483	1.1414	1.1355	1.1304	1.1259	1.122	1.1185	1.1153	1.0584	39.3	107	32
1	295	295	203	32977.8	2.1485	2.1475	2.1465	2.1453	2.144	2.1425	2.1408	2.1388	2.1365	2.1339	2.1307	2.1268	2.122	2.116	2.1083	2.0982	2.0843	2.0647	2.0358	1.9887	1.9201	1.891	1.8018	1.6859	1.5566	1.4687	1.4113	1.3719	1.3436	1.3222	1.3056	1.2923	1.2815	1.2724	1.2646	1.258	1.2523	1.2472	1.2427	1.2388	1.2352	0.9133	38.5	35	8
1	296	296	204	32977.8	2.174	2.1728	2.1716	2.1701	2.1685	2.1667	2.1647	2.1623	2.1596	2.1564	2.1526	2.148	2.1424	2.1353	2.1263	2.1145	2.0987	2.0773	2.0465	1.996	1.9272	1.8949	1.7804	1.5926	1.4305	1.3354	1.2769	1.2381	1.2107	1.1904	1.1748	1.1624	1.1523	1.144	1.1369	1.1309	1.1258	1.1212	1.1173	1.1137	1.1106	1.0634	38.7	59	20
1	297	297	205	32977.8	2.1731	2.172	2.1707	2.1694	2.1678	2.1661	2.1641	2.1618	2.1592	2.1561	2.1524	2.148	2.1425	2.1356	2.1268	2.1152	2.0995	2.0779	2.0467	1.9949	1.9236	1.8916	1.7689	1.5828	1.4248	1.332	1.2749	1.2369	1.2099	1.1898	1.1743	1.1619	1.1518	1.1434	1.1363	1.1302	1.125	1.1204	1.1164	1.1128	1.1096	1.0635	39	105	18
1	298	298	206	32977.8	2.1696	2.1685	2.1673	2.166	2.1645	2.1629	2.161	2.1588	2.1563	2.1534	2.1499	2.1457	2.1406	2.1342	2.126	2.1152	2.1004	2.0792	2.0472	1.9936	1.921	1.8909	1.767	1.5859	1.4286	1.3352	1.2775	1.2391	1.2119	1.1915	1.1758	1.1633	1.153	1.1445	1.1374	1.1313	1.126	1.1214	1.1173	1.1137	1.1105	1.0591	40.1	118	29
1	299	299	207	32977.8	2.1705	2.1695	2.1683	2.1669	2.1654	2.1638	2.1618	2.1596	2.1571	2.1541	2.1506	2.1463	2.1411	2.1345	2.1261	2.1149	2.0996	2.0779	2.0461	1.9946	1.9252	1.8969	1.7802	1.5955	1.4378	1.3441	1.286	1.2472	1.2196	1.1989	1.1829	1.1702	1.1597	1.1511	1.1437	1.1374	1.132	1.1272	1.123	1.1193	1.116	1.0546	40.3	92	26
1	300	300	208	32977.8	2.2004	2.1993	2.198	2.1965	2.1949	2.1931	2.191	2.1885	2.1857	2.1824	2.1784	2.1737	2.1677	2.1603	2.1507	2.138	2.1205	2.0959	2.0588	2	1.9262	1.8871	1.6828	1.4139	1.2531	1.1672	1.1159	1.0821	1.0583	1.0405	1.0269	1.016	1.0071	0.9997	0.9935	0.9882	0.9836	0.9796	0.9761	0.9729	0.9702	1.2303	42.5	215	61
1	301	301	209	32977.8	2.1785	2.1774	2.1762	2.1749	2.1733	2.1716	2.1697	2.1674	2.1648	2.1618	2.1582	2.1538	2.1485	2.1418	2.1332	2.1219	2.1064	2.0848	2.0523	1.9966	1.9174	1.8711	1.6845	1.4551	1.3028	1.219	1.1688	1.1358	1.1124	1.095	1.0816	1.0708	1.0621	1.0547	1.0485	1.0432	1.0386	1.0345	1.031	1.0278	1.0249	1.1536	38.6	225	68
1	302	302	210	32977.8	2.1882	2.1871	2.1858	2.1843	2.1827	2.1809	2.1788	2.1764	2.1736	2.1704	2.1665	2.1618	2.1561	2.1488	2.1394	2.1269	2.1099	2.0862	2.052	1.997	1.9215	1.8811	1.6973	1.4547	1.2968	1.2107	1.1591	1.125	1.1009	1.0829	1.069	1.0578	1.0487	1.041	1.0346	1.029	1.0242	1.02	1.0163	1.013	1.01	1.1782	40.1	193	57
1	303	303	211	32977.8	2.1779	2.1769	2.1757	2.1744	2.173	2.1713	2.1694	2.1673	2.1648	2.1619	2.1584	2.1542	2.1491	2.1426	2.1343	2.1232	2.1081	2.0865	2.0533	1.9968	1.9186	1.8743	1.6856	1.4352	1.2741	1.1869	1.1348	1.1006	1.0765	1.0586	1.0448	1.0339	1.025	1.0177	1.0115	1.0062	1.0016	0.9976	0.9941	0.991	0.9882	1.1897	38.9	223	94
1	304	304	212	32977.8	2.1777	2.1766	2.1754	2.174	2.1725	2.1708	2.1689	2.1666	2.164	2.161	2.1574	2.1531	2.1477	2.141	2.1324	2.121	2.1055	2.084	2.0518	1.9967	1.9193	1.8775	1.7047	1.482	1.3276	1.2416	1.19	1.156	1.1319	1.114	1.1002	1.0891	1.0801	1.0725	1.0661	1.0606	1.0559	1.0517	1.048	1.0447	1.0417	1.136	39.5	204	74
1	305	305	213	32977.8	2.1723	2.1711	2.1699	2.1686	2.167	2.1653	2.1633	2.1611	2.1585	2.1554	2.1518	2.1474	2.142	2.1353	2.1267	2.1153	2.1	2.0787	2.0475	1.9945	1.9193	1.8801	1.7292	1.517	1.3627	1.2764	1.2244	1.1902	1.1661	1.1482	1.1344	1.1234	1.1144	1.1069	1.1006	1.0952	1.0906	1.0865	1.0829	1.0796	1.0768	1.0955	38.6	158	67
1	306	306	214	32977.8	2.1869	2.1858	2.1845	2.183	2.1814	2.1796	2.1775	2.1752	2.1724	2.1692	2.1654	2.1608	2.1552	2.1482	2.1391	2.1272	2.1108	2.0875	2.0529	1.998	1.9291	1.902	1.7884	1.6141	1.4585	1.3649	1.3069	1.2683	1.241	1.2207	1.2049	1.1924	1.1822	1.1737	1.1665	1.1603	1.1549	1.1502	1.1461	1.1424	1.1391	1.0479	42.8	111	36
1	307	307	215	32977.8	2.1861	2.185	2.1837	2.1822	2.1806	2.1787	2.1766	2.1741	2.1713	2.168	2.164	2.1592	2.1532	2.1457	2.1361	2.1235	2.1066	2.0834	2.0502	1.9972	1.9289	1.9027	1.7897	1.6105	1.4535	1.3604	1.303	1.265	1.2383	1.2186	1.2034	1.1914	1.1816	1.1736	1.1668	1.161	1.156	1.1517	1.1479	1.1445	1.1414	1.0447	42.7	97	31
1	308	308	216	32977.8	2.1809	2.1798	2.1785	2.1772	2.1756	2.1739	2.1719	2.1696	2.1669	2.1638	2.1601	2.1556	2.1501	2.1432	2.1342	2.1222	2.1058	2.083	2.0496	1.9963	1.9275	1.9013	1.7995	1.6479	1.4979	1.405	1.3469	1.3083	1.2809	1.2606	1.245	1.2325	1.2224	1.214	1.2069	1.2008	1.1956	1.191	1.1869	1.1833	1.1801	1.0008	41	82	25
1	309	309	217	32977.8	2.1795	2.1783	2.177	2.1756	2.174	2.1722	2.1701	2.1677	2.165	2.1618	2.1579	2.1533	2.1476	2.1404	2.1312	2.1189	2.1023	2.0794	2.0471	1.9957	1.9271	1.8987	1.7884	1.6097	1.448	1.3515	1.292	1.2525	1.2248	1.2042	1.1884	1.1759	1.1657	1.1573	1.1502	1.1441	1.1389	1.1343	1.1303	1.1268	1.1236	1.0559	40.5	86	17
1	310	310	218	32977.8	2.1932	2.1921	2.1908	2.1893	2.1877	2.1859	2.1838	2.1815	2.1787	2.1754	2.1716	2.1669	2.1612	2.1539	2.1445	2.132	2.1147	2.09	2.0534	1.9975	1.9277	1.8999	1.787	1.6234	1.4702	1.3747	1.3147	1.2744	1.2457	1.2244	1.2079	1.1948	1.1841	1.1752	1.1677	1.1614	1.1558	1.151	1.1468	1.1431	1.1397	1.0535	42.5	112	30
1	311	311	219	32977.8	2.1834	2.1823	2.1811	2.1797	2.1782	2.1765	2.1745	2.1722	2.1695	2.1664	2.1627	2.1582	2.1527	2.1458	2.1368	2.1249	2.1087	2.0857	2.0518	1.9963	1.9225	1.8874	1.7263	1.4925	1.3347	1.2481	1.1963	1.1625	1.1387	1.1211	1.1076	1.0969	1.0882	1.081	1.0749	1.0697	1.0652	1.0613	1.0578	1.0547	1.052	1.1315	40.1	159	43
1	312	312	220	32977.8	2.1386	2.1377	2.1367	2.1355	2.1342	2.1328	2.1311	2.1292	2.127	2.1244	2.1212	2.1175	2.1128	2.107	2.0995	2.0897	2.0764	2.058	2.0317	1.9877	1.9205	1.8916	1.8052	1.6886	1.5491	1.4549	1.3942	1.353	1.3236	1.3015	1.2845	1.2709	1.2599	1.2507	1.243	1.2364	1.2306	1.2257	1.2213	1.2174	1.2139	0.9247	38.6	29	8
1	313	313	221	32977.8	2.1438	2.1429	2.1418	2.1407	2.1394	2.138	2.1363	2.1344	2.1322	2.1296	2.1265	2.1228	2.1182	2.1125	2.1051	2.0952	2.0817	2.0625	2.0346	1.9887	1.9199	1.8892	1.795	1.6544	1.5144	1.4261	1.3701	1.3324	1.3056	1.2855	1.27	1.2576	1.2475	1.2392	1.2321	1.226	1.2207	1.2161	1.2121	1.2084	1.2052	0.9386	37.9	27	3
1	314	314	222	32977.8	2.1351	2.1342	2.1332	2.1322	2.1309	2.1295	2.128	2.1262	2.1241	2.1216	2.1187	2.1152	2.1109	2.1055	2.0985	2.0893	2.0767	2.0589	2.0323	1.9861	1.9156	1.8797	1.7806	1.6602	1.532	1.4454	1.3888	1.35	1.322	1.3008	1.2843	1.271	1.2602	1.2511	1.2434	1.2369	1.2312	1.2262	1.2218	1.2178	1.2144	0.9208	36.3	49	12
1	315	315	223	32977.8	2.1443	2.1433	2.1423	2.1411	2.1398	2.1383	2.1367	2.1347	2.1325	2.1299	2.1268	2.123	2.1184	2.1126	2.1051	2.0952	2.0817	2.0626	2.0343	1.9874	1.9176	1.8832	1.7841	1.6638	1.5306	1.4401	1.3813	1.3411	1.3122	1.2904	1.2735	1.2599	1.2488	1.2396	1.2317	1.225	1.2192	1.2142	1.2097	1.2057	1.2021	0.9421	36.8	56	21
1	316	316	224	32977.8	2.1701	2.169	2.1678	2.1665	2.1651	2.1634	2.1615	2.1594	2.1569	2.1539	2.1505	2.1463	2.1411	2.1347	2.1264	2.1155	2.1004	2.0788	2.0463	1.9928	1.9202	1.8874	1.7639	1.5682	1.41	1.3185	1.2623	1.2248	1.1981	1.1781	1.1626	1.1502	1.1401	1.1317	1.1246	1.1185	1.1132	1.1086	1.1045	1.1009	1.0977	1.0723	38.1	105	27
1	317	317	225	32977.8	2.1454	2.1445	2.1435	2.1424	2.1412	2.1398	2.1382	2.1363	2.1341	2.1316	2.1286	2.1249	2.1204	2.1147	2.1073	2.0975	2.0839	2.0646	2.0359	1.988	1.9176	1.8847	1.7872	1.6586	1.5236	1.4349	1.3779	1.3391	1.3113	1.2904	1.2741	1.2611	1.2505	1.2416	1.2341	1.2276	1.2221	1.2172	1.2129	1.209	1.2056	0.9398	37.1	47	6
1	318	318	226	32977.8	2.1383	2.1374	2.1364	2.1353	2.1341	2.1327	2.1312	2.1294	2.1273	2.1248	2.1219	2.1184	2.1141	2.1087	2.1018	2.0927	2.0801	2.0622	2.0349	1.9871	1.9156	1.8802	1.7797	1.6536	1.5272	1.4439	1.3896	1.3523	1.3253	1.3049	1.2889	1.2761	1.2656	1.2569	1.2494	1.243	1.2375	1.2326	1.2283	1.2244	1.221	0.9173	36	40	8
1	319	319	227	32977.8	2.1393	2.1384	2.1374	2.1363	2.135	2.1336	2.132	2.1301	2.128	2.1255	2.1225	2.1189	2.1145	2.109	2.1018	2.0924	2.0796	2.0613	2.0335	1.9858	1.914	1.876	1.7714	1.6325	1.4942	1.4059	1.3493	1.3106	1.2827	1.2616	1.2452	1.232	1.2211	1.2121	1.2044	1.1979	1.1922	1.1872	1.1828	1.1789	1.1754	0.9639	35.3	56	12
1	320	320	228	32977.8	2.1335	2.1327	2.1317	2.1306	2.1294	2.128	2.1265	2.1247	2.1226	2.1201	2.1172	2.1137	2.1094	2.104	2.0971	2.0879	2.0753	2.0574	2.0308	1.9852	1.9124	1.8681	1.7604	1.6351	1.507	1.42	1.3628	1.3234	1.2949	1.2734	1.2568	1.2434	1.2326	1.2235	1.2159	1.2094	1.2038	1.1989	1.1946	1.1908	1.1874	0.9462	34.1	41	8
1	321	321	229	32977.8	2.1522	2.1512	2.1501	2.1489	2.1475	2.1459	2.1441	2.1421	2.1397	2.1369	2.1336	2.1296	2.1247	2.1185	2.1105	2.0998	2.0851	2.0644	2.0345	1.9879	1.9167	1.8786	1.781	1.6769	1.5642	1.4828	1.4274	1.3886	1.3601	1.3385	1.3215	1.3078	1.2965	1.2871	1.2792	1.2723	1.2664	1.2611	1.2565	1.2524	1.2488	0.9035	35.6	35	6
1	322	322	230	32977.8	2.1401	2.1392	2.1382	2.1371	2.1358	2.1344	2.1328	2.1309	2.1288	2.1263	2.1233	2.1196	2.1152	2.1096	2.1024	2.0928	2.0798	2.0611	2.0331	1.9857	1.9156	1.8802	1.7782	1.6439	1.5113	1.4254	1.3702	1.3325	1.3053	1.2849	1.2689	1.2562	1.2457	1.2369	1.2295	1.2231	1.2176	1.2127	1.2084	1.2046	1.2011	0.939	36.2	47	11
1	323	323	231	32977.8	2.1473	2.1464	2.1454	2.1442	2.1429	2.1415	2.1398	2.1379	2.1357	2.1331	2.13	2.1262	2.1216	2.1157	2.1082	2.0982	2.0845	2.0651	2.036	1.9881	1.9174	1.8835	1.7828	1.6465	1.5057	1.4152	1.3575	1.3184	1.2903	1.2691	1.2526	1.2393	1.2285	1.2194	1.2117	1.2051	1.1994	1.1944	1.19	1.186	1.1825	0.9648	36.6	49	10
1	324	324	232	32977.8	2.144	2.143	2.142	2.1408	2.1395	2.138	2.1362	2.1343	2.132	2.1294	2.1262	2.1224	2.1177	2.1119	2.1043	2.0944	2.0809	2.0619	2.0345	1.9887	1.9191	1.8884	1.7977	1.6816	1.5523	1.466	1.4102	1.3721	1.3447	1.3242	1.3082	1.2955	1.2851	1.2765	1.2692	1.2629	1.2575	1.2528	1.2486	1.2449	1.2416	0.9024	37.5	41	11
1	325	325	233	32977.8	2.1478	2.1468	2.1457	2.1444	2.1431	2.1415	2.1398	2.1378	2.1354	2.1327	2.1295	2.1256	2.1209	2.115	2.1074	2.0973	2.0835	2.0638	2.0351	1.9879	1.9168	1.8835	1.7889	1.6878	1.5698	1.4837	1.4257	1.3854	1.3561	1.3339	1.3166	1.3027	1.2913	1.2818	1.2738	1.2669	1.261	1.2558	1.2512	1.2471	1.2435	0.9043	36.6	43	8
1	326	326	234	32977.8	2.1527	2.1517	2.1507	2.1496	2.1483	2.1468	2.1451	2.1432	2.1409	2.1383	2.1351	2.1313	2.1265	2.1205	2.1128	2.1026	2.0886	2.0688	2.0392	1.9895	1.9191	1.8866	1.7729	1.58	1.4182	1.324	1.2661	1.2276	1.2004	1.1802	1.1646	1.1523	1.1422	1.1339	1.1269	1.1209	1.1157	1.1112	1.1073	1.1038	1.1006	1.052	37.9	76	29
1	327	327	235	32977.8	2.1756	2.1745	2.1733	2.1719	2.1704	2.1687	2.1668	2.1645	2.1619	2.1589	2.1553	2.1509	2.1455	2.1387	2.13	2.1186	2.1032	2.0818	2.0501	1.9959	1.9188	1.8755	1.7112	1.5088	1.3572	1.2696	1.2161	1.1805	1.1552	1.1364	1.1217	1.11	1.1005	1.0925	1.0858	1.0801	1.0751	1.0708	1.067	1.0636	1.0605	1.115	38.6	201	78
1	328	328	236	32977.8	2.1841	2.183	2.1818	2.1804	2.1788	2.1771	2.1751	2.1729	2.1702	2.1671	2.1635	2.1591	2.1536	2.1467	2.1378	2.126	2.1096	2.0862	2.0515	1.996	1.9195	1.8778	1.7081	1.4774	1.3179	1.2294	1.1758	1.1402	1.115	1.0961	1.0814	1.0697	1.0602	1.0522	1.0455	1.0397	1.0347	1.0304	1.0265	1.0231	1.0201	1.164	38.9	205	95
1	329	329	237	32977.8	2.1546	2.1536	2.1525	2.1513	2.15	2.1484	2.1467	2.1447	2.1423	2.1396	2.1364	2.1325	2.1277	2.1216	2.1139	2.1036	2.0895	2.0694	2.0399	1.9913	1.9211	1.8901	1.7877	1.6367	1.4889	1.3972	1.3398	1.3013	1.2739	1.2535	1.2376	1.2249	1.2145	1.2059	1.1986	1.1923	1.1869	1.1822	1.178	1.1743	1.171	0.9836	38.6	64	23
1	330	330	238	32977.8	2.1489	2.1479	2.1468	2.1456	2.1442	2.1427	2.141	2.139	2.1367	2.1339	2.1307	2.1269	2.1221	2.1162	2.1085	2.0985	2.0847	2.0651	2.0361	1.9883	1.9177	1.8851	1.7878	1.67	1.5359	1.4439	1.3841	1.3433	1.3142	1.2924	1.2756	1.2622	1.2513	1.2423	1.2347	1.2282	1.2226	1.2177	1.2133	1.2095	1.2061	0.9428	37.2	48	12
1	331	331	239	32977.8	2.1666	2.1656	2.1645	2.1632	2.1618	2.1602	2.1583	2.1562	2.1538	2.1509	2.1475	2.1434	2.1384	2.1321	2.1239	2.1131	2.0983	2.0771	2.0446	1.9918	1.9197	1.8853	1.7674	1.6	1.4538	1.3658	1.3112	1.2748	1.2489	1.2297	1.2149	1.2031	1.1935	1.1855	1.1788	1.173	1.168	1.1637	1.1598	1.1564	1.1533	1.0133	37.8	102	35
1	332	332	240	32977.8	2.1481	2.1472	2.1461	2.1449	2.1436	2.1421	2.1404	2.1385	2.1362	2.1335	2.1304	2.1265	2.1218	2.1159	2.1084	2.0984	2.0848	2.0656	2.0372	1.9899	1.9206	1.8909	1.7819	1.6101	1.4535	1.358	1.2984	1.2586	1.2304	1.2094	1.1933	1.1805	1.1701	1.1615	1.1543	1.1481	1.1428	1.1381	1.134	1.1304	1.1271	1.021	39.1	87	36
1	333	333	241	32977.8	2.131	2.1302	2.1292	2.1281	2.1269	2.1256	2.124	2.1222	2.1201	2.1177	2.1148	2.1113	2.1069	2.1015	2.0946	2.0854	2.0729	2.0551	2.029	1.9849	1.9145	1.8782	1.7826	1.6728	1.5459	1.4559	1.3965	1.3557	1.3264	1.3044	1.2873	1.2737	1.2626	1.2533	1.2456	1.2389	1.2332	1.2282	1.2238	1.2199	1.2164	0.9146	35.9	45	5
1	334	334	242	32977.8	2.1347	2.1338	2.1328	2.1317	2.1305	2.1291	2.1275	2.1257	2.1236	2.1212	2.1183	2.1148	2.1104	2.105	2.098	2.0887	2.0758	2.0574	2.0303	1.9854	1.914	1.8742	1.7685	1.63	1.4941	1.4063	1.3497	1.311	1.283	1.2619	1.2455	1.2323	1.2215	1.2125	1.2049	1.1984	1.1928	1.1879	1.1835	1.1797	1.1763	0.9585	35.2	55	18
1	335	335	243	32977.8	2.1251	2.1243	2.1233	2.1223	2.1211	2.1198	2.1183	2.1166	2.1145	2.1122	2.1094	2.106	2.1018	2.0966	2.0899	2.081	2.069	2.052	2.0266	1.9824	1.9102	1.8678	1.7642	1.6613	1.5511	1.4703	1.4153	1.3767	1.3484	1.3269	1.3101	1.2966	1.2855	1.2762	1.2684	1.2617	1.2559	1.2508	1.2463	1.2423	1.2388	0.8864	34.3	38	9
1	336	336	244	32977.8	2.1356	2.1347	2.1337	2.1326	2.1314	2.13	2.1284	2.1266	2.1245	2.1221	2.1191	2.1156	2.1113	2.1059	2.099	2.0897	2.077	2.0589	2.0321	1.9859	1.913	1.8725	1.7598	1.6219	1.4963	1.4166	1.3653	1.3301	1.3046	1.2853	1.2702	1.2581	1.2481	1.2398	1.2328	1.2268	1.2215	1.217	1.2129	1.2093	1.2061	0.9295	34.9	47	8
1	337	337	245	32977.8	2.1385	2.1377	2.1367	2.1356	2.1344	2.133	2.1314	2.1296	2.1274	2.125	2.122	2.1184	2.114	2.1084	2.1013	2.0918	2.0787	2.0599	2.0319	1.9851	1.9119	1.8692	1.7607	1.6515	1.54	1.4616	1.4089	1.3718	1.3446	1.3237	1.3073	1.294	1.2831	1.2739	1.2661	1.2593	1.2535	1.2483	1.2438	1.2397	1.2361	0.9025	34.3	51	14
1	338	338	246	32977.8	2.1362	2.1353	2.1343	2.1332	2.132	2.1306	2.129	2.1272	2.125	2.1226	2.1196	2.1161	2.1117	2.1063	2.0992	2.0899	2.0772	2.0591	2.0315	1.9838	1.9119	1.8712	1.7631	1.6298	1.4988	1.4141	1.3598	1.323	1.2965	1.2766	1.2612	1.2488	1.2387	1.2303	1.2232	1.217	1.2117	1.2071	1.203	1.1993	1.1961	0.9401	34.6	40	7
1	339	339	1	19273.2	2.1412	2.1402	2.1392	2.138	2.1366	2.1351	2.1334	2.1314	2.1292	2.1265	2.1233	2.1194	2.1147	2.1087	2.101	2.0909	2.0769	2.0568	2.0264	1.9754	1.9007	1.8694	1.7574	1.651	1.5346	1.4531	1.3989	1.3611	1.3334	1.3122	1.2956	1.2822	1.2711	1.2619	1.254	1.2473	1.2415	1.2363	1.2318	1.2278	1.2242	0.917	35.2	53	14
1	340	340	2	19273.2	2.134	2.1332	2.1322	2.1311	2.1299	2.1286	2.127	2.1253	2.1232	2.1208	2.1179	2.1144	2.1102	2.1048	2.0978	2.0886	2.0758	2.0574	2.0298	1.9841	1.9118	1.8684	1.7555	1.6268	1.5	1.4156	1.3608	1.3233	1.2962	1.2757	1.2597	1.2468	1.2363	1.2274	1.22	1.2136	1.208	1.2031	1.1988	1.195	1.1916	0.9424	34.7	34	7
1	341	341	3	19273.2	2.1485	2.1475	2.1465	2.1453	2.1439	2.1424	2.1407	2.1388	2.1365	2.1338	2.1307	2.1269	2.1222	2.1164	2.1089	2.099	2.0854	2.066	2.0367	1.9874	1.9142	1.8744	1.7643	1.6276	1.4945	1.4091	1.3546	1.3176	1.2911	1.2712	1.2558	1.2434	1.2333	1.2248	1.2177	1.2116	1.2062	1.2016	1.1974	1.1938	1.1905	0.958	35.3	62	14
1	342	342	4	19273.2	2.1384	2.1376	2.1367	2.1356	2.1344	2.1331	2.1316	2.1298	2.1278	2.1254	2.1226	2.1191	2.1149	2.1095	2.1026	2.0933	2.0806	2.0621	2.0341	1.9868	1.9146	1.8742	1.7642	1.6295	1.4955	1.4072	1.3498	1.3105	1.2821	1.2607	1.2441	1.2309	1.2201	1.2111	1.2036	1.1971	1.1915	1.1866	1.1823	1.1785	1.1751	0.9633	35.1	45	12
1	343	343	5	19273.2	2.1409	2.14	2.139	2.1379	2.1367	2.1353	2.1337	2.1318	2.1297	2.1272	2.1242	2.1205	2.116	2.1104	2.1032	2.0936	2.0804	2.0616	2.0331	1.9848	1.9121	1.8689	1.7526	1.6137	1.4853	1.4033	1.3507	1.3147	1.2887	1.2691	1.2538	1.2416	1.2316	1.2232	1.2161	1.21	1.2047	1.2001	1.196	1.1923	1.1891	0.9519	34.7	52	11
1	344	344	6	19273.2	2.1368	2.1359	2.135	2.1339	2.1327	2.1313	2.1297	2.1279	2.1258	2.1233	2.1204	2.1169	2.1126	2.1071	2.1002	2.0909	2.0783	2.0602	2.0323	1.9842	1.9102	1.8648	1.7447	1.5986	1.4679	1.3849	1.3314	1.2946	1.268	1.2478	1.232	1.2193	1.2089	1.2001	1.1927	1.1864	1.1809	1.176	1.1718	1.168	1.1646	0.9722	34.2	61	8
1	345	345	7	19273.2	2.1411	2.1401	2.1391	2.138	2.1367	2.1353	2.1337	2.1318	2.1297	2.1271	2.1241	2.1205	2.116	2.1104	2.1032	2.0937	2.0806	2.0618	2.0334	1.9858	1.9123	1.8664	1.7513	1.6182	1.4942	1.4134	1.3607	1.3243	1.2977	1.2776	1.2618	1.2491	1.2386	1.2298	1.2224	1.216	1.2104	1.2055	1.2012	1.1973	1.1939	0.9472	34.1	61	10
1	346	346	8	19273.2	2.1252	2.1244	2.1235	2.1224	2.1213	2.12	2.1185	2.1168	2.1149	2.1126	2.1099	2.1066	2.1026	2.0975	2.091	2.0823	2.0705	2.0535	2.0281	1.9839	1.9121	1.8713	1.7663	1.6614	1.5573	1.484	1.4344	1.3995	1.3737	1.3539	1.3384	1.3258	1.3155	1.3068	1.2994	1.2931	1.2876	1.2828	1.2785	1.2748	1.2714	0.8538	34.9	32	5
1	347	347	9	19273.2	2.1369	2.1359	2.1349	2.1338	2.1325	2.1311	2.1295	2.1276	2.1255	2.123	2.12	2.1164	2.112	2.1065	2.0995	2.0901	2.0774	2.0591	2.0317	1.9855	1.9124	1.8708	1.7634	1.6335	1.4996	1.4102	1.352	1.3122	1.2836	1.2621	1.2454	1.2321	1.2212	1.2122	1.2046	1.1981	1.1925	1.1876	1.1833	1.1795	1.1761	0.9607	34.8	46	6
1	348	348	10	19273.2	2.1354	2.1345	2.1336	2.1325	2.1313	2.1299	2.1283	2.1265	2.1245	2.122	2.1191	2.1157	2.1114	2.106	2.0992	2.0901	2.0777	2.06	2.0334	1.987	1.9147	1.8739	1.7616	1.6118	1.4709	1.3813	1.3238	1.2845	1.2563	1.2351	1.2187	1.2056	1.1949	1.186	1.1786	1.1722	1.1666	1.1618	1.1576	1.1538	1.1505	0.9849	35.1	49	5
1	349	349	11	19273.2	2.1308	2.13	2.129	2.128	2.1268	2.1255	2.124	2.1222	2.1202	2.1179	2.115	2.1117	2.1075	2.1023	2.0955	2.0865	2.074	2.056	2.0288	1.984	1.9141	1.8781	1.7836	1.6803	1.5655	1.4823	1.4258	1.3861	1.3571	1.3351	1.3178	1.304	1.2927	1.2832	1.2753	1.2685	1.2626	1.2575	1.2529	1.2489	1.2453	0.8855	35.9	31	4
1	350	350	12	19273.2	2.157	2.156	2.1548	2.1535	2.1521	2.1504	2.1486	2.1464	2.1439	2.141	2.1376	2.1334	2.1283	2.1218	2.1135	2.1026	2.0878	2.0675	2.0387	1.9909	1.9206	1.8868	1.7887	1.6696	1.5398	1.4522	1.3954	1.3566	1.3287	1.3077	1.2914	1.2783	1.2675	1.2586	1.251	1.2445	1.2388	1.2338	1.2294	1.2255	1.222	0.935	37	49	11
1	351	351	13	19273.2	2.1355	2.1346	2.1337	2.1326	2.1314	2.13	2.1284	2.1267	2.1246	2.1222	2.1193	2.1158	2.1116	2.1062	2.0994	2.0903	2.0778	2.0602	2.0338	1.9881	1.9192	1.8875	1.7935	1.6609	1.5233	1.4351	1.3789	1.3408	1.3136	1.2933	1.2775	1.2649	1.2546	1.246	1.2387	1.2325	1.2271	1.2224	1.2182	1.2145	1.2112	0.9243	37.1	31	4
1	352	352	14	19273.2	2.1614	2.1604	2.1594	2.1581	2.1568	2.1552	2.1535	2.1514	2.1491	2.1463	2.143	2.139	2.134	2.1278	2.1197	2.109	2.0941	2.0728	2.0412	1.991	1.9226	1.8948	1.8074	1.684	1.5418	1.449	1.3896	1.3494	1.3205	1.2989	1.2821	1.2687	1.2577	1.2486	1.2409	1.2343	1.2286	1.2236	1.2192	1.2153	1.2118	0.9496	38.5	37	3
1	353	353	15	19273.2	2.1713	2.1703	2.1691	2.1678	2.1664	2.1648	2.1629	2.1608	2.1583	2.1553	2.1519	2.1476	2.1424	2.1359	2.1274	2.116	2.1003	2.0779	2.0446	1.9926	1.9225	1.892	1.7872	1.625	1.4724	1.3787	1.32	1.2806	1.2526	1.2318	1.2157	1.2029	1.1925	1.1839	1.1767	1.1705	1.1651	1.1604	1.1563	1.1527	1.1494	1.0219	38.9	72	18
1	354	354	16	19273.2	2.1677	2.1666	2.1654	2.1641	2.1626	2.1609	2.1589	2.1567	2.1541	2.1511	2.1476	2.1433	2.138	2.1314	2.123	2.1117	2.0963	2.0747	2.0437	1.9936	1.9241	1.8946	1.7944	1.6548	1.5119	1.4214	1.3642	1.3258	1.2984	1.278	1.2622	1.2496	1.2392	1.2306	1.2233	1.2171	1.2116	1.2069	1.2026	1.1989	1.1955	0.9722	39.4	66	19
1	355	355	17	19273.2	2.1705	2.1695	2.1683	2.1669	2.1654	2.1637	2.1618	2.1596	2.1571	2.1541	2.1505	2.1463	2.1411	2.1345	2.1261	2.1151	2.0999	2.0782	2.0457	1.9927	1.9215	1.8931	1.7838	1.6396	1.5012	1.4131	1.3568	1.3185	1.2909	1.2702	1.2541	1.2412	1.2306	1.2218	1.2144	1.2079	1.2024	1.1975	1.1932	1.1894	1.186	0.9845	40.1	70	36
1	356	356	18	19273.2	2.1881	2.187	2.1857	2.1843	2.1827	2.1809	2.1788	2.1765	2.1737	2.1705	2.1667	2.1622	2.1565	2.1495	2.1405	2.1286	2.1124	2.0896	2.0551	1.9987	1.9252	1.8861	1.7199	1.5059	1.3504	1.2619	1.208	1.1724	1.1471	1.1282	1.1135	1.1018	1.0922	1.0842	1.0774	1.0716	1.0665	1.0621	1.0582	1.0547	1.0516	1.1365	40.2	186	70
1	357	357	19	19273.2	2.2157	2.2144	2.213	2.2115	2.2097	2.2078	2.2055	2.2029	2.1999	2.1964	2.1922	2.1871	2.1809	2.1731	2.1632	2.1501	2.1321	2.1062	2.0662	2.0039	1.9241	1.8676	1.6158	1.376	1.226	1.1433	1.0938	1.0614	1.0386	1.0218	1.0089	0.9986	0.9903	0.9834	0.9776	0.9727	0.9684	0.9647	0.9614	0.9584	0.9558	1.2599	44.7	350	104
1	358	358	20	19273.2	2.2096	2.2083	2.2068	2.2052	2.2034	2.2013	2.199	2.1963	2.1932	2.1895	2.1852	2.18	2.1735	2.1655	2.1552	2.1416	2.1231	2.097	2.0587	2.0015	1.9335	1.9031	1.7521	1.5371	1.3732	1.2775	1.2182	1.1785	1.1502	1.1292	1.1129	1.1	1.0896	1.0809	1.0736	1.0674	1.0621	1.0574	1.0533	1.0497	1.0465	1.1631	46.7	176	59
1	359	359	21	19273.2	2.2063	2.2051	2.2037	2.2022	2.2005	2.1985	2.1963	2.1938	2.1908	2.1873	2.1831	2.178	2.1718	2.164	2.1539	2.1405	2.1221	2.096	2.0575	1.9986	1.9282	1.9015	1.7818	1.6194	1.4677	1.3723	1.3115	1.2703	1.2409	1.2189	1.2019	1.1884	1.1774	1.1683	1.1607	1.1542	1.1486	1.1437	1.1394	1.1357	1.1323	1.074	46.4	112	26
1	360	360	22	19273.2	2.2011	2.1999	2.1985	2.197	2.1953	2.1934	2.1911	2.1886	2.1856	2.1821	2.178	2.173	2.1669	2.1593	2.1495	2.1366	2.1192	2.0947	2.0578	2.0003	1.9313	1.9038	1.7966	1.6404	1.4903	1.3966	1.337	1.2965	1.2676	1.2459	1.2291	1.2157	1.2048	1.1958	1.1882	1.1817	1.1761	1.1712	1.1668	1.163	1.1596	1.0416	47.2	92	24
1	361	361	23	19273.2	2.2058	2.2045	2.203	2.2014	2.1996	2.1975	2.1951	2.1924	2.1893	2.1856	2.1812	2.1759	2.1694	2.1612	2.1509	2.1374	2.1193	2.0942	2.0572	2.0005	1.9328	1.906	1.7891	1.6201	1.468	1.3742	1.315	1.2751	1.2467	1.2255	1.2092	1.1963	1.1858	1.1771	1.1698	1.1635	1.1582	1.1535	1.1493	1.1457	1.1424	1.0634	46.7	111	29
1	362	362	24	19273.2	2.1918	2.1906	2.1893	2.1879	2.1862	2.1843	2.1822	2.1797	2.1769	2.1735	2.1695	2.1647	2.1587	2.1512	2.1416	2.1289	2.1117	2.0878	2.0531	1.9985	1.9304	1.9064	1.8181	1.6941	1.5599	1.471	1.4124	1.3717	1.342	1.3195	1.3019	1.2878	1.2763	1.2667	1.2586	1.2517	1.2456	1.2404	1.2358	1.2316	1.2279	0.9639	45.4	50	14
1	363	363	25	19273.2	2.1595	2.1585	2.1574	2.1562	2.1548	2.1533	2.1515	2.1495	2.1471	2.1443	2.1411	2.1371	2.1322	2.1261	2.1183	2.1078	2.0934	2.0727	2.042	1.991	1.9185	1.8875	1.7825	1.6436	1.5013	1.4104	1.3529	1.3142	1.2866	1.2659	1.2498	1.237	1.2265	1.2177	1.2103	1.2039	1.1984	1.1936	1.1893	1.1855	1.1821	0.9774	38.4	68	7
1	364	364	26	19273.2	2.1666	2.1656	2.1644	2.1631	2.1616	2.1599	2.158	2.1558	2.1533	2.1504	2.1469	2.1426	2.1374	2.1308	2.1223	2.111	2.0955	2.0742	2.0435	1.9934	1.9239	1.8966	1.7964	1.6364	1.4847	1.393	1.3363	1.2986	1.272	1.2523	1.237	1.2249	1.2151	1.2069	1.2	1.1941	1.1889	1.1844	1.1805	1.177	1.1738	0.9928	40	59	13
1	365	365	27	19273.2	2.179	2.1779	2.1767	2.1753	2.1738	2.172	2.17	2.1677	2.1651	2.162	2.1583	2.1538	2.1483	2.1413	2.1323	2.1204	2.1041	2.0813	2.0483	1.9955	1.9266	1.9007	1.7941	1.6327	1.4819	1.3895	1.3319	1.2936	1.2666	1.2465	1.2311	1.2189	1.2089	1.2006	1.1937	1.1877	1.1826	1.178	1.1741	1.1705	1.1674	1.0117	41.3	89	29
1	366	366	28	19273.2	2.1904	2.1892	2.188	2.1865	2.185	2.1832	2.1811	2.1787	2.176	2.1727	2.1688	2.164	2.1582	2.1508	2.1413	2.1288	2.1117	2.088	2.0535	1.9986	1.9303	1.9059	1.8054	1.6365	1.4807	1.3858	1.3259	1.2856	1.2568	1.2354	1.2189	1.2057	1.195	1.1861	1.1786	1.1722	1.1666	1.1617	1.1574	1.1536	1.1502	1.0401	44.9	65	22
1	367	367	29	19273.2	2.1745	2.1733	2.1721	2.1707	2.1691	2.1673	2.1653	2.1629	2.1602	2.157	2.1532	2.1486	2.1429	2.1357	2.1265	2.1144	2.0979	2.0754	2.044	1.9941	1.9266	1.9031	1.8224	1.7278	1.6074	1.5197	1.4606	1.4194	1.3897	1.3674	1.3501	1.3365	1.3254	1.3162	1.3085	1.302	1.2963	1.2914	1.2871	1.2833	1.2799	0.8946	43.6	32	7
1	368	368	30	19273.2	2.1843	2.1832	2.1819	2.1805	2.1789	2.1771	2.1751	2.1727	2.17	2.1668	2.163	2.1584	2.1528	2.1458	2.1367	2.1247	2.1085	2.0859	2.0526	1.9977	1.9252	1.8933	1.7467	1.526	1.362	1.2683	1.2109	1.1728	1.1459	1.1258	1.1104	1.0981	1.0882	1.0799	1.073	1.0671	1.062	1.0575	1.0536	1.0502	1.0471	1.1372	43	152	52
1	369	369	31	19273.2	2.2093	2.208	2.2065	2.2049	2.2031	2.2011	2.1988	2.1961	2.193	2.1894	2.185	2.1798	2.1733	2.1653	2.155	2.1415	2.1235	2.0986	2.0612	2.0021	1.9265	1.8822	1.6597	1.4102	1.255	1.1704	1.1199	1.0868	1.0636	1.0465	1.0334	1.0231	1.0147	1.0077	1.0019	0.9969	0.9927	0.9889	0.9856	0.9827	0.9802	1.2291	44.3	252	57
1	370	370	32	19273.2	2.2238	2.2226	2.2212	2.2196	2.2179	2.2159	2.2137	2.2111	2.2082	2.2047	2.2005	2.1955	2.1893	2.1815	2.1715	2.1581	2.1395	2.1121	2.0693	2.0035	1.9201	1.861	1.5943	1.3445	1.1952	1.1143	1.0661	1.0345	1.0123	0.9958	0.9831	0.9729	0.9646	0.9578	0.9519	0.9469	0.9426	0.9388	0.9354	0.9324	0.9297	1.2941	43.6	342	32
1	371	371	33	19273.2	2.1779	2.1768	2.1756	2.1742	2.1727	2.1709	2.1689	2.1667	2.1641	2.161	2.1573	2.1529	2.1474	2.1406	2.1317	2.1199	2.1037	2.0808	2.0476	1.995	1.9246	1.8943	1.7762	1.5895	1.4288	1.3338	1.275	1.2358	1.2079	1.1872	1.1711	1.1583	1.1479	1.1392	1.1319	1.1256	1.1202	1.1154	1.1112	1.1075	1.1042	1.0737	40.2	100	31
1	372	372	34	19273.2	2.1677	2.1667	2.1655	2.1642	2.1628	2.1612	2.1593	2.1572	2.1547	2.1518	2.1484	2.1443	2.1392	2.1328	2.1247	2.1138	2.0987	2.0769	2.0438	1.9906	1.9163	1.881	1.7511	1.5557	1.401	1.3126	1.2588	1.223	1.1976	1.1787	1.164	1.1522	1.1425	1.1344	1.1276	1.1217	1.1165	1.112	1.108	1.1044	1.1012	1.0665	37.6	113	30
1	373	373	35	19273.2	2.1889	2.1877	2.1864	2.1849	2.1833	2.1814	2.1793	2.1769	2.1741	2.1708	2.1668	2.162	2.1562	2.1488	2.1392	2.1266	2.1096	2.0863	2.0529	1.9985	1.9251	1.8884	1.7135	1.4673	1.3078	1.2216	1.1702	1.1366	1.1129	1.0954	1.0819	1.0711	1.0623	1.055	1.0488	1.0435	1.0389	1.0348	1.0313	1.0281	1.0252	1.1637	41	188	66
1	374	374	36	19273.2	2.1867	2.1855	2.1842	2.1827	2.1811	2.1793	2.1772	2.1748	2.172	2.1687	2.1648	2.1601	2.1543	2.1471	2.1378	2.1255	2.1088	2.0854	2.0512	1.9972	1.9296	1.9065	1.8228	1.7184	1.5938	1.507	1.4491	1.4087	1.3794	1.3573	1.3401	1.3264	1.3153	1.3061	1.2983	1.2917	1.286	1.281	1.2766	1.2727	1.2693	0.9174	44.6	42	14
1	375	375	37	19273.2	2.1864	2.1853	2.184	2.1825	2.1809	2.1791	2.1771	2.1747	2.172	2.1687	2.1649	2.1603	2.1547	2.1476	2.1384	2.1262	2.1096	2.0862	2.0523	1.9972	1.9196	1.8719	1.6768	1.4398	1.2846	1.1994	1.1483	1.1145	1.0906	1.0727	1.0589	1.0479	1.0388	1.0313	1.025	1.0196	1.0149	1.0108	1.0072	1.004	1.0011	1.1853	39.6	243	79
1	376	376	38	19273.2	2.1698	2.1687	2.1675	2.1662	2.1647	2.163	2.1611	2.1589	2.1564	2.1534	2.1499	2.1457	2.1406	2.1341	2.1259	2.115	2.1002	2.0792	2.0477	1.9945	1.9208	1.8838	1.753	1.5729	1.4212	1.3317	1.2765	1.2396	1.2133	1.1936	1.1783	1.166	1.156	1.1476	1.1404	1.1343	1.129	1.1244	1.1202	1.1166	1.1133	1.0564	37.9	138	50
1	377	377	39	19273.2	2.156	2.155	2.1539	2.1526	2.1512	2.1496	2.1478	2.1457	2.1433	2.1404	2.1371	2.133	2.1279	2.1217	2.1136	2.103	2.0887	2.0687	2.0399	1.9923	1.924	1.8971	1.8136	1.7093	1.5793	1.4885	1.4294	1.389	1.36	1.3384	1.3215	1.3081	1.2971	1.2879	1.2802	1.2735	1.2677	1.2627	1.2582	1.2542	1.2507	0.9054	40.5	42	14
1	378	378	40	19273.2	2.1754	2.1743	2.1731	2.1717	2.1702	2.1684	2.1664	2.1641	2.1615	2.1583	2.1546	2.1501	2.1446	2.1377	2.1288	2.1169	2.1008	2.078	2.0453	1.9946	1.9273	1.904	1.8248	1.7279	1.6066	1.5183	1.4582	1.4158	1.3849	1.3614	1.3431	1.3285	1.3166	1.3066	1.2982	1.291	1.2848	1.2794	1.2746	1.2703	1.2665	0.9089	42.7	33	9
1	379	379	41	19273.2	2.1786	2.1775	2.1762	2.1749	2.1733	2.1716	2.1695	2.1672	2.1645	2.1614	2.1576	2.153	2.1474	2.1403	2.1311	2.1191	2.1028	2.0803	2.048	1.9963	1.9285	1.903	1.8034	1.6624	1.5196	1.4283	1.3703	1.3313	1.3036	1.2831	1.2673	1.2547	1.2446	1.2362	1.2291	1.223	1.2178	1.2133	1.2093	1.2057	1.2026	0.976	42	76	20
1	380	380	42	19273.2	2.1708	2.1697	2.1685	2.1672	2.1658	2.1641	2.1622	2.16	2.1575	2.1546	2.1511	2.1469	2.1417	2.1352	2.1268	2.1157	2.1005	2.0788	2.0465	1.9938	1.9228	1.8917	1.773	1.5996	1.448	1.3575	1.3017	1.2647	1.2385	1.2191	1.2041	1.1921	1.1824	1.1742	1.1674	1.1615	1.1564	1.1519	1.148	1.1445	1.1413	1.0295	39.8	102	20
1	381	381	43	19273.2	2.1813	2.1802	2.1789	2.1776	2.176	2.1742	2.1723	2.17	2.1673	2.1641	2.1604	2.1558	2.1502	2.1432	2.134	2.1219	2.1053	2.0822	2.0489	1.9966	1.9287	1.9032	1.8066	1.6676	1.5233	1.4304	1.3714	1.3318	1.3037	1.2829	1.2669	1.2542	1.2439	1.2353	1.2281	1.222	1.2167	1.2121	1.208	1.2044	1.2011	0.9801	42.6	74	25
1	382	382	44	19273.2	2.1933	2.1921	2.1908	2.1893	2.1876	2.1857	2.1836	2.1811	2.1782	2.1748	2.1707	2.1658	2.1597	2.1521	2.1423	2.1294	2.112	2.0879	2.0531	1.9984	1.9304	1.9055	1.8022	1.636	1.481	1.3864	1.3269	1.2871	1.2587	1.2377	1.2215	1.2086	1.1981	1.1895	1.1822	1.1759	1.1705	1.1658	1.1616	1.1579	1.1546	1.0387	44.8	86	26
1	383	383	45	19273.2	2.1888	2.1877	2.1864	2.185	2.1834	2.1816	2.1796	2.1772	2.1745	2.1714	2.1676	2.1631	2.1576	2.1506	2.1416	2.1297	2.1132	2.0896	2.0542	1.9983	1.9295	1.9034	1.7878	1.6009	1.4429	1.3499	1.2926	1.2546	1.2279	1.2081	1.193	1.181	1.1712	1.1632	1.1564	1.1506	1.1456	1.1413	1.1375	1.1341	1.131	1.0578	43.1	104	30
1	384	384	46	19273.2	2.1893	2.1882	2.1869	2.1855	2.1839	2.1821	2.18	2.1777	2.175	2.1718	2.168	2.1634	2.1578	2.1507	2.1415	2.1293	2.1125	2.0884	2.0528	1.9972	1.9262	1.8971	1.7624	1.5528	1.3883	1.2926	1.2338	1.1947	1.1671	1.1467	1.1309	1.1184	1.1083	1.0999	1.0928	1.0868	1.0816	1.077	1.0731	1.0695	1.0664	1.123	41.9	129	32
1	385	385	47	19273.2	2.1726	2.1716	2.1704	2.1692	2.1678	2.1661	2.1643	2.1622	2.1597	2.1568	2.1534	2.1492	2.144	2.1375	2.129	2.1177	2.1022	2.0803	2.0481	1.9954	1.9256	1.8968	1.797	1.6589	1.5145	1.4208	1.3609	1.3204	1.2914	1.2698	1.253	1.2397	1.2289	1.22	1.2124	1.206	1.2004	1.1955	1.1912	1.1875	1.1841	0.9885	39.9	54	20
1	386	386	48	19273.2	2.1501	2.1492	2.1481	2.147	2.1457	2.1442	2.1426	2.1406	2.1384	2.1358	2.1327	2.1289	2.1242	2.1183	2.1107	2.1006	2.0868	2.0674	2.039	1.9917	1.9241	1.8982	1.8095	1.674	1.5276	1.4339	1.3742	1.3339	1.305	1.2834	1.2667	1.2533	1.2423	1.2332	1.2255	1.2188	1.2131	1.2081	1.2036	1.1997	1.1961	0.954	40.2	52	18
1	387	387	49	19273.2	2.148	2.147	2.1459	2.1447	2.1434	2.1419	2.1402	2.1382	2.1359	2.1333	2.1301	2.1263	2.1216	2.1157	2.1082	2.0982	2.0845	2.0651	2.0364	1.9893	1.9203	1.8899	1.796	1.6767	1.5515	1.4676	1.4126	1.3748	1.3476	1.3271	1.3111	1.2984	1.2879	1.2793	1.2719	1.2657	1.2602	1.2554	1.2512	1.2475	1.2442	0.9038	37.9	53	16
1	388	388	50	19273.2	2.1395	2.1386	2.1375	2.1364	2.1351	2.1336	2.132	2.1301	2.1279	2.1253	2.1223	2.1186	2.114	2.1083	2.101	2.0912	2.0779	2.0589	2.031	1.9856	1.9162	1.8831	1.7936	1.6937	1.5758	1.4915	1.4355	1.3967	1.3685	1.3472	1.3305	1.317	1.306	1.2968	1.289	1.2823	1.2765	1.2714	1.2669	1.2628	1.2592	0.8803	37.4	38	10
1	389	389	51	19273.2	2.1359	2.135	2.134	2.1329	2.1316	2.1302	2.1285	2.1267	2.1245	2.122	2.119	2.1153	2.1109	2.1052	2.098	2.0884	2.0754	2.057	2.03	1.9844	1.9133	1.8802	1.7848	1.6989	1.6024	1.5278	1.4757	1.4389	1.4118	1.3912	1.375	1.362	1.3514	1.3425	1.335	1.3285	1.323	1.3181	1.3138	1.31	1.3066	0.8293	37	41	9
1	390	390	52	19273.2	2.1853	2.1841	2.1828	2.1814	2.1798	2.178	2.1759	2.1735	2.1708	2.1675	2.1636	2.1588	2.153	2.1456	2.1361	2.1235	2.1063	2.0826	2.049	1.9968	1.9296	1.9033	1.8076	1.6835	1.5467	1.4542	1.3941	1.3532	1.3239	1.302	1.285	1.2715	1.2605	1.2513	1.2436	1.237	1.2313	1.2263	1.2219	1.218	1.2146	0.9707	40.6	59	15
1	391	391	53	19273.2	2.1684	2.1673	2.1662	2.1648	2.1633	2.1617	2.1598	2.1576	2.1551	2.1521	2.1486	2.1443	2.1391	2.1325	2.1241	2.113	2.0977	2.076	2.0441	1.9931	1.9246	1.8996	1.8015	1.6633	1.5254	1.4364	1.3791	1.34	1.312	1.291	1.2746	1.2616	1.2509	1.2419	1.2344	1.2279	1.2223	1.2173	1.213	1.2091	1.2056	0.9628	41.3	77	21
1	392	392	54	19273.2	2.1813	2.1802	2.1789	2.1775	2.1759	2.1741	2.172	2.1696	2.1669	2.1637	2.1598	2.1552	2.1495	2.1423	2.133	2.1207	2.1041	2.0809	2.0473	1.9932	1.9222	1.9013	1.807	1.6833	1.5387	1.4441	1.3838	1.3432	1.3142	1.2927	1.2762	1.263	1.2524	1.2435	1.236	1.2296	1.2241	1.2193	1.2151	1.2113	1.2079	0.9734	43.6	47	24
1	393	393	55	19273.2	2.1657	2.1647	2.1635	2.1622	2.1608	2.1591	2.1573	2.1551	2.1527	2.1497	2.1463	2.1421	2.1369	2.1305	2.1222	2.1113	2.0965	2.0756	2.0448	1.9943	1.9259	1.8993	1.8021	1.6475	1.4943	1.398	1.337	1.2959	1.2666	1.2448	1.228	1.2147	1.2038	1.1949	1.1873	1.1809	1.1753	1.1704	1.1662	1.1624	1.159	1.0067	40.6	62	14
1	394	394	1	77389.3	2.1887	2.1876	2.1864	2.1851	2.1836	2.1819	2.18	2.1778	2.1752	2.1722	2.1686	2.1642	2.1589	2.1521	2.1434	2.1318	2.1158	2.0924	2.0556	1.9947	1.9158	1.8781	1.7357	1.6021	1.4782	1.3913	1.3338	1.2944	1.2661	1.2448	1.2284	1.2152	1.2045	1.1955	1.188	1.1815	1.1759	1.1709	1.1666	1.1628	1.1593	1.0294	39	56	15
1	395	395	1	4434.18	2.1861	2.1849	2.1836	2.1822	2.1805	2.1787	2.1766	2.1742	2.1714	2.1682	2.1643	2.1596	2.1539	2.1467	2.1374	2.1251	2.1083	2.0847	2.0503	1.9961	1.9267	1.8999	1.7884	1.6231	1.4706	1.3768	1.3181	1.2787	1.2507	1.2298	1.2136	1.2007	1.1902	1.1815	1.1741	1.1678	1.1623	1.1576	1.1534	1.1496	1.1463	1.0398	40.8	97	17
1	396	396	2	4434.18	2.1891	2.1879	2.1867	2.1853	2.1837	2.1819	2.1799	2.1775	2.1748	2.1717	2.1679	2.1633	2.1577	2.1507	2.1416	2.1296	2.1132	2.0901	2.0555	1.9977	1.917	1.8792	1.7158	1.5534	1.4162	1.3317	1.2786	1.2432	1.218	1.1992	1.1848	1.1733	1.164	1.1563	1.1498	1.1442	1.1394	1.1352	1.1316	1.1283	1.1253	1.0637	41.7	105	20
1	397	397	3	4434.18	2.2135	2.2122	2.2109	2.2093	2.2075	2.2055	2.2032	2.2006	2.1976	2.194	2.1897	2.1845	2.1781	2.1701	2.1597	2.1461	2.1276	2.1017	2.063	2.0026	1.9269	1.8827	1.6618	1.4138	1.2578	1.1722	1.1209	1.0871	1.0634	1.0458	1.0323	1.0215	1.0128	1.0055	0.9994	0.9941	0.9896	0.9857	0.9822	0.9791	0.9763	1.2372	44.7	265	72
1	398	398	1	34400.4	2.1826	2.1814	2.1801	2.1786	2.1769	2.175	2.1729	2.1704	2.1676	2.1642	2.1603	2.1555	2.1496	2.1422	2.1328	2.1204	2.1038	2.081	2.0482	1.9959	1.9276	1.902	1.8001	1.6498	1.4984	1.4046	1.3461	1.307	1.2792	1.2585	1.2425	1.2297	1.2192	1.2105	1.2031	1.1967	1.1912	1.1864	1.1821	1.1783	1.1748	1.0078	40.9	72	18
1	399	399	2	34400.4	2.169	2.1679	2.1667	2.1654	2.1639	2.1622	2.1603	2.1582	2.1556	2.1527	2.1491	2.1449	2.1397	2.1331	2.1247	2.1136	2.0984	2.0768	2.0446	1.9919	1.9204	1.8929	1.7855	1.6469	1.503	1.4108	1.3527	1.3137	1.286	1.2654	1.2494	1.2366	1.2262	1.2175	1.2101	1.2038	1.1983	1.1935	1.1892	1.1854	1.182	0.9869	40	83	15
1	400	400	3	34400.4	2.1795	2.1784	2.1772	2.1758	2.1742	2.1725	2.1705	2.1682	2.1655	2.1624	2.1587	2.1542	2.1487	2.1418	2.133	2.1212	2.105	2.082	2.0483	1.9953	1.9272	1.9042	1.8117	1.6666	1.5152	1.4199	1.3598	1.3194	1.2906	1.2692	1.2526	1.2394	1.2287	1.2197	1.2121	1.2056	1.2	1.1951	1.1907	1.1869	1.1834	0.9962	42.5	62	10
1	401	401	4	34400.4	2.2017	2.2004	2.199	2.1974	2.1956	2.1935	2.1912	2.1886	2.1855	2.1819	2.1775	2.1723	2.1659	2.1579	2.1476	2.1341	2.1159	2.0907	2.054	1.9985	1.9316	1.9046	1.7732	1.5797	1.4242	1.3328	1.2766	1.2393	1.2129	1.1934	1.1784	1.1664	1.1567	1.1486	1.1418	1.1359	1.1308	1.1264	1.1225	1.119	1.1158	1.0859	42.7	131	46
1	402	402	5	34400.4	2.1976	2.1963	2.1949	2.1933	2.1916	2.1896	2.1873	2.1847	2.1817	2.1782	2.174	2.1689	2.1627	2.1548	2.1448	2.1315	2.1136	2.0888	2.053	1.9986	1.9312	1.9022	1.7779	1.602	1.4496	1.3578	1.301	1.2632	1.2366	1.2168	1.2016	1.1895	1.1796	1.1714	1.1644	1.1585	1.1533	1.1488	1.1448	1.1413	1.1381	1.0595	42.2	150	45
1	403	403	1	34403.4	2.202	2.2007	2.1993	2.1978	2.196	2.194	2.1917	2.1891	2.1861	2.1826	2.1784	2.1733	2.1671	2.1592	2.1492	2.1361	2.1182	2.093	2.0554	1.9989	1.9323	1.9066	1.7856	1.6041	1.4516	1.3603	1.3035	1.2657	1.239	1.2192	1.204	1.192	1.1822	1.1741	1.1673	1.1615	1.1565	1.1522	1.1483	1.1449	1.1419	1.0601	43	105	35
1	404	404	1	4487.18	2.1918	2.1905	2.189	2.1874	2.1856	2.1836	2.1813	2.1787	2.1756	2.1721	2.1678	2.1627	2.1565	2.1486	2.1387	2.1257	2.1084	2.085	2.0515	1.9987	1.9316	1.9012	1.7698	1.5675	1.4065	1.3131	1.2558	1.2176	1.1905	1.1702	1.1545	1.142	1.1318	1.1233	1.1161	1.1099	1.1046	1.0999	1.0958	1.0921	1.0889	1.1029	41.4	145	30
1	405	405	2	4487.18	2.2111	2.2099	2.2085	2.2069	2.2051	2.2032	2.2009	2.1983	2.1953	2.1918	2.1875	2.1824	2.1761	2.1682	2.158	2.1444	2.1259	2.0994	2.0598	2.0014	1.9296	1.8892	1.6844	1.4401	1.2839	1.1983	1.1472	1.1137	1.0902	1.0729	1.0595	1.0489	1.0403	1.0331	1.0271	1.0219	1.0174	1.0135	1.0101	1.007	1.0043	1.2069	42.9	234	45
1	406	406	3	4487.18	2.2214	2.2201	2.2187	2.2172	2.2154	2.2135	2.2113	2.2087	2.2057	2.2022	2.1981	2.193	2.1869	2.1791	2.1691	2.1559	2.1377	2.1109	2.0691	2.005	1.9217	1.8558	1.5794	1.3402	1.1938	1.1135	1.0655	1.0341	1.0121	0.9958	0.9833	0.9734	0.9653	0.9586	0.953	0.9482	0.9441	0.9405	0.9373	0.9344	0.9319	1.2895	44.5	405	77
1	407	407	4	4487.18	2.2221	2.2208	2.2194	2.2178	2.2161	2.2141	2.2118	2.2092	2.2062	2.2027	2.1985	2.1934	2.1871	2.1793	2.1692	2.1559	2.1376	2.1111	2.0696	2.0048	1.9223	1.86	1.5919	1.3483	1.1997	1.1184	1.0697	1.0377	1.0152	0.9985	0.9856	0.9753	0.9669	0.96	0.9541	0.949	0.9447	0.9408	0.9374	0.9344	0.9317	1.2903	44.9	381	82
1	408	408	5	4487.18	2.2125	2.2113	2.21	2.2085	2.2068	2.2049	2.2028	2.2003	2.1974	2.1941	2.1901	2.1852	2.1792	2.1718	2.1621	2.1494	2.132	2.1068	2.0672	2.0037	1.921	1.8613	1.602	1.3598	1.2097	1.1274	1.078	1.0455	1.0226	1.0055	0.9923	0.9817	0.9731	0.966	0.9599	0.9547	0.9502	0.9463	0.9428	0.9397	0.9369	1.2756	44	357	90
1	409	409	6	4487.18	2.2273	2.2259	2.2245	2.2229	2.2211	2.219	2.2167	2.214	2.211	2.2073	2.2031	2.1979	2.1916	2.1837	2.1735	2.1599	2.1411	2.1134	2.0707	2.0066	1.9241	1.8565	1.5739	1.3344	1.1873	1.1057	1.0563	1.0237	1.0007	0.9835	0.9703	0.9597	0.9511	0.944	0.938	0.9328	0.9283	0.9244	0.921	0.9179	0.9152	1.3121	47.5	407	81
1	410	410	7	4487.18	2.2112	2.21	2.2087	2.2072	2.2055	2.2036	2.2014	2.1989	2.196	2.1926	2.1885	2.1837	2.1777	2.1701	2.1604	2.1476	2.1302	2.105	2.066	2.004	1.9245	1.8721	1.6364	1.3959	1.2424	1.1571	1.1057	1.0716	1.0476	1.0296	1.0157	1.0046	0.9956	0.9881	0.9817	0.9763	0.9716	0.9674	0.9638	0.9606	0.9577	1.2535	45.1	325	97
1	411	411	8	4487.18	2.2033	2.2021	2.2008	2.1993	2.1976	2.1957	2.1935	2.191	2.188	2.1846	2.1805	2.1756	2.1695	2.1618	2.152	2.139	2.1214	2.0966	2.0593	2.0009	1.9287	1.8942	1.7365	1.5217	1.3589	1.2642	1.206	1.1674	1.1402	1.12	1.1044	1.0921	1.0822	1.074	1.0671	1.0612	1.0562	1.0518	1.0479	1.0445	1.0415	1.1618	45.2	166	39
1	412	412	9	4487.18	2.188	2.1869	2.1857	2.1843	2.1828	2.181	2.1791	2.1768	2.1741	2.171	2.1672	2.1627	2.157	2.1499	2.1407	2.1285	2.1119	2.0886	2.0536	1.9963	1.9244	1.8981	1.7943	1.6733	1.5414	1.451	1.3924	1.3528	1.3246	1.3038	1.2878	1.2751	1.2648	1.2563	1.2492	1.2431	1.2378	1.2332	1.2292	1.2256	1.2224	0.9656	42.3	82	19
1	413	413	10	4487.18	2.1697	2.1687	2.1675	2.1663	2.1648	2.1632	2.1613	2.1592	2.1567	2.1537	2.1503	2.146	2.1409	2.1343	2.1259	2.1147	2.0992	2.0771	2.0446	1.9923	1.9204	1.8945	1.8004	1.7061	1.5844	1.492	1.4299	1.3872	1.3566	1.3337	1.3161	1.3021	1.2907	1.2813	1.2734	1.2666	1.2608	1.2557	1.2512	1.2473	1.2438	0.926	40.9	30	7
1	414	414	11	4487.18	2.1489	2.148	2.1469	2.1457	2.1444	2.1429	2.1411	2.1392	2.1369	2.1342	2.131	2.1271	2.1224	2.1163	2.1086	2.0983	2.0844	2.0648	2.0361	1.9887	1.9196	1.8953	1.8123	1.7281	1.6211	1.5397	1.4835	1.4436	1.4143	1.3918	1.3742	1.36	1.3483	1.3386	1.3303	1.3232	1.317	1.3116	1.3068	1.3026	1.2987	0.8502	41.3	32	7
1	415	415	12	4487.18	2.1549	2.1539	2.1529	2.1517	2.1504	2.1488	2.1471	2.1452	2.1429	2.1402	2.1369	2.133	2.1282	2.1222	2.1143	2.1039	2.0897	2.0693	2.0388	1.9889	1.9176	1.8906	1.7973	1.693	1.5751	1.492	1.4367	1.3984	1.3706	1.3496	1.3332	1.32	1.3092	1.3001	1.2925	1.2859	1.2802	1.2752	1.2707	1.2668	1.2633	0.8916	40.2	37	5
1	416	416	13	4487.18	2.1805	2.1793	2.1781	2.1767	2.1751	2.1733	2.1713	2.169	2.1663	2.1631	2.1594	2.1548	2.1493	2.1423	2.1333	2.1214	2.1052	2.0823	2.0485	1.9951	1.9265	1.9029	1.817	1.7125	1.5848	1.4943	1.434	1.3924	1.3625	1.3401	1.3228	1.3091	1.2979	1.2887	1.2809	1.2743	1.2685	1.2635	1.2591	1.2552	1.2517	0.9287	43.8	49	9
1	417	417	14	4487.18	2.2218	2.2204	2.219	2.2173	2.2154	2.2133	2.2109	2.2082	2.205	2.2013	2.1969	2.1915	2.185	2.1768	2.1664	2.1527	2.1339	2.1071	2.0662	2.0041	1.9263	1.8757	1.6605	1.4351	1.2834	1.1965	1.1433	1.1078	1.0827	1.064	1.0495	1.038	1.0286	1.0208	1.0142	1.0086	1.0037	0.9995	0.9957	0.9924	0.9894	1.2324	48.3	287	70
1	418	418	15	4487.18	2.2216	2.2202	2.2187	2.217	2.2152	2.213	2.2106	2.2078	2.2046	2.2009	2.1964	2.191	2.1844	2.1762	2.1658	2.1522	2.1337	2.1073	2.0669	2.0046	1.9246	1.8645	1.6002	1.3555	1.2054	1.1227	1.0728	1.0399	1.0167	0.9995	0.9862	0.9756	0.967	0.9598	0.9538	0.9486	0.9442	0.9403	0.9368	0.9337	0.931	1.2905	47.3	380	93
1	419	419	16	4487.18	2.2097	2.2085	2.2071	2.2056	2.2039	2.202	2.1998	2.1973	2.1944	2.1909	2.1868	2.1819	2.1758	2.1682	2.1584	2.1455	2.1281	2.1034	2.0654	2.0033	1.9197	1.8573	1.5977	1.37	1.2237	1.1417	1.0923	1.06	1.0372	1.0204	1.0074	0.9971	0.9887	0.9818	0.9759	0.9709	0.9666	0.9628	0.9595	0.9565	0.9539	1.2559	44.4	386	99
1	420	420	17	4487.18	2.2219	2.2205	2.219	2.2173	2.2154	2.2132	2.2108	2.208	2.2047	2.2009	2.1964	2.191	2.1843	2.176	2.1654	2.1515	2.1324	2.1053	2.0644	2.0037	1.9298	1.8848	1.6778	1.4583	1.3043	1.2142	1.1585	1.1213	1.0947	1.0748	1.0594	1.0471	1.0371	1.0288	1.0217	1.0157	1.0106	1.006	1.0021	0.9985	0.9954	1.2265	47.4	271	63
1	421	421	18	4487.18	2.2093	2.2079	2.2064	2.2047	2.2028	2.2006	2.1982	2.1954	2.1921	2.1883	2.1837	2.1782	2.1716	2.1632	2.1527	2.139	2.1209	2.0959	2.0587	2.0012	1.9314	1.8995	1.7648	1.5805	1.4256	1.331	1.2711	1.2304	1.2012	1.1793	1.1623	1.1487	1.1376	1.1284	1.1206	1.1139	1.1082	1.1032	1.0987	1.0948	1.0913	1.118	47.2	134	32
1	422	422	19	4487.18	2.2347	2.2333	2.2317	2.2299	2.2279	2.2257	2.2231	2.2201	2.2167	2.2127	2.2079	2.2021	2.1949	2.186	2.1744	2.159	2.1378	2.1074	2.0635	2.0026	1.9281	1.8804	1.6969	1.5023	1.3566	1.2691	1.2141	1.1768	1.1501	1.13	1.1144	1.1018	1.0916	1.083	1.0758	1.0696	1.0642	1.0595	1.0553	1.0516	1.0483	1.1864	53.3	237	58
1	423	423	20	4487.18	2.2185	2.2173	2.2159	2.2143	2.2126	2.2106	2.2084	2.2058	2.2028	2.1993	2.1951	2.1901	2.1839	2.1761	2.1661	2.1529	2.1346	2.1081	2.0671	2.0046	1.9246	1.8648	1.5968	1.3465	1.1967	1.1159	1.0678	1.0363	1.0143	0.998	0.9856	0.9757	0.9677	0.9611	0.9555	0.9508	0.9468	0.9432	0.9401	0.9374	0.9349	1.2836	44.7	384	90
1	424	424	21	4487.18	2.2246	2.2233	2.2218	2.2202	2.2184	2.2163	2.214	2.2113	2.2082	2.2045	2.2001	2.1948	2.1883	2.1801	2.1695	2.1555	2.1362	2.1081	2.0647	1.9984	1.9142	1.8538	1.5744	1.3304	1.182	1.1005	1.0514	1.019	0.9961	0.979	0.9658	0.9552	0.9465	0.9394	0.9333	0.9281	0.9236	0.9197	0.9162	0.9131	0.9104	1.3142	44.8	438	134
1	425	425	22	4487.18	2.227	2.2257	2.2242	2.2225	2.2206	2.2185	2.2161	2.2133	2.2101	2.2064	2.2019	2.1966	2.19	2.1818	2.1713	2.1575	2.1385	2.1113	2.0695	2.0059	1.9246	1.8643	1.6156	1.38	1.2298	1.1454	1.0939	1.0596	1.0353	1.0171	1.003	0.9918	0.9826	0.9749	0.9685	0.9629	0.9581	0.9539	0.9502	0.9469	0.9439	1.2831	49.2	350	80
1	426	426	23	4487.18	2.2238	2.2224	2.2209	2.2191	2.2172	2.215	2.2125	2.2097	2.2064	2.2025	2.198	2.1926	2.1859	2.1777	2.1672	2.1534	2.1344	2.107	2.0654	2.0039	1.9277	1.8769	1.6575	1.4329	1.2819	1.195	1.1414	1.1054	1.0798	1.0607	1.0458	1.0338	1.0241	1.016	1.0091	1.0032	0.998	0.9935	0.9895	0.986	0.9828	1.241	49.8	278	58
1	427	427	24	4487.18	2.2229	2.2215	2.22	2.2182	2.2163	2.2141	2.2117	2.2089	2.2056	2.2018	2.1974	2.192	2.1855	2.1773	2.1669	2.1531	2.1342	2.1066	2.0648	2.0038	1.9296	1.8849	1.7024	1.4859	1.3335	1.2451	1.1902	1.1532	1.1267	1.1067	1.0912	1.0788	1.0687	1.0602	1.053	1.0469	1.0415	1.0369	1.0327	1.0291	1.0258	1.1971	51.2	222	60
1	428	428	25	4487.18	2.2202	2.2188	2.2172	2.2155	2.2135	2.2113	2.2088	2.206	2.2027	2.1988	2.1942	2.1887	2.182	2.1737	2.1631	2.1492	2.1304	2.1036	2.0632	2.003	1.9322	1.8972	1.7516	1.5587	1.4023	1.3068	1.2461	1.2048	1.175	1.1526	1.1352	1.1213	1.11	1.1006	1.0927	1.086	1.0802	1.0751	1.0706	1.0667	1.0632	1.157	49.4	146	47
1	429	429	26	4487.18	2.1884	2.1872	2.1859	2.1845	2.1829	2.181	2.1789	2.1765	2.1737	2.1704	2.1665	2.1618	2.156	2.1487	2.1393	2.1268	2.1097	2.0858	2.0512	1.9967	1.928	1.9037	1.8089	1.6698	1.5184	1.4205	1.3577	1.315	1.2845	1.2618	1.2442	1.2302	1.2189	1.2095	1.2015	1.1948	1.189	1.1839	1.1795	1.1755	1.172	1.0164	44.4	64	20
1	430	430	27	4487.18	2.168	2.167	2.1658	2.1645	2.163	2.1614	2.1595	2.1574	2.1549	2.152	2.1485	2.1443	2.1391	2.1326	2.1242	2.1131	2.098	2.0764	2.0442	1.9925	1.9235	1.8996	1.8196	1.7287	1.6062	1.5162	1.4562	1.415	1.3854	1.3632	1.346	1.3323	1.3211	1.3118	1.304	1.2973	1.2914	1.2863	1.2818	1.2778	1.2743	0.8938	41.8	45	13
1	431	431	28	4487.18	2.1542	2.1532	2.1521	2.1509	2.1496	2.1481	2.1464	2.1444	2.1421	2.1394	2.1362	2.1324	2.1276	2.1216	2.1139	2.1036	2.0894	2.0691	2.0389	1.9896	1.9195	1.8907	1.7935	1.6562	1.5112	1.418	1.3588	1.3188	1.2903	1.2689	1.2524	1.2392	1.2285	1.2195	1.212	1.2056	1.2	1.1951	1.1908	1.187	1.1837	0.9705	39.4	72	22
1	432	432	29	4487.18	2.1959	2.1947	2.1934	2.1919	2.1903	2.1885	2.1863	2.1839	2.1811	2.1778	2.1739	2.1691	2.1632	2.1558	2.1463	2.1337	2.1164	2.0921	2.056	1.9991	1.9291	1.9019	1.7944	1.6305	1.4776	1.3834	1.3239	1.284	1.2555	1.2343	1.218	1.205	1.1945	1.1858	1.1784	1.1721	1.1667	1.1619	1.1577	1.154	1.1507	1.0452	45.1	90	19
1	433	433	30	4487.18	2.1487	2.1477	2.1467	2.1455	2.1442	2.1427	2.141	2.139	2.1367	2.1341	2.1309	2.1271	2.1224	2.1165	2.1088	2.0987	2.0848	2.0652	2.036	1.9875	1.9158	1.8839	1.7841	1.6643	1.5301	1.4405	1.3829	1.3438	1.3157	1.2946	1.2781	1.2649	1.2541	1.2451	1.2374	1.2309	1.2251	1.2201	1.2157	1.2118	1.2082	0.9405	37.7	47	8
1	434	434	31	4487.18	2.1431	2.1421	2.1411	2.14	2.1388	2.1373	2.1357	2.1338	2.1317	2.1291	2.1261	2.1224	2.1179	2.1122	2.1048	2.095	2.0814	2.0621	2.034	1.9876	1.9173	1.8845	1.7893	1.6721	1.5447	1.4587	1.4028	1.3647	1.3372	1.3166	1.3006	1.2878	1.2773	1.2686	1.2612	1.2549	1.2494	1.2445	1.2403	1.2365	1.233	0.91	37	41	6
1	435	435	32	4487.18	2.16	2.159	2.1578	2.1566	2.1552	2.1536	2.1518	2.1497	2.1473	2.1444	2.1411	2.137	2.132	2.1257	2.1176	2.1069	2.0924	2.0717	2.041	1.9907	1.9204	1.8912	1.7919	1.6608	1.5231	1.4338	1.3768	1.3382	1.3106	1.2899	1.2739	1.2611	1.2506	1.2419	1.2346	1.2283	1.2228	1.218	1.2138	1.2101	1.2067	0.9532	38.4	52	5
1	436	436	33	4487.18	2.165	2.1639	2.1628	2.1615	2.1601	2.1584	2.1566	2.1544	2.152	2.1491	2.1456	2.1414	2.1363	2.1298	2.1215	2.1105	2.0952	2.0733	2.0413	1.991	1.9218	1.8938	1.8018	1.6808	1.5428	1.4502	1.3904	1.3496	1.3204	1.2985	1.2815	1.2678	1.2567	1.2474	1.2396	1.2329	1.2271	1.222	1.2175	1.2135	1.21	0.955	39.2	40	7
1	437	437	34	4487.18	2.1526	2.1517	2.1506	2.1495	2.1482	2.1467	2.145	2.1431	2.1409	2.1382	2.1351	2.1312	2.1265	2.1205	2.1127	2.1024	2.0882	2.068	2.0378	1.9883	1.9176	1.8878	1.7894	1.651	1.5028	1.4077	1.3475	1.3068	1.2779	1.2563	1.2396	1.2263	1.2154	1.2064	1.1989	1.1924	1.1868	1.1819	1.1776	1.1738	1.1704	0.9822	38.4	35	4
1	438	438	35	4487.18	2.1965	2.1953	2.1939	2.1924	2.1906	2.1887	2.1865	2.1839	2.1809	2.1774	2.1733	2.1682	2.162	2.1543	2.1443	2.1312	2.1136	2.0893	2.0543	1.9995	1.9309	1.9043	1.8062	1.6764	1.5356	1.4399	1.3767	1.3331	1.3015	1.2778	1.2594	1.2447	1.2328	1.223	1.2147	1.2077	1.2016	1.1964	1.1918	1.1877	1.184	1.0124	46.2	75	21
1	439	439	36	4487.18	2.2048	2.2035	2.2022	2.2006	2.1989	2.1969	2.1947	2.1921	2.1891	2.1856	2.1814	2.1763	2.1701	2.1622	2.1521	2.1388	2.1208	2.0956	2.0582	2.0007	1.9304	1.899	1.7581	1.5606	1.4049	1.3124	1.2549	1.2165	1.1893	1.1691	1.1535	1.1412	1.1313	1.123	1.1161	1.1101	1.105	1.1006	1.0967	1.0932	1.0901	1.1147	46.2	148	43
1	440	440	37	4487.18	2.1724	2.1713	2.1701	2.1688	2.1673	2.1656	2.1636	2.1614	2.1588	2.1558	2.1522	2.1479	2.1425	2.1358	2.1272	2.1158	2.1002	2.0787	2.0475	1.996	1.9257	1.8986	1.7891	1.6079	1.4412	1.3414	1.2799	1.2393	1.2107	1.1897	1.1736	1.1609	1.1506	1.1421	1.135	1.1289	1.1237	1.1192	1.1152	1.1116	1.1085	1.0639	42.6	75	14
1	441	441	38	4487.18	2.1836	2.1825	2.1813	2.1799	2.1784	2.1767	2.1747	2.1725	2.1698	2.1667	2.1631	2.1586	2.1532	2.1463	2.1375	2.1258	2.1099	2.0871	2.0525	1.997	1.9268	1.8991	1.7851	1.6184	1.4605	1.3619	1.3	1.2586	1.2293	1.2076	1.1909	1.1776	1.1669	1.1581	1.1506	1.1443	1.1389	1.1341	1.1299	1.1263	1.123	1.0606	43	115	32
1	442	442	39	4487.18	2.2248	2.2235	2.2219	2.2202	2.2183	2.2161	2.2136	2.2107	2.2074	2.2036	2.199	2.1934	2.1866	2.1781	2.1672	2.1529	2.1335	2.106	2.0649	2.004	1.9282	1.8761	1.6449	1.4101	1.2569	1.1698	1.1163	1.0806	1.0552	1.0361	1.0213	1.0095	0.9999	0.9918	0.985	0.9792	0.9742	0.9698	0.9659	0.9625	0.9594	1.2654	48.1	303	60
1	443	443	40	4487.18	2.2329	2.2315	2.23	2.2283	2.2264	2.2243	2.2218	2.219	2.2158	2.212	2.2075	2.202	2.1953	2.1869	2.1761	2.1616	2.1413	2.1108	2.0638	1.9978	1.9261	1.8968	1.7105	1.4865	1.3283	1.2381	1.1832	1.1467	1.121	1.1018	1.087	1.0751	1.0655	1.0575	1.0507	1.045	1.0399	1.0356	1.0317	1.0283	1.0252	1.2077	46.5	210	46
1	444	444	41	4487.18	2.1884	2.1872	2.1858	2.1843	2.1826	2.1807	2.1785	2.176	2.1731	2.1697	2.1657	2.1607	2.1547	2.147	2.1372	2.1242	2.1066	2.0821	2.0462	1.9904	1.9201	1.896	1.7659	1.5869	1.4317	1.338	1.2795	1.2404	1.2126	1.1919	1.1759	1.1632	1.1528	1.1442	1.137	1.1307	1.1254	1.1207	1.1166	1.1129	1.1097	1.0787	42	122	24
1	445	445	42	4487.18	2.1769	2.1758	2.1746	2.1732	2.1716	2.1699	2.1679	2.1657	2.163	2.16	2.1563	2.1519	2.1464	2.1396	2.1307	2.1189	2.1027	2.08	2.0473	1.9953	1.9265	1.8994	1.795	1.6267	1.4705	1.3761	1.3173	1.278	1.2501	1.2294	1.2134	1.2006	1.1902	1.1816	1.1744	1.1682	1.1628	1.1581	1.154	1.1504	1.1471	1.0298	41	74	18
1	446	446	43	4487.18	2.1916	2.1904	2.1891	2.1877	2.1861	2.1842	2.1821	2.1797	2.1769	2.1737	2.1698	2.165	2.1592	2.1519	2.1424	2.1298	2.1124	2.0877	2.0512	1.9957	1.9272	1.9021	1.8055	1.6678	1.5255	1.4333	1.3745	1.3349	1.3068	1.286	1.27	1.2574	1.2472	1.2387	1.2316	1.2255	1.2203	1.2158	1.2118	1.2082	1.205	0.9866	42.8	77	16
1	447	447	44	4487.18	2.1813	2.1802	2.1789	2.1776	2.1761	2.1743	2.1724	2.1702	2.1676	2.1645	2.1609	2.1565	2.1511	2.1443	2.1355	2.1238	2.1079	2.0854	2.0522	1.9972	1.9229	1.885	1.7221	1.5034	1.3445	1.2537	1.1984	1.1618	1.1358	1.1165	1.1015	1.0896	1.08	1.0719	1.0652	1.0594	1.0544	1.0501	1.0462	1.0428	1.0398	1.1414	40.7	185	36
1	448	448	45	4487.18	2.1639	2.1629	2.1618	2.1605	2.1591	2.1575	2.1557	2.1536	2.1512	2.1484	2.145	2.1409	2.1359	2.1295	2.1214	2.1106	2.0957	2.0745	2.0427	1.9918	1.923	1.8953	1.7998	1.6496	1.5004	1.4079	1.3497	1.3106	1.2827	1.2619	1.2457	1.2328	1.2223	1.2135	1.2061	1.1997	1.1942	1.1894	1.1851	1.1813	1.1779	0.986	39.4	52	3
1	449	449	46	4487.18	2.1432	2.1422	2.1412	2.14	2.1387	2.1373	2.1356	2.1337	2.1314	2.1288	2.1257	2.122	2.1175	2.1118	2.1045	2.0948	2.0816	2.0627	2.035	1.9886	1.9191	1.8888	1.7953	1.6758	1.5428	1.4529	1.3943	1.3543	1.3253	1.3036	1.2866	1.273	1.2618	1.2525	1.2446	1.2378	1.232	1.2268	1.2223	1.2183	1.2146	0.9285	37.7	57	22
1	450	450	47	4487.18	2.1499	2.149	2.1479	2.1467	2.1454	2.1439	2.1422	2.1402	2.138	2.1353	2.1321	2.1283	2.1237	2.1178	2.1103	2.1003	2.0866	2.0671	2.0382	1.9899	1.9201	1.8887	1.7886	1.6526	1.5143	1.4238	1.3652	1.3253	1.2966	1.2751	1.2584	1.2451	1.2342	1.2252	1.2176	1.2112	1.2056	1.2007	1.1964	1.1925	1.1891	0.9608	38	58	20
1	451	451	48	4487.18	2.1443	2.1433	2.1423	2.1411	2.1398	2.1384	2.1367	2.1348	2.1325	2.1299	2.1268	2.1231	2.1185	2.1127	2.1052	2.0953	2.0817	2.0621	2.0332	1.9863	1.9168	1.886	1.7965	1.6998	1.5853	1.5017	1.4458	1.407	1.379	1.3579	1.3414	1.3283	1.3175	1.3085	1.3009	1.2944	1.2887	1.2838	1.2794	1.2755	1.272	0.8723	37.2	32	5
1	452	452	49	4487.18	2.1327	2.1318	2.1309	2.1298	2.1286	2.1273	2.1257	2.124	2.1219	2.1195	2.1166	2.1131	2.1088	2.1033	2.0963	2.087	2.0742	2.0563	2.03	1.9852	1.9153	1.8828	1.7912	1.6966	1.5827	1.4992	1.4434	1.4049	1.3771	1.3562	1.3399	1.3269	1.3163	1.3075	1.3	1.2936	1.2881	1.2832	1.2789	1.2751	1.2717	0.8609	36.9	35	6
1	453	453	50	4487.18	2.1484	2.1474	2.1464	2.1452	2.1439	2.1424	2.1407	2.1388	2.1366	2.134	2.1309	2.1271	2.1225	2.1167	2.1092	2.0994	2.0859	2.0668	2.0383	1.9902	1.9192	1.8856	1.7566	1.5354	1.3687	1.2749	1.2182	1.1809	1.1547	1.1354	1.1205	1.1087	1.0992	1.0912	1.0845	1.0789	1.0739	1.0696	1.0659	1.0625	1.0595	1.0888	38.3	83	17
1	454	454	51	4487.18	2.1828	2.1816	2.1804	2.179	2.1774	2.1757	2.1736	2.1713	2.1686	2.1655	2.1617	2.1571	2.1515	2.1444	2.1353	2.1232	2.1067	2.0837	2.0503	1.9971	1.9288	1.9007	1.7692	1.5387	1.3693	1.2736	1.2154	1.1772	1.1503	1.1305	1.1153	1.1033	1.0936	1.0856	1.0788	1.073	1.0681	1.0638	1.06	1.0566	1.0536	1.1292	41.6	87	15
1	455	455	52	4487.18	2.1647	2.1637	2.1626	2.1614	2.16	2.1584	2.1566	2.1545	2.1521	2.1493	2.1459	2.1419	2.1369	2.1305	2.1224	2.1115	2.0966	2.0755	2.0438	1.993	1.9247	1.8993	1.8137	1.7028	1.5694	1.478	1.4189	1.3788	1.3502	1.329	1.3125	1.2995	1.2888	1.28	1.2725	1.2662	1.2606	1.2558	1.2515	1.2477	1.2443	0.9204	40.8	50	17
1	456	456	53	4487.18	2.1819	2.1808	2.1796	2.1782	2.1767	2.175	2.173	2.1707	2.1681	2.1649	2.1612	2.1566	2.151	2.1439	2.1348	2.1227	2.1063	2.0834	2.0501	1.9973	1.9304	1.9073	1.8251	1.7159	1.5869	1.4971	1.4371	1.3952	1.3648	1.3418	1.324	1.3097	1.2981	1.2884	1.2803	1.2733	1.2673	1.2621	1.2575	1.2534	1.2497	0.9322	43.3	44	8
1	457	457	54	4487.18	2.1883	2.1871	2.1859	2.1844	2.1829	2.1811	2.179	2.1767	2.174	2.1708	2.167	2.1624	2.1568	2.1497	2.1405	2.1282	2.1114	2.0873	2.0519	1.9972	1.9266	1.896	1.7634	1.5568	1.3919	1.2961	1.2375	1.1989	1.1717	1.1516	1.1362	1.124	1.1141	1.106	1.0991	1.0933	1.0882	1.0839	1.08	1.0766	1.0735	1.1147	41.7	130	49
1	458	458	55	4487.18	2.1893	2.1881	2.1868	2.1854	2.1838	2.182	2.1799	2.1775	2.1748	2.1715	2.1677	2.163	2.1573	2.1501	2.1408	2.1285	2.1116	2.0877	2.0528	1.9973	1.9251	1.8929	1.7474	1.5297	1.3692	1.2784	1.2234	1.1871	1.1614	1.1424	1.1277	1.116	1.1065	1.0985	1.0918	1.0861	1.0812	1.0768	1.073	1.0696	1.0666	1.1227	42.2	157	60
1	459	459	56	4487.18	2.1755	2.1745	2.1733	2.1719	2.1704	2.1687	2.1668	2.1646	2.162	2.159	2.1554	2.151	2.1457	2.1389	2.1302	2.1186	2.1025	2.0797	2.0464	1.9944	1.9246	1.899	1.8084	1.6709	1.5138	1.4129	1.3494	1.3071	1.2773	1.2553	1.2385	1.2252	1.2144	1.2055	1.198	1.1917	1.1862	1.1814	1.1772	1.1735	1.1702	1.0054	42.2	43	17
1	460	460	57	4487.18	2.1445	2.1436	2.1426	2.1415	2.1402	2.1388	2.1371	2.1353	2.1331	2.1306	2.1275	2.1239	2.1193	2.1136	2.1062	2.0963	2.0828	2.0639	2.036	1.9883	1.918	1.8883	1.7944	1.6888	1.5658	1.4785	1.4208	1.3811	1.3524	1.3309	1.3141	1.3007	1.2897	1.2806	1.2729	1.2663	1.2606	1.2556	1.2512	1.2473	1.2438	0.9007	38.4	48	10
1	461	461	58	4487.18	2.1622	2.1612	2.1601	2.1589	2.1575	2.1559	2.1541	2.152	2.1496	2.1467	2.1434	2.1393	2.1342	2.1278	2.1196	2.1086	2.0937	2.073	2.0432	1.9937	1.9237	1.8944	1.8008	1.6703	1.5232	1.4276	1.367	1.3262	1.2972	1.2755	1.2587	1.2454	1.2346	1.2256	1.218	1.2115	1.2059	1.201	1.1967	1.1929	1.1895	0.9727	39.8	59	18
1	462	462	59	4487.18	2.1931	2.192	2.1907	2.1892	2.1876	2.1858	2.1837	2.1813	2.1785	2.1752	2.1713	2.1665	2.1606	2.1531	2.1435	2.1307	2.1131	2.0882	2.0523	1.9977	1.9292	1.9022	1.7932	1.6266	1.4736	1.3796	1.3206	1.281	1.2528	1.2318	1.2155	1.2025	1.1919	1.1831	1.1756	1.1692	1.1636	1.1587	1.1544	1.1506	1.1472	1.0459	42.1	91	29
1	463	463	60	4487.18	2.1926	2.1915	2.1902	2.1888	2.1872	2.1854	2.1833	2.1809	2.1782	2.175	2.1712	2.1666	2.1609	2.1538	2.1446	2.1324	2.1155	2.0913	2.0551	1.9982	1.9268	1.8938	1.7431	1.5062	1.3416	1.2501	1.1947	1.1581	1.1321	1.1128	1.0979	1.0861	1.0764	1.0684	1.0617	1.0559	1.051	1.0466	1.0428	1.0394	1.0364	1.1562	41	141	42
1	464	464	61	4487.18	2.1985	2.1973	2.196	2.1946	2.1929	2.191	2.1889	2.1865	2.1836	2.1802	2.1762	2.1713	2.1653	2.1578	2.1481	2.1353	2.118	2.0938	2.0575	1.9998	1.9286	1.8975	1.7517	1.5513	1.3957	1.3045	1.2487	1.2119	1.186	1.1668	1.1522	1.1405	1.1311	1.1233	1.1168	1.1112	1.1064	1.1022	1.0985	1.0952	1.0923	1.1062	43.9	160	38
1	465	465	62	4487.18	2.1884	2.1873	2.186	2.1845	2.1829	2.181	2.1789	2.1765	2.1737	2.1705	2.1666	2.1619	2.1561	2.1488	2.1394	2.1269	2.11	2.0865	2.0522	1.9972	1.925	1.8901	1.7426	1.5293	1.3733	1.2857	1.2328	1.1981	1.1737	1.1556	1.1417	1.1306	1.1216	1.1142	1.1079	1.1025	1.0978	1.0937	1.0902	1.087	1.0841	1.1043	39.6	137	29
1	466	466	63	4487.18	2.1835	2.1825	2.1813	2.18	2.1785	2.1768	2.1749	2.1727	2.1701	2.167	2.1634	2.159	2.1536	2.1468	2.1379	2.1262	2.11	2.0871	2.0528	1.9973	1.9259	1.8953	1.7559	1.5451	1.3859	1.2955	1.2408	1.2049	1.1797	1.161	1.1467	1.1353	1.1261	1.1184	1.1119	1.1064	1.1016	1.0974	1.0937	1.0904	1.0874	1.0961	42	131	30
1	467	467	64	4487.18	2.1509	2.1499	2.1489	2.1478	2.1465	2.145	2.1433	2.1414	2.1391	2.1365	2.1333	2.1295	2.1247	2.1187	2.111	2.1008	2.0868	2.067	2.0381	1.9906	1.9226	1.8959	1.8142	1.7179	1.5956	1.5053	1.4444	1.4023	1.3718	1.3489	1.331	1.3168	1.3052	1.2956	1.2874	1.2805	1.2745	1.2692	1.2646	1.2605	1.2568	0.8941	40.1	36	6
1	468	468	65	4487.18	2.1556	2.1546	2.1536	2.1524	2.1511	2.1495	2.1478	2.1459	2.1436	2.1409	2.1376	2.1337	2.1289	2.1229	2.1151	2.1048	2.0906	2.0704	2.04	1.99	1.9199	1.8913	1.796	1.6793	1.5564	1.4726	1.4173	1.3792	1.3517	1.3311	1.315	1.3022	1.2916	1.2829	1.2755	1.2691	1.2636	1.2588	1.2545	1.2507	1.2473	0.9083	39	61	17
1	469	469	66	4487.18	2.1685	2.1675	2.1663	2.165	2.1636	2.1619	2.1601	2.158	2.1555	2.1526	2.1491	2.1449	2.1398	2.1334	2.1251	2.114	2.0986	2.0764	2.0434	1.9919	1.9215	1.8895	1.7791	1.6108	1.4604	1.3707	1.3154	1.2786	1.2525	1.2331	1.2182	1.2062	1.1965	1.1884	1.1816	1.1757	1.1706	1.1662	1.1623	1.1588	1.1556	1.0129	38.4	71	28
1	470	470	67	4487.18	2.1508	2.1498	2.1488	2.1476	2.1463	2.1448	2.1431	2.1411	2.1389	2.1362	2.1331	2.1293	2.1246	2.1188	2.1113	2.1013	2.0877	2.0684	2.0399	1.9916	1.9214	1.8902	1.79	1.6605	1.5242	1.4338	1.3754	1.3354	1.3067	1.2852	1.2684	1.255	1.2441	1.235	1.2273	1.2208	1.2151	1.2102	1.2058	1.2019	1.1985	0.9523	37.9	61	12
1	471	471	68	4487.18	2.1667	2.1656	2.1645	2.1632	2.1617	2.16	2.1581	2.156	2.1535	2.1505	2.147	2.1428	2.1376	2.131	2.1225	2.1112	2.0959	2.0746	2.044	1.9938	1.9238	1.894	1.7822	1.6065	1.4533	1.3626	1.3067	1.2695	1.2431	1.2235	1.2082	1.1961	1.1861	1.1778	1.1708	1.1648	1.1595	1.1549	1.1508	1.1472	1.1439	1.0228	39.2	88	21
1	472	472	69	4487.18	2.1424	2.1414	2.1404	2.1392	2.1379	2.1364	2.1347	2.1327	2.1305	2.1278	2.1247	2.1209	2.1162	2.1103	2.1028	2.0929	2.0795	2.0605	2.0326	1.986	1.9151	1.881	1.7805	1.6483	1.5098	1.4207	1.364	1.3256	1.298	1.2773	1.2611	1.2482	1.2375	1.2286	1.2211	1.2146	1.209	1.204	1.1996	1.1957	1.1923	0.9501	36.5	47	11
1	473	473	70	4487.18	2.1464	2.1455	2.1445	2.1433	2.1421	2.1407	2.139	2.1372	2.135	2.1325	2.1294	2.1257	2.1212	2.1155	2.1082	2.0984	2.085	2.0658	2.0368	1.9879	1.917	1.8858	1.7921	1.6714	1.5374	1.4482	1.3906	1.3512	1.3228	1.3014	1.2847	1.2712	1.2602	1.251	1.2432	1.2365	1.2307	1.2256	1.2211	1.2171	1.2135	0.9329	37.5	46	9
1	474	474	71	4487.18	2.1622	2.1612	2.16	2.1587	2.1572	2.1556	2.1537	2.1516	2.1491	2.1462	2.1428	2.1387	2.1336	2.1273	2.1191	2.1082	2.0934	2.0726	2.0425	1.993	1.9235	1.8927	1.7865	1.6211	1.4703	1.3792	1.3224	1.2843	1.2571	1.2368	1.2209	1.2083	1.1979	1.1892	1.1819	1.1755	1.1701	1.1653	1.161	1.1573	1.1539	1.0083	38.8	63	18
1	475	475	72	4487.18	2.1433	2.1423	2.1413	2.1401	2.1388	2.1373	2.1357	2.1337	2.1315	2.1289	2.1258	2.122	2.1174	2.1116	2.1042	2.0943	2.0809	2.062	2.0339	1.9865	1.9157	1.8816	1.78	1.6388	1.4965	1.4052	1.3469	1.3073	1.2789	1.2576	1.241	1.2278	1.217	1.208	1.2004	1.1939	1.1883	1.1833	1.179	1.1751	1.1717	0.9716	37.2	54	12
1	476	476	73	4487.18	2.1683	2.1673	2.1662	2.1649	2.1635	2.1619	2.1601	2.158	2.1555	2.1527	2.1493	2.1452	2.1402	2.1338	2.1257	2.1149	2.1	2.0786	2.0465	1.9939	1.9218	1.8906	1.7645	1.5634	1.3988	1.3035	1.2455	1.2073	1.1804	1.1606	1.1453	1.1333	1.1234	1.1153	1.1085	1.1027	1.0976	1.0933	1.0894	1.086	1.0829	1.0854	40.4	136	56
1	477	477	74	4487.18	2.1825	2.1815	2.1803	2.1789	2.1774	2.1757	2.1738	2.1716	2.169	2.166	2.1624	2.1581	2.1528	2.1462	2.1377	2.1265	2.1111	2.0888	2.0545	1.9975	1.922	1.8827	1.7078	1.4795	1.3233	1.2367	1.1847	1.1505	1.1263	1.1084	1.0944	1.0833	1.0743	1.0667	1.0602	1.0547	1.0499	1.0457	1.042	1.0387	1.0357	1.1469	40.4	210	75
1	478	478	75	4487.18	2.1614	2.1604	2.1594	2.1582	2.1569	2.1553	2.1536	2.1516	2.1493	2.1466	2.1434	2.1394	2.1346	2.1285	2.1206	2.11	2.0953	2.0744	2.0437	1.9932	1.9224	1.8905	1.7665	1.551	1.3841	1.2895	1.2319	1.194	1.1673	1.1475	1.1323	1.1203	1.1105	1.1024	1.0956	1.0898	1.0847	1.0804	1.0765	1.0731	1.0701	1.0913	39.1	89	39
1	479	479	76	4487.18	2.146	2.1451	2.144	2.1428	2.1415	2.14	2.1382	2.1363	2.134	2.1313	2.1282	2.1244	2.1197	2.1138	2.1063	2.0963	2.0826	2.0631	2.0341	1.9872	1.9169	1.885	1.7891	1.6624	1.5262	1.4379	1.3816	1.3437	1.3166	1.2963	1.2805	1.268	1.2577	1.2491	1.2419	1.2357	1.2303	1.2255	1.2214	1.2176	1.2143	0.9317	37.2	34	11
1	480	480	77	4487.18	2.1581	2.1571	2.156	2.1547	2.1533	2.1517	2.1499	2.1479	2.1455	2.1426	2.1393	2.1353	2.1303	2.1241	2.1161	2.1055	2.0911	2.0707	2.0407	1.9917	1.9225	1.8924	1.7999	1.68	1.5474	1.4589	1.4018	1.363	1.3351	1.3143	1.298	1.285	1.2744	1.2655	1.258	1.2515	1.2459	1.241	1.2366	1.2328	1.2293	0.9288	38.3	55	16
1	481	481	78	4487.18	2.1495	2.1486	2.1476	2.1465	2.1452	2.1438	2.1421	2.1402	2.138	2.1354	2.1323	2.1286	2.1239	2.118	2.1104	2.1003	2.0862	2.066	2.0359	1.988	1.9191	1.8905	1.7975	1.669	1.5347	1.4466	1.3893	1.35	1.3215	1.3001	1.2833	1.2699	1.259	1.2499	1.2421	1.2356	1.2299	1.2249	1.2205	1.2166	1.2131	0.9364	38.9	45	9
1	482	482	79	4487.18	2.1475	2.1466	2.1455	2.1444	2.1431	2.1416	2.1399	2.138	2.1358	2.1332	2.1301	2.1263	2.1217	2.1159	2.1084	2.0985	2.0848	2.0654	2.0363	1.9877	1.9178	1.8896	1.7942	1.6531	1.5045	1.4105	1.3509	1.3107	1.282	1.2604	1.2437	1.2303	1.2194	1.2102	1.2025	1.1959	1.1902	1.1852	1.1807	1.1768	1.1733	0.9742	38.6	42	12
1	483	483	80	4487.18	2.1584	2.1574	2.1563	2.1551	2.1537	2.1522	2.1504	2.1483	2.146	2.1432	2.1399	2.1359	2.131	2.1248	2.1168	2.1062	2.0915	2.0706	2.0403	1.9912	1.9221	1.8953	1.7976	1.6468	1.4949	1.4005	1.3414	1.3019	1.2738	1.2528	1.2366	1.2237	1.2132	1.2045	1.1971	1.1908	1.1854	1.1806	1.1764	1.1727	1.1694	0.989	39.9	61	15
1	484	484	81	4487.18	2.1761	2.1751	2.1739	2.1726	2.1711	2.1695	2.1676	2.1654	2.1629	2.1599	2.1564	2.1522	2.147	2.1404	2.132	2.1207	2.1052	2.0828	2.0493	1.9946	1.9189	1.8828	1.7395	1.5401	1.3838	1.2944	1.24	1.204	1.1784	1.1594	1.1446	1.1327	1.123	1.115	1.1081	1.1023	1.0972	1.0928	1.0888	1.0853	1.0822	1.0939	39.2	156	54
1	485	485	82	4487.18	2.1884	2.1873	2.186	2.1847	2.1831	2.1814	2.1794	2.1771	2.1744	2.1713	2.1676	2.1632	2.1577	2.1508	2.142	2.1303	2.1144	2.0919	2.0575	1.999	1.9185	1.8702	1.6532	1.402	1.2484	1.1659	1.117	1.0849	1.0624	1.0456	1.0327	1.0224	1.014	1.007	1.001	0.9959	0.9915	0.9876	0.9842	0.9811	0.9784	1.21	40.5	280	82
1	486	486	83	4487.18	2.1683	2.1674	2.1663	2.1651	2.1637	2.1622	2.1604	2.1584	2.156	2.1532	2.1498	2.1458	2.1408	2.1345	2.1263	2.1155	2.1004	2.0787	2.0459	1.9913	1.9149	1.8754	1.7327	1.5214	1.3602	1.2693	1.2144	1.1782	1.1527	1.1338	1.1192	1.1076	1.0982	1.0904	1.0838	1.0782	1.0733	1.0691	1.0654	1.062	1.0591	1.1092	37.5	121	31
1	487	487	84	4487.18	2.1532	2.1522	2.1512	2.1499	2.1486	2.1471	2.1453	2.1433	2.141	2.1383	2.1351	2.1313	2.1266	2.1207	2.1131	2.1031	2.0894	2.0699	2.04	1.9889	1.9141	1.8787	1.7615	1.6125	1.4682	1.3776	1.3207	1.2825	1.2552	1.2349	1.2191	1.2066	1.1963	1.1878	1.1806	1.1745	1.1692	1.1646	1.1605	1.1568	1.1536	0.9996	37.3	94	24
1	488	488	85	4487.18	2.1792	2.1782	2.177	2.1757	2.1742	2.1725	2.1706	2.1684	2.1659	2.1629	2.1594	2.1551	2.1499	2.1432	2.1347	2.1234	2.1078	2.0857	2.0524	1.9963	1.919	1.8778	1.6939	1.4471	1.2908	1.2067	1.1568	1.1242	1.1014	1.0845	1.0715	1.0612	1.0529	1.0459	1.0401	1.0351	1.0307	1.0269	1.0236	1.0206	1.018	1.1613	39.6	204	60
1	489	489	86	4487.18	2.1754	2.1744	2.1732	2.1719	2.1704	2.1687	2.1668	2.1646	2.1621	2.1591	2.1555	2.1511	2.1458	2.1391	2.1304	2.1188	2.103	2.0807	2.048	1.9957	1.9278	1.9033	1.8063	1.6622	1.5149	1.4191	1.357	1.3146	1.2842	1.2615	1.244	1.2301	1.2188	1.2095	1.2016	1.1949	1.1892	1.1841	1.1797	1.1758	1.1723	1.0032	43.1	59	13
1	490	490	87	4487.18	2.1679	2.1669	2.1657	2.1644	2.163	2.1614	2.1595	2.1573	2.1548	2.1519	2.1484	2.1441	2.1389	2.1323	2.1238	2.1127	2.0975	2.0762	2.045	1.9946	1.9278	1.9046	1.8309	1.7493	1.634	1.5457	1.4854	1.4434	1.4128	1.3899	1.3721	1.3579	1.3464	1.3368	1.3288	1.3219	1.3159	1.3107	1.3061	1.302	1.2984	0.8695	43.4	30	5
1	491	491	88	4487.18	2.1662	2.1652	2.164	2.1627	2.1612	2.1596	2.1577	2.1556	2.1531	2.1502	2.1467	2.1424	2.1373	2.1308	2.1224	2.1115	2.0967	2.076	2.0454	1.9945	1.9254	1.8998	1.8072	1.6609	1.5115	1.4165	1.3554	1.3138	1.2839	1.2615	1.2442	1.2304	1.2192	1.2098	1.202	1.1953	1.1895	1.1845	1.18	1.1761	1.1726	0.9936	44.1	63	26
1	492	492	89	4487.18	2.1755	2.1744	2.1733	2.1719	2.1705	2.1688	2.1669	2.1648	2.1623	2.1593	2.1558	2.1517	2.1465	2.1401	2.1318	2.1208	2.1056	2.0835	2.0494	1.993	1.9162	1.8728	1.72	1.4994	1.3384	1.2485	1.1943	1.1585	1.1333	1.1146	1.1002	1.0887	1.0794	1.0717	1.0652	1.0596	1.0548	1.0506	1.047	1.0437	1.0407	1.1347	36.8	143	43
1	493	493	90	4487.18	2.1517	2.1508	2.1498	2.1486	2.1474	2.1459	2.1443	2.1424	2.1402	2.1377	2.1346	2.1308	2.1261	2.1202	2.1125	2.1023	2.0882	2.068	2.0378	1.9887	1.918	1.8876	1.783	1.6173	1.4571	1.3604	1.3009	1.2616	1.2339	1.2135	1.1977	1.1852	1.1751	1.1667	1.1597	1.1536	1.1484	1.1438	1.1398	1.1363	1.1331	1.0186	39	53	22
1	494	494	91	4487.18	2.1516	2.1506	2.1496	2.1484	2.147	2.1455	2.1438	2.1418	2.1395	2.1368	2.1336	2.1297	2.1249	2.1188	2.111	2.1007	2.0865	2.0666	2.0373	1.9892	1.9209	1.8923	1.7972	1.6642	1.5274	1.4366	1.3773	1.3368	1.3076	1.2858	1.2689	1.2554	1.2445	1.2355	1.2278	1.2213	1.2157	1.2108	1.2065	1.2026	1.1992	0.9524	39.2	37	8
1	495	495	92	4487.18	2.1639	2.163	2.1619	2.1607	2.1594	2.1578	2.1561	2.1541	2.1518	2.149	2.1457	2.1417	2.1367	2.1304	2.1223	2.1115	2.0967	2.0758	2.0449	1.9941	1.9266	1.9028	1.8218	1.712	1.5807	1.4895	1.4287	1.3865	1.3558	1.3328	1.3149	1.3006	1.289	1.2794	1.2712	1.2643	1.2583	1.2531	1.2485	1.2444	1.2408	0.9231	41.9	37	6
1	496	496	93	4487.18	2.1609	2.1598	2.1586	2.1573	2.1559	2.1543	2.1524	2.1502	2.1478	2.1448	2.1414	2.1372	2.1321	2.1257	2.1174	2.1063	2.0912	2.07	2.0401	1.9922	1.9251	1.8991	1.8142	1.6902	1.5532	1.4619	1.4025	1.362	1.3328	1.3109	1.2939	1.2804	1.2693	1.2601	1.2523	1.2456	1.2398	1.2347	1.2302	1.2262	1.2226	0.9383	41	35	2
1	497	497	94	4487.18	2.1376	2.1367	2.1357	2.1346	2.1333	2.1319	2.1303	2.1284	2.1262	2.1237	2.1206	2.1169	2.1123	2.1066	2.0991	2.0894	2.0761	2.0577	2.0313	1.9866	1.9179	1.8884	1.7994	1.6884	1.5617	1.475	1.4184	1.3797	1.352	1.3312	1.315	1.3021	1.2916	1.2828	1.2754	1.269	1.2635	1.2587	1.2544	1.2506	1.2472	0.8904	38.8	28	3
1	498	498	95	4487.18	2.1751	2.174	2.1728	2.1715	2.17	2.1684	2.1664	2.1642	2.1617	2.1587	2.1551	2.1507	2.1453	2.1386	2.1299	2.1184	2.1026	2.0802	2.0468	1.9944	1.9262	1.9016	1.8184	1.7183	1.5874	1.4926	1.4297	1.3866	1.3558	1.3329	1.3152	1.3012	1.2899	1.2805	1.2726	1.2659	1.2601	1.2551	1.2506	1.2467	1.2432	0.9319	42.3	48	13
1	499	499	96	4487.18	2.1691	2.1681	2.167	2.1657	2.1643	2.1627	2.1608	2.1587	2.1563	2.1534	2.15	2.146	2.1409	2.1347	2.1266	2.1158	2.101	2.0799	2.0481	1.9943	1.9201	1.8826	1.7446	1.5451	1.3939	1.3076	1.2552	1.2207	1.1964	1.1784	1.1645	1.1535	1.1446	1.1372	1.1309	1.1255	1.1209	1.1168	1.1133	1.1101	1.1073	1.0619	38.1	130	44
1	500	500	97	4487.18	2.1821	2.1809	2.1796	2.1782	2.1766	2.1749	2.1728	2.1705	2.1678	2.1647	2.161	2.1565	2.151	2.144	2.1351	2.1233	2.1071	2.0843	2.0508	1.997	1.9271	1.8974	1.7786	1.6034	1.4494	1.3571	1.3	1.2621	1.2352	1.2153	1.1998	1.1875	1.1774	1.169	1.1619	1.1558	1.1506	1.1459	1.1418	1.1382	1.1349	1.0471	41.5	122	40
1	501	501	98	4487.18	2.175	2.1739	2.1727	2.1714	2.1699	2.1682	2.1662	2.164	2.1614	2.1584	2.1548	2.1504	2.1451	2.1384	2.1298	2.1184	2.1027	2.0803	2.0471	1.9933	1.9189	1.8796	1.7274	1.511	1.3505	1.2591	1.2036	1.1668	1.1408	1.1215	1.1067	1.0949	1.0853	1.0773	1.0706	1.0648	1.0599	1.0556	1.0518	1.0484	1.0454	1.1296	38.1	143	26
1	502	502	99	4487.18	2.2079	2.2066	2.2052	2.2037	2.202	2.2	2.1978	2.1953	2.1923	2.1889	2.1847	2.1798	2.1736	2.1659	2.156	2.1428	2.1249	2.0997	2.0617	2.0015	1.9257	1.8834	1.6798	1.4391	1.2803	1.1919	1.1385	1.1032	1.0782	1.0596	1.0452	1.0338	1.0245	1.0167	1.0102	1.0047	0.9999	0.9957	0.9921	0.9888	0.9859	1.222	43.6	244	52
1	503	503	100	4487.18	2.1903	2.1892	2.188	2.1867	2.1852	2.1835	2.1815	2.1792	2.1766	2.1735	2.1698	2.1653	2.1597	2.1527	2.1436	2.1315	2.1148	2.0913	2.0559	1.9972	1.9164	1.869	1.6662	1.4227	1.265	1.179	1.1276	1.0938	1.07	1.0524	1.0388	1.0281	1.0193	1.0121	1.0059	1.0007	0.9962	0.9922	0.9888	0.9857	0.9829	1.2073	40	243	44
1	504	504	101	4487.18	2.1916	2.1904	2.1891	2.1876	2.186	2.1841	2.182	2.1795	2.1767	2.1733	2.1693	2.1645	2.1585	2.151	2.1413	2.1285	2.111	2.0868	2.052	1.9975	1.9287	1.902	1.7897	1.6151	1.4598	1.3673	1.3104	1.2728	1.2462	1.2266	1.2114	1.1994	1.1896	1.1815	1.1747	1.1688	1.1637	1.1593	1.1554	1.1519	1.1488	1.0428	41.9	96	20
1	505	505	102	4487.18	2.1794	2.1783	2.177	2.1756	2.1741	2.1723	2.1703	2.168	2.1653	2.1622	2.1585	2.154	2.1485	2.1416	2.1327	2.1211	2.1054	2.0837	2.0515	1.9966	1.9191	1.8752	1.7092	1.5078	1.3587	1.2733	1.2216	1.1875	1.1634	1.1456	1.1317	1.1207	1.1117	1.1043	1.0979	1.0925	1.0878	1.0837	1.0801	1.0768	1.074	1.1054	38.3	189	59
1	506	506	103	4487.18	2.1967	2.1955	2.1942	2.1926	2.1909	2.189	2.1868	2.1843	2.1814	2.1779	2.1738	2.1689	2.1628	2.1551	2.1454	2.1325	2.1152	2.0911	2.0553	1.9994	1.9318	1.9057	1.7968	1.65	1.5012	1.4065	1.3469	1.3071	1.2788	1.2578	1.2416	1.2286	1.2181	1.2094	1.202	1.1957	1.1903	1.1855	1.1813	1.1776	1.1742	1.0225	43.3	103	34
1	507	507	104	4487.18	2.18	2.1788	2.1776	2.1762	2.1746	2.1728	2.1708	2.1685	2.1659	2.1627	2.159	2.1546	2.1491	2.1422	2.1333	2.1215	2.1053	2.0826	2.0495	1.9959	1.9237	1.8886	1.745	1.5379	1.382	1.2938	1.2405	1.2054	1.1807	1.1624	1.1482	1.137	1.1278	1.1202	1.1137	1.1082	1.1034	1.0991	1.0954	1.0921	1.0891	1.0908	39.6	146	40
1	508	508	105	4487.18	2.1958	2.1946	2.1933	2.1918	2.1902	2.1883	2.1862	2.1838	2.181	2.1777	2.1738	2.169	2.1632	2.1558	2.1463	2.1337	2.1164	2.0919	2.0554	1.9988	1.9289	1.8986	1.7646	1.5596	1.4004	1.3098	1.2551	1.2192	1.1939	1.1752	1.1609	1.1495	1.1403	1.1326	1.1262	1.1207	1.1159	1.1118	1.1081	1.1049	1.102	1.0938	41.7	120	31
1	509	509	106	4487.18	2.2025	2.2013	2.1999	2.1984	2.1968	2.1948	2.1927	2.1902	2.1872	2.1838	2.1797	2.1747	2.1685	2.1607	2.1507	2.1373	2.1191	2.0936	2.0563	1.9993	1.9296	1.902	1.7856	1.6113	1.4522	1.354	1.2918	1.25	1.2202	1.198	1.181	1.1675	1.1566	1.1475	1.14	1.1335	1.128	1.1231	1.1189	1.1152	1.1118	1.0906	45.3	113	26
1	510	510	107	4487.18	2.1755	2.1745	2.1733	2.172	2.1705	2.1688	2.1669	2.1647	2.1621	2.159	2.1554	2.151	2.1455	2.1386	2.1297	2.118	2.1018	2.0792	2.0469	1.9955	1.9272	1.9029	1.8223	1.7218	1.5873	1.4906	1.4265	1.3825	1.3509	1.3273	1.3092	1.2948	1.2832	1.2736	1.2656	1.2587	1.2528	1.2477	1.2432	1.2392	1.2357	0.9398	43.8	39	11
1	511	511	108	4487.18	2.1664	2.1654	2.1642	2.1629	2.1615	2.1598	2.158	2.1558	2.1534	2.1504	2.147	2.1428	2.1376	2.1311	2.1228	2.1117	2.0967	2.0756	2.0446	1.9943	1.9262	1.903	1.8219	1.7067	1.5664	1.4712	1.4091	1.3667	1.3363	1.3137	1.2962	1.2823	1.2709	1.2616	1.2537	1.2469	1.2411	1.2361	1.2316	1.2276	1.2241	0.9423	42	29	10
1	512	512	109	4487.18	2.1829	2.1818	2.1806	2.1792	2.1777	2.176	2.174	2.1718	2.1692	2.1661	2.1625	2.1581	2.1526	2.1457	2.1368	2.1249	2.1084	2.0848	2.0495	1.9948	1.9244	1.8981	1.7923	1.6254	1.4712	1.3782	1.3206	1.2823	1.2553	1.2352	1.2197	1.2074	1.1974	1.189	1.182	1.176	1.1707	1.1661	1.1621	1.1585	1.1552	1.0277	41.6	97	26
1	513	513	110	4487.18	2.1859	2.1848	2.1836	2.1822	2.1806	2.1789	2.1769	2.1746	2.172	2.1689	2.1652	2.1608	2.1553	2.1485	2.1398	2.1281	2.1122	2.0893	2.0547	1.9981	1.9237	1.8884	1.7342	1.5316	1.3771	1.287	1.2318	1.1953	1.1695	1.1504	1.1356	1.1238	1.1141	1.1061	1.0993	1.0935	1.0885	1.0841	1.0802	1.0767	1.0736	1.1124	42.5	185	63
1	514	514	111	4487.18	2.1887	2.1876	2.1863	2.1849	2.1834	2.1816	2.1795	2.1772	2.1744	2.1712	2.1673	2.1626	2.1568	2.1495	2.14	2.1275	2.1104	2.0866	2.0521	1.9976	1.9283	1.9019	1.7858	1.5954	1.4348	1.3394	1.28	1.2402	1.2119	1.1907	1.1744	1.1614	1.1508	1.142	1.1346	1.1283	1.1228	1.118	1.1138	1.1101	1.1067	1.082	42.9	96	18
1	515	515	112	4487.18	2.1893	2.1882	2.1869	2.1855	2.1839	2.1821	2.1801	2.1777	2.175	2.1718	2.1681	2.1635	2.1579	2.1508	2.1417	2.1296	2.1129	2.0893	2.0541	1.9973	1.9225	1.884	1.7249	1.5159	1.3629	1.2762	1.2239	1.1896	1.1654	1.1475	1.1337	1.1228	1.1139	1.1065	1.1002	1.0949	1.0903	1.0863	1.0827	1.0796	1.0767	1.1126	39.4	177	33
1	516	516	113	4487.18	2.1996	2.1984	2.197	2.1955	2.1938	2.1919	2.1897	2.1872	2.1843	2.1809	2.1769	2.172	2.166	2.1585	2.1488	2.136	2.1185	2.0935	2.0558	1.9977	1.9263	1.8945	1.751	1.5475	1.3906	1.2987	1.2419	1.2042	1.1774	1.1575	1.1421	1.1299	1.1199	1.1115	1.1045	1.0984	1.0932	1.0886	1.0846	1.081	1.0778	1.1219	43.4	154	35
1	517	517	114	4487.18	2.1831	2.1819	2.1807	2.1793	2.1777	2.176	2.1739	2.1716	2.169	2.1658	2.1621	2.1576	2.152	2.145	2.136	2.1239	2.1074	2.084	2.05	1.9963	1.9254	1.8947	1.7748	1.5997	1.4475	1.3571	1.3017	1.265	1.2392	1.2201	1.2054	1.1938	1.1843	1.1764	1.1698	1.1641	1.1592	1.155	1.1512	1.1479	1.1449	1.0382	40.3	109	32
1	518	518	115	4487.18	2.175	2.1739	2.1727	2.1714	2.1699	2.1682	2.1663	2.1641	2.1615	2.1585	2.155	2.1507	2.1454	2.1388	2.1303	2.1189	2.1032	2.0808	2.0478	1.9951	1.926	1.8986	1.7906	1.5958	1.4298	1.3328	1.273	1.2332	1.205	1.1841	1.168	1.1552	1.1448	1.1361	1.1289	1.1226	1.1173	1.1126	1.1085	1.1048	1.1016	1.0734	40.3	76	23
1	519	519	116	4487.18	2.1575	2.1565	2.1554	2.1542	2.1528	2.1512	2.1495	2.1474	2.1451	2.1423	2.139	2.1351	2.1302	2.1241	2.1163	2.1059	2.0917	2.0716	2.0417	1.9918	1.9216	1.894	1.7938	1.6492	1.5024	1.4096	1.351	1.3115	1.2834	1.2624	1.2461	1.2331	1.2225	1.2137	1.2062	1.1998	1.1943	1.1895	1.1852	1.1815	1.1781	0.9794	39.9	77	23
1	520	520	117	4487.18	2.1753	2.1742	2.173	2.1717	2.1702	2.1685	2.1666	2.1644	2.1619	2.1589	2.1553	2.151	2.1458	2.1391	2.1305	2.1191	2.1034	2.0811	2.0483	1.9955	1.9254	1.8964	1.785	1.6147	1.4614	1.3681	1.3098	1.2708	1.243	1.2222	1.2061	1.1933	1.1828	1.1741	1.1668	1.1605	1.155	1.1503	1.1461	1.1424	1.1391	1.0362	40.5	93	31
1	521	521	118	4487.18	2.1725	2.1715	2.1703	2.1691	2.1676	2.166	2.1641	2.1619	2.1595	2.1565	2.1531	2.1489	2.1437	2.1372	2.1288	2.1176	2.102	2.0799	2.0474	1.9952	1.9242	1.892	1.7701	1.5811	1.4269	1.3373	1.2825	1.2462	1.2206	1.2016	1.1869	1.1751	1.1656	1.1577	1.1509	1.1452	1.1402	1.1358	1.132	1.1285	1.1255	1.0471	39.2	97	20
1	522	522	119	4487.18	2.1772	2.1761	2.1749	2.1735	2.172	2.1702	2.1682	2.166	2.1633	2.1603	2.1566	2.1522	2.1469	2.1401	2.1315	2.12	2.1043	2.0823	2.0495	1.9955	1.9219	1.8845	1.7312	1.5102	1.3524	1.2647	1.2118	1.1768	1.152	1.1335	1.1191	1.1076	1.0981	1.0903	1.0836	1.0778	1.0728	1.0685	1.0646	1.0612	1.0581	1.1192	38.5	162	51
1	523	523	120	4487.18	2.1682	2.1672	2.166	2.1647	2.1632	2.1616	2.1597	2.1575	2.1551	2.1521	2.1487	2.1445	2.1394	2.1329	2.1246	2.1134	2.098	2.0761	2.0442	1.9933	1.9224	1.8911	1.7819	1.6154	1.4603	1.3663	1.3079	1.2688	1.2411	1.2204	1.2044	1.1917	1.1814	1.1728	1.1656	1.1594	1.1541	1.1494	1.1453	1.1417	1.1384	1.0298	38.7	86	37
1	524	524	121	4487.18	2.1476	2.1467	2.1457	2.1446	2.1433	2.1419	2.1403	2.1384	2.1362	2.1336	2.1305	2.1268	2.1222	2.1164	2.1089	2.099	2.0853	2.066	2.0369	1.9881	1.9176	1.8858	1.7839	1.6477	1.5123	1.4249	1.369	1.331	1.3038	1.2834	1.2675	1.2547	1.2443	1.2356	1.2282	1.2219	1.2163	1.2115	1.2072	1.2034	1.1999	0.9476	37.7	66	27
1	525	525	122	4487.18	2.1405	2.1396	2.1387	2.1376	2.1363	2.1349	2.1334	2.1315	2.1294	2.1269	2.124	2.1204	2.116	2.1105	2.1034	2.0939	2.081	2.0625	2.0344	1.9871	1.9164	1.8788	1.7767	1.6391	1.4998	1.4097	1.3517	1.3121	1.2837	1.2623	1.2456	1.2324	1.2215	1.2125	1.2049	1.1984	1.1928	1.1879	1.1835	1.1797	1.1763	0.9642	35.5	39	7
1	526	526	123	4487.18	2.1592	2.1582	2.1571	2.1559	2.1545	2.1529	2.1512	2.1491	2.1467	2.1439	2.1406	2.1367	2.1318	2.1257	2.1179	2.1075	2.0933	2.0729	2.0425	1.9916	1.9193	1.8847	1.7766	1.6278	1.4834	1.3935	1.337	1.299	1.2717	1.2513	1.2354	1.2226	1.2121	1.2034	1.1959	1.1895	1.184	1.1791	1.1748	1.171	1.1676	0.9917	37.1	86	20
1	527	527	124	4487.18	2.1576	2.1566	2.1555	2.1542	2.1528	2.1512	2.1494	2.1474	2.145	2.1422	2.1388	2.1348	2.1299	2.1238	2.1159	2.1055	2.0912	2.0708	2.0404	1.99	1.9167	1.8804	1.7548	1.5661	1.4139	1.3254	1.271	1.2346	1.2087	1.1893	1.1742	1.1621	1.1522	1.1439	1.1369	1.1309	1.1257	1.1212	1.1171	1.1136	1.1104	1.0473	37.4	95	18
1	528	528	125	4487.18	2.1502	2.1493	2.1483	2.1471	2.1458	2.1443	2.1426	2.1407	2.1384	2.1358	2.1327	2.1289	2.1242	2.1184	2.1108	2.1008	2.087	2.0671	2.0371	1.9882	1.9176	1.8823	1.7775	1.6271	1.4842	1.3955	1.3393	1.3013	1.274	1.2535	1.2375	1.2247	1.2142	1.2054	1.198	1.1916	1.1861	1.1813	1.177	1.1732	1.1698	0.9805	36.2	54	13
1	529	529	126	4487.18	2.1425	2.1416	2.1406	2.1394	2.1382	2.1367	2.1351	2.1332	2.131	2.1284	2.1253	2.1217	2.1172	2.1115	2.1042	2.0946	2.0814	2.0624	2.0335	1.9849	1.9127	1.8738	1.771	1.6622	1.5467	1.4649	1.4104	1.3727	1.3453	1.3246	1.3084	1.2955	1.2848	1.276	1.2684	1.262	1.2564	1.2515	1.2472	1.2433	1.2399	0.9027	35.5	53	11
1	530	530	127	4487.18	2.1482	2.1473	2.1462	2.145	2.1436	2.1421	2.1404	2.1384	2.1361	2.1335	2.1303	2.1265	2.1218	2.1161	2.1087	2.0989	2.0857	2.0669	2.0384	1.9895	1.9175	1.8816	1.7774	1.6531	1.5242	1.4374	1.3807	1.3418	1.3136	1.2923	1.2757	1.2624	1.2515	1.2423	1.2346	1.2279	1.2221	1.2171	1.2126	1.2086	1.205	0.9432	36.5	64	14
1	531	531	128	4487.18	2.1506	2.1497	2.1486	2.1474	2.146	2.1445	2.1428	2.1408	2.1385	2.1358	2.1326	2.1287	2.1239	2.1179	2.1101	2.0996	2.0852	2.0646	2.0345	1.9869	1.9158	1.8777	1.7749	1.6526	1.5282	1.4444	1.389	1.3504	1.3223	1.301	1.2843	1.2709	1.2599	1.2508	1.243	1.2364	1.2306	1.2256	1.2212	1.2172	1.2137	0.9369	35.6	46	15
1	532	532	129	4487.18	2.132	2.1312	2.1302	2.1291	2.1279	2.1265	2.125	2.1232	2.1211	2.1186	2.1157	2.1122	2.1079	2.1024	2.0954	2.0861	2.0733	2.0549	2.0278	1.983	1.911	1.867	1.7607	1.6337	1.5065	1.4217	1.3662	1.3278	1.2999	1.2788	1.2624	1.2492	1.2384	1.2294	1.2218	1.2152	1.2096	1.2047	1.2004	1.1965	1.1931	0.9389	34.3	44	4
1	533	533	130	4487.18	2.1348	2.1339	2.1329	2.1318	2.1305	2.1291	2.1275	2.1257	2.1235	2.121	2.1181	2.1145	2.1101	2.1046	2.0975	2.0882	2.0754	2.0572	2.03	1.9846	1.9127	1.8691	1.7624	1.6511	1.5389	1.4605	1.4079	1.3711	1.3441	1.3235	1.3073	1.2942	1.2835	1.2745	1.2668	1.2602	1.2545	1.2495	1.245	1.2411	1.2375	0.8973	34.1	38	8
1	534	534	131	4487.18	2.1321	2.1313	2.1303	2.1293	2.1281	2.1268	2.1253	2.1236	2.1216	2.1192	2.1164	2.1131	2.1089	2.1037	2.0969	2.088	2.0758	2.0583	2.0318	1.9858	1.9131	1.8706	1.7611	1.6474	1.5344	1.4558	1.4033	1.3668	1.3402	1.3201	1.3043	1.2917	1.2813	1.2726	1.2653	1.259	1.2535	1.2487	1.2445	1.2407	1.2373	0.8948	34.6	45	9
1	535	535	132	4487.18	2.1499	2.149	2.1479	2.1468	2.1454	2.144	2.1423	2.1404	2.1381	2.1355	2.1324	2.1286	2.124	2.1182	2.1107	2.1007	2.0868	2.0667	2.0362	1.9868	1.9124	1.864	1.746	1.6215	1.5072	1.4306	1.3798	1.3444	1.3185	1.2988	1.2834	1.271	1.2608	1.2522	1.245	1.2388	1.2334	1.2287	1.2245	1.2208	1.2175	0.9324	33.7	56	13
1	536	536	133	4487.18	2.1363	2.1354	2.1345	2.1334	2.1321	2.1307	2.1291	2.1273	2.1252	2.1228	2.1198	2.1163	2.112	2.1066	2.0996	2.0904	2.0779	2.0599	2.0325	1.9852	1.9117	1.868	1.7548	1.6222	1.4939	1.4105	1.3566	1.3197	1.2931	1.273	1.2573	1.2447	1.2344	1.2258	1.2185	1.2122	1.2067	1.202	1.1977	1.194	1.1906	0.9457	34.3	43	10
1	537	537	134	4487.18	2.1347	2.1338	2.1328	2.1317	2.1305	2.1291	2.1275	2.1257	2.1236	2.1211	2.1182	2.1147	2.1104	2.105	2.0981	2.0891	2.0767	2.0591	2.0323	1.9857	1.9117	1.8638	1.742	1.5951	1.4683	1.3886	1.3371	1.3015	1.2756	1.2559	1.2404	1.2279	1.2176	1.2089	1.2016	1.1953	1.1898	1.1849	1.1806	1.1768	1.1734	0.9613	33.8	56	4
1	538	538	135	4487.18	2.1351	2.1342	2.1333	2.1322	2.131	2.1296	2.1281	2.1263	2.1242	2.1218	2.1189	2.1154	2.1111	2.1057	2.0987	2.0895	2.0768	2.0586	2.0312	1.9848	1.9115	1.867	1.7578	1.6393	1.5207	1.4394	1.3854	1.3478	1.3203	1.2994	1.2829	1.2697	1.2589	1.2498	1.2421	1.2354	1.2297	1.2247	1.2202	1.2163	1.2127	0.9224	34.1	47	7
1	539	539	136	4487.18	2.1169	2.116	2.1151	2.1141	2.113	2.1117	2.1103	2.1086	2.1067	2.1045	2.1019	2.0987	2.0948	2.0899	2.0836	2.0753	2.064	2.0482	2.0247	1.9826	1.9104	1.8628	1.7509	1.6295	1.5168	1.4411	1.3908	1.3557	1.33	1.3104	1.2951	1.2827	1.2726	1.2641	1.257	1.2508	1.2455	1.2409	1.2367	1.2331	1.2298	0.887	33.3	42	9
1	540	540	137	4487.18	2.1323	2.1314	2.1304	2.1293	2.1281	2.1268	2.1252	2.1235	2.1214	2.119	2.1162	2.1127	2.1085	2.1033	2.0966	2.0878	2.0758	2.0586	2.0325	1.9864	1.9127	1.8653	1.7464	1.608	1.4861	1.4078	1.3567	1.3214	1.2957	1.2763	1.2612	1.2491	1.2391	1.2308	1.2238	1.2178	1.2126	1.2081	1.2041	1.2005	1.1973	0.9349	33.6	52	11
1	541	541	138	4487.18	2.1282	2.1274	2.1264	2.1254	2.1242	2.1229	2.1214	2.1197	2.1177	2.1154	2.1126	2.1092	2.105	2.0998	2.0931	2.0842	2.072	2.0545	2.028	1.9826	1.91	1.8671	1.7606	1.6448	1.5272	1.4468	1.3937	1.3568	1.3298	1.3093	1.2932	1.2802	1.2695	1.2606	1.253	1.2464	1.2407	1.2357	1.2313	1.2273	1.2238	0.9044	34.1	39	6
1	542	542	139	4487.18	2.1319	2.1311	2.1301	2.129	2.1278	2.1264	2.1249	2.1231	2.121	2.1186	2.1158	2.1123	2.1081	2.1027	2.0959	2.0867	2.0741	2.0562	2.0298	1.9844	1.911	1.8649	1.7524	1.623	1.4979	1.4149	1.3603	1.3225	1.2949	1.274	1.2576	1.2444	1.2336	1.2245	1.2168	1.2103	1.2046	1.1996	1.1952	1.1913	1.1878	0.9442	34	42	7
1	543	543	140	4487.18	2.1412	2.1403	2.1392	2.1381	2.1369	2.1354	2.1338	2.132	2.1298	2.1273	2.1243	2.1207	2.1163	2.1108	2.1037	2.0943	2.0814	2.0627	2.034	1.985	1.911	1.8662	1.7447	1.5797	1.4381	1.352	1.2974	1.2603	1.2335	1.2133	1.1976	1.185	1.1746	1.166	1.1586	1.1524	1.1469	1.1421	1.1379	1.1342	1.1308	1.0103	34.1	53	11
1	544	544	141	4487.18	2.1335	2.1326	2.1317	2.1305	2.1293	2.1279	2.1263	2.1245	2.1224	2.1199	2.1169	2.1133	2.1089	2.1033	2.0961	2.0864	2.0732	2.0546	2.0283	1.9844	1.9125	1.8704	1.7613	1.6274	1.4987	1.4155	1.3619	1.3252	1.2988	1.279	1.2635	1.2511	1.241	1.2326	1.2254	1.2193	1.214	1.2093	1.2052	1.2015	1.1982	0.9353	34.6	52	18
1	545	545	142	4487.18	2.1294	2.1285	2.1275	2.1264	2.1252	2.1239	2.1223	2.1205	2.1185	2.1161	2.1132	2.1098	2.1056	2.1003	2.0936	2.0847	2.0725	2.0551	2.0292	1.9842	1.9121	1.8666	1.7587	1.6212	1.4881	1.4022	1.3469	1.309	1.2816	1.2609	1.2447	1.2317	1.2211	1.2122	1.2047	1.1983	1.1927	1.1878	1.1835	1.1797	1.1763	0.9531	34.6	50	13
1	546	546	143	4487.18	2.133	2.1322	2.1312	2.1302	2.129	2.1277	2.1262	2.1245	2.1225	2.1202	2.1174	2.114	2.1099	2.1046	2.0979	2.0889	2.0764	2.0586	2.0317	1.9855	1.9124	1.8684	1.7586	1.6361	1.5166	1.4364	1.3837	1.3474	1.321	1.3011	1.2856	1.2732	1.2631	1.2546	1.2475	1.2414	1.236	1.2314	1.2273	1.2237	1.2204	0.9126	34.4	54	13
1	547	547	144	4487.18	2.1436	2.1426	2.1416	2.1404	2.1391	2.1377	2.136	2.1341	2.1319	2.1294	2.1263	2.1226	2.1181	2.1125	2.1053	2.0958	2.0828	2.0643	2.0363	1.9886	1.9172	1.8832	1.7817	1.6546	1.5215	1.4321	1.3737	1.3336	1.3047	1.2829	1.266	1.2525	1.2414	1.2322	1.2244	1.2177	1.2119	1.2068	1.2024	1.1984	1.1949	0.9487	36.9	46	15
1	548	548	145	4487.18	2.1623	2.1613	2.1602	2.1589	2.1575	2.156	2.1542	2.1521	2.1498	2.147	2.1437	2.1397	2.1348	2.1287	2.1208	2.1103	2.0959	2.0753	2.0441	1.9924	1.9209	1.887	1.7648	1.5619	1.4006	1.3077	1.2507	1.2128	1.1858	1.1658	1.1504	1.1381	1.1281	1.1198	1.1128	1.1068	1.1017	1.0972	1.0933	1.0898	1.0866	1.0757	37.8	79	22
1	549	549	146	4487.18	2.1695	2.1684	2.1673	2.166	2.1646	2.1629	2.1611	2.1589	2.1565	2.1536	2.1501	2.146	2.1408	2.1344	2.126	2.1149	2.0997	2.0782	2.0465	1.9937	1.9194	1.8786	1.7395	1.5341	1.3774	1.2881	1.2335	1.1972	1.1714	1.1521	1.1372	1.1254	1.1157	1.1077	1.1009	1.0951	1.0901	1.0857	1.0819	1.0785	1.0754	1.094	36.7	114	29
1	550	550	147	4487.18	2.1474	2.1465	2.1455	2.1444	2.1432	2.1418	2.1402	2.1384	2.1362	2.1337	2.1307	2.127	2.1224	2.1167	2.1092	2.0993	2.0855	2.0658	2.0364	1.9885	1.9185	1.8854	1.7849	1.643	1.5002	1.4091	1.3511	1.3118	1.2836	1.2624	1.246	1.2329	1.2222	1.2133	1.2058	1.1994	1.1938	1.189	1.1847	1.1809	1.1776	0.9698	37.1	53	11
1	551	551	148	4487.18	2.1364	2.1355	2.1345	2.1334	2.1321	2.1307	2.1291	2.1272	2.125	2.1225	2.1194	2.1158	2.1113	2.1056	2.0984	2.0888	2.0757	2.0571	2.03	1.9848	1.9147	1.8794	1.7812	1.6503	1.5109	1.4193	1.36	1.3196	1.2906	1.2688	1.2519	1.2384	1.2275	1.2183	1.2106	1.2041	1.1984	1.1934	1.1891	1.1852	1.1817	0.9547	36	40	7
1	552	552	149	4487.18	2.1411	2.1402	2.1392	2.1381	2.1368	2.1353	2.1337	2.1318	2.1296	2.1271	2.1241	2.1204	2.1159	2.1103	2.1031	2.0936	2.0804	2.0617	2.0334	1.9861	1.9132	1.8702	1.7601	1.6096	1.4691	1.3803	1.3233	1.2844	1.2563	1.2352	1.2188	1.2057	1.195	1.1861	1.1786	1.1722	1.1667	1.1618	1.1576	1.1538	1.1504	0.9907	35	48	7
1	553	553	150	4487.18	2.15	2.149	2.148	2.1469	2.1456	2.1441	2.1424	2.1405	2.1383	2.1357	2.1326	2.1288	2.1242	2.1184	2.1108	2.1006	2.0864	2.066	2.0359	1.9872	1.9144	1.8719	1.7632	1.6428	1.5257	1.4464	1.3938	1.357	1.3301	1.3096	1.2934	1.2804	1.2696	1.2606	1.2529	1.2463	1.2406	1.2356	1.2311	1.2272	1.2237	0.9263	34.9	48	5
1	554	554	151	4487.18	2.1425	2.1416	2.1406	2.1395	2.1382	2.1368	2.1352	2.1334	2.1313	2.1288	2.1259	2.1223	2.118	2.1126	2.1056	2.0964	2.0836	2.065	2.0363	1.9864	1.9107	1.8654	1.7487	1.6139	1.4854	1.4002	1.344	1.3052	1.2769	1.2555	1.2388	1.2254	1.2145	1.2053	1.1976	1.191	1.1853	1.1803	1.1759	1.172	1.1685	0.974	33.9	65	8
1	555	555	152	4487.18	2.1395	2.1386	2.1375	2.1364	2.1351	2.1337	2.132	2.1301	2.128	2.1254	2.1224	2.1188	2.1143	2.1088	2.1017	2.0923	2.0794	2.0609	2.0331	1.9856	1.9119	1.8669	1.751	1.6235	1.5057	1.4277	1.3763	1.3406	1.3147	1.2949	1.2795	1.2671	1.257	1.2485	1.2413	1.2351	1.2297	1.225	1.2209	1.2172	1.2139	0.9256	34.1	59	8
1	556	556	153	4487.18	2.1318	2.1309	2.13	2.1289	2.1277	2.1263	2.1247	2.1229	2.1209	2.1184	2.1156	2.1121	2.1079	2.1025	2.0957	2.0868	2.0745	2.0572	2.0308	1.9845	1.9103	1.8638	1.7535	1.64	1.5268	1.4482	1.3959	1.3595	1.333	1.3129	1.2972	1.2846	1.2743	1.2656	1.2583	1.252	1.2465	1.2417	1.2375	1.2337	1.2303	0.9015	33.6	59	10
1	557	557	154	4487.18	2.1358	2.1349	2.1339	2.1328	2.1315	2.1301	2.1284	2.1266	2.1244	2.1219	2.1189	2.1152	2.1108	2.1053	2.0982	2.0888	2.076	2.0578	2.0303	1.9839	1.9116	1.8676	1.7555	1.6342	1.5167	1.4374	1.385	1.3487	1.3223	1.3023	1.2867	1.2741	1.2638	1.2552	1.2479	1.2416	1.2362	1.2314	1.2272	1.2234	1.2201	0.9158	34.4	49	10
1	558	558	155	4487.18	2.1292	2.1284	2.1275	2.1265	2.1254	2.1241	2.1226	2.121	2.119	2.1167	2.114	2.1106	2.1065	2.1014	2.0947	2.0858	2.0737	2.0564	2.0303	1.9847	1.9132	1.8709	1.763	1.6419	1.524	1.4447	1.3923	1.3559	1.3292	1.3089	1.293	1.2801	1.2696	1.2607	1.2532	1.2467	1.2411	1.2362	1.2318	1.2279	1.2244	0.9049	34.5	40	10
1	559	559	156	4487.18	2.1366	2.1357	2.1347	2.1335	2.1323	2.1309	2.1293	2.1275	2.1254	2.1229	2.12	2.1165	2.1122	2.1068	2.0998	2.0906	2.0778	2.0595	2.0322	1.9862	1.9142	1.8743	1.7709	1.6557	1.5379	1.4571	1.4037	1.3668	1.34	1.3198	1.3041	1.2915	1.2812	1.2726	1.2653	1.2591	1.2537	1.249	1.2448	1.2411	1.2378	0.8988	34.9	39	7
1	560	560	157	4487.18	2.1297	2.1288	2.1278	2.1266	2.1254	2.124	2.1224	2.1205	2.1184	2.1159	2.113	2.1095	2.1052	2.0998	2.093	2.084	2.0718	2.0546	2.0289	1.9845	1.9128	1.8688	1.7592	1.6241	1.4911	1.4035	1.3465	1.3073	1.279	1.2577	1.2412	1.228	1.2172	1.2083	1.2007	1.1943	1.1887	1.1839	1.1796	1.1758	1.1724	0.9573	34.1	37	10
1	561	561	158	4487.18	2.1468	2.1459	2.1448	2.1436	2.1423	2.1408	2.1391	2.1371	2.1348	2.1321	2.1289	2.1251	2.1203	2.1143	2.1065	2.0962	2.0819	2.0614	2.0306	1.9799	1.9053	1.8717	1.7621	1.6672	1.5725	1.5047	1.4585	1.4258	1.4016	1.3831	1.3684	1.3565	1.3466	1.3383	1.3312	1.3251	1.3198	1.3151	1.3109	1.3072	1.3039	0.843	35.5	52	13
1	562	562	159	4487.18	2.1543	2.1533	2.1523	2.151	2.1497	2.1482	2.1464	2.1445	2.1421	2.1395	2.1363	2.1324	2.1277	2.1217	2.1141	2.1039	2.0898	2.0695	2.0391	1.9894	1.9171	1.8786	1.7701	1.6406	1.5099	1.423	1.3664	1.3276	1.2995	1.2783	1.2618	1.2485	1.2377	1.2287	1.2211	1.2145	1.2089	1.2039	1.1996	1.1957	1.1923	0.962	35.7	71	13
1	563	563	160	4487.18	2.1507	2.1498	2.1487	2.1475	2.1461	2.1446	2.1429	2.1409	2.1386	2.1359	2.1327	2.1289	2.1242	2.1183	2.1108	2.1008	2.0871	2.0675	2.0382	1.9891	1.918	1.8817	1.7723	1.6096	1.4642	1.3756	1.3197	1.2819	1.2548	1.2344	1.2184	1.2057	1.1952	1.1864	1.179	1.1726	1.1671	1.1623	1.158	1.1542	1.1508	1	36.1	45	7
1	564	564	161	4487.18	2.1434	2.1425	2.1415	2.1403	2.139	2.1376	2.1359	2.134	2.1318	2.1292	2.1261	2.1224	2.1179	2.1121	2.1048	2.095	2.0817	2.0627	2.0348	1.987	1.9124	1.8702	1.7529	1.5959	1.4512	1.3624	1.3065	1.2689	1.242	1.2219	1.2063	1.1939	1.1837	1.1753	1.1682	1.1622	1.1569	1.1523	1.1483	1.1447	1.1415	1.0018	35.5	66	18
1	565	565	162	4487.18	2.1683	2.1672	2.166	2.1647	2.1632	2.1615	2.1596	2.1574	2.1548	2.1518	2.1482	2.1439	2.1387	2.132	2.1235	2.1122	2.0967	2.0753	2.0445	1.9946	1.9253	1.8928	1.7868	1.6336	1.4879	1.3981	1.3416	1.3037	1.2766	1.2564	1.2406	1.228	1.2177	1.2091	1.2019	1.1956	1.1902	1.1855	1.1813	1.1775	1.1742	0.9941	38.3	62	18
1	566	566	163	4487.18	2.148	2.147	2.146	2.1448	2.1435	2.142	2.1403	2.1384	2.1361	2.1335	2.1303	2.1266	2.122	2.1162	2.1087	2.0988	2.0852	2.0659	2.0374	1.9897	1.9188	1.8818	1.773	1.6149	1.4661	1.3742	1.3163	1.2774	1.2497	1.229	1.213	1.2003	1.1899	1.1813	1.174	1.1679	1.1625	1.1578	1.1537	1.1501	1.1468	1.0012	36.1	45	13
1	567	567	164	4487.18	2.1359	2.135	2.134	2.1329	2.1316	2.1302	2.1285	2.1267	2.1245	2.1219	2.1189	2.1153	2.1108	2.1052	2.0979	2.0884	2.0756	2.0576	2.0311	1.9857	1.9141	1.8745	1.7658	1.6212	1.4798	1.3894	1.3315	1.2922	1.264	1.243	1.2267	1.2137	1.2031	1.1943	1.1869	1.1806	1.1751	1.1704	1.1662	1.1625	1.1592	0.9767	35.6	55	9
1	568	568	165	4487.18	2.1344	2.1334	2.1324	2.1313	2.13	2.1285	2.1269	2.125	2.1229	2.1204	2.1174	2.1138	2.1094	2.1039	2.0968	2.0875	2.0749	2.0571	2.0307	1.9857	1.9157	1.8773	1.7773	1.6653	1.5469	1.4642	1.4092	1.3709	1.3429	1.3217	1.3051	1.2917	1.2807	1.2714	1.2636	1.2568	1.251	1.2458	1.2413	1.2373	1.2336	0.9007	35.4	38	9
1	569	569	166	4487.18	2.1352	2.1343	2.1332	2.1321	2.1308	2.1294	2.1277	2.1258	2.1237	2.1211	2.1181	2.1144	2.11	2.1044	2.0972	2.0876	2.0746	2.0561	2.0289	1.9845	1.9147	1.8782	1.7747	1.6373	1.5011	1.4121	1.3543	1.3148	1.2863	1.2648	1.2481	1.2347	1.2238	1.2147	1.207	1.2004	1.1948	1.1898	1.1854	1.1816	1.1781	0.9571	35.9	51	18
1	570	570	167	4487.18	2.131	2.1301	2.1291	2.128	2.1268	2.1254	2.1238	2.122	2.1199	2.1175	2.1146	2.1111	2.1068	2.1014	2.0944	2.0853	2.0728	2.055	2.0287	1.9844	1.9137	1.8765	1.7707	1.63	1.4856	1.3929	1.3343	1.2951	1.2672	1.2465	1.2305	1.2178	1.2074	1.1989	1.1916	1.1854	1.1801	1.1754	1.1713	1.1677	1.1644	0.9666	36.3	47	15
1	571	571	168	4487.18	2.1651	2.1641	2.163	2.1618	2.1604	2.1589	2.1571	2.1551	2.1527	2.1499	2.1466	2.1425	2.1376	2.1314	2.1234	2.1128	2.0982	2.0772	2.045	1.9915	1.9171	1.8791	1.7386	1.5224	1.3589	1.2666	1.2106	1.1736	1.1475	1.1281	1.1132	1.1014	1.0918	1.0838	1.0771	1.0714	1.0665	1.0622	1.0584	1.055	1.052	1.1131	37.9	134	39
1	572	572	169	4487.18	2.2013	2.2001	2.1987	2.1973	2.1956	2.1937	2.1916	2.1891	2.1862	2.1828	2.1788	2.174	2.168	2.1604	2.1506	2.1376	2.1199	2.0948	2.0577	2.0004	1.9263	1.8827	1.6888	1.4655	1.3131	1.2274	1.1759	1.1421	1.1183	1.1008	1.0872	1.0765	1.0677	1.0605	1.0544	1.0491	1.0446	1.0406	1.0371	1.0339	1.0311	1.1701	41.6	238	63
1	573	573	170	4487.18	2.1902	2.1891	2.1878	2.1864	2.1849	2.1831	2.1811	2.1788	2.1761	2.173	2.1693	2.1648	2.1593	2.1524	2.1436	2.1317	2.1156	2.0925	2.0574	1.9998	1.9232	1.879	1.6766	1.4353	1.2807	1.1962	1.1458	1.1128	1.0896	1.0725	1.0594	1.0489	1.0404	1.0334	1.0274	1.0223	1.0179	1.0141	1.0107	1.0076	1.0049	1.1853	41.6	239	74
1	574	574	171	4487.18	2.1902	2.189	2.1878	2.1864	2.1848	2.183	2.181	2.1787	2.176	2.1729	2.1691	2.1646	2.1591	2.1521	2.1432	2.1314	2.1154	2.0927	2.058	1.9989	1.9183	1.871	1.6762	1.4511	1.2993	1.215	1.1644	1.1311	1.1076	1.09	1.0764	1.0655	1.0566	1.0492	1.0429	1.0375	1.0327	1.0286	1.0249	1.0216	1.0187	1.1715	39.4	238	52
1	575	575	172	4487.18	2.2159	2.2145	2.2129	2.2112	2.2093	2.2071	2.2046	2.2017	2.1984	2.1946	2.1901	2.1847	2.178	2.1698	2.1593	2.1457	2.1272	2.101	2.0616	2.0021	1.9312	1.896	1.7647	1.6001	1.456	1.3651	1.3066	1.2665	1.2375	1.2155	1.1984	1.1847	1.1735	1.1641	1.1562	1.1493	1.1434	1.1383	1.1337	1.1297	1.126	1.0899	49.7	136	43
1	576	576	173	4487.18	2.2081	2.2068	2.2054	2.2038	2.202	2.2	2.1977	2.195	2.1919	2.1884	2.1841	2.179	2.1727	2.1649	2.1548	2.1416	2.1236	2.0981	2.0595	2.0011	1.9303	1.895	1.7724	1.6268	1.505	1.4253	1.3713	1.3328	1.3039	1.2815	1.2638	1.2493	1.2374	1.2275	1.219	1.2117	1.2054	1.1999	1.195	1.1907	1.1868	1.0213	50.3	72	19
1	577	577	174	4487.18	2.2153	2.214	2.2125	2.2109	2.209	2.2069	2.2046	2.2019	2.1987	2.1951	2.1907	2.1855	2.1791	2.171	2.1608	2.1472	2.1286	2.1022	2.0622	2.0019	1.9297	1.8945	1.7608	1.6028	1.4619	1.3708	1.3117	1.2712	1.2418	1.2196	1.2023	1.1884	1.177	1.1675	1.1594	1.1525	1.1465	1.1412	1.1366	1.1324	1.1288	1.0866	49.2	151	43
1	578	578	175	4487.18	2.2064	2.2052	2.2038	2.2023	2.2006	2.1987	2.1965	2.194	2.1911	2.1876	2.1835	2.1785	2.1724	2.1648	2.155	2.1422	2.1247	2.0998	2.0618	2.0021	1.9273	1.8852	1.682	1.4471	1.2915	1.2038	1.1504	1.115	1.09	1.0714	1.0571	1.0456	1.0363	1.0286	1.022	1.0164	1.0115	1.0073	1.0035	1.0002	0.9972	1.2092	45.9	249	72
1	579	579	176	4487.18	2.2163	2.215	2.2136	2.212	2.2103	2.2083	2.206	2.2034	2.2004	2.1969	2.1928	2.1878	2.1816	2.174	2.1642	2.1512	2.1335	2.1075	2.0668	2.0034	1.925	1.8744	1.6845	1.4723	1.3218	1.2324	1.1761	1.1379	1.1103	1.0896	1.0734	1.0605	1.0499	1.0411	1.0336	1.0272	1.0217	1.0169	1.0127	1.0089	1.0056	1.2107	50.4	229	46
1	580	580	177	4487.18	2.1757	2.1747	2.1735	2.1721	2.1706	2.1689	2.167	2.1648	2.1622	2.1592	2.1556	2.1512	2.1459	2.1393	2.1307	2.1194	2.104	2.0822	2.0498	1.9957	1.9235	1.8918	1.746	1.5187	1.3512	1.2568	1.1996	1.1619	1.1354	1.1158	1.1008	1.0889	1.0792	1.0712	1.0645	1.0588	1.0538	1.0495	1.0457	1.0424	1.0394	1.1364	41.4	142	52
1	581	581	178	4487.18	2.2107	2.2095	2.2082	2.2067	2.205	2.2031	2.2009	2.1983	2.1954	2.1919	2.1878	2.1828	2.1766	2.1688	2.1588	2.1456	2.1276	2.1019	2.0626	2.0025	1.9301	1.8927	1.7051	1.4751	1.3159	1.2256	1.1705	1.134	1.1081	1.0889	1.074	1.0622	1.0526	1.0446	1.0379	1.0321	1.0272	1.0229	1.0191	1.0157	1.0127	1.198	45.3	233	64
1	582	582	179	4487.18	2.211	2.2096	2.2081	2.2064	2.2045	2.2023	2.1998	2.197	2.1937	2.1898	2.1853	2.1797	2.173	2.1645	2.1537	2.1395	2.1206	2.0947	2.0573	2.0005	1.9318	1.9031	1.7884	1.6142	1.4585	1.363	1.3019	1.2601	1.2298	1.207	1.1893	1.1751	1.1635	1.1539	1.1457	1.1388	1.1328	1.1276	1.123	1.1189	1.1153	1.0958	48.1	102	30
1	583	583	180	4487.18	2.204	2.2027	2.2014	2.1999	2.1982	2.1963	2.1941	2.1916	2.1886	2.1852	2.1811	2.1762	2.1702	2.1627	2.153	2.1402	2.1226	2.0974	2.0591	2	1.9293	1.8993	1.7704	1.5825	1.4272	1.3342	1.2759	1.2366	1.2086	1.1876	1.1714	1.1585	1.1479	1.1392	1.1318	1.1254	1.12	1.1152	1.1109	1.1072	1.1038	1.1001	46.8	121	30
1	584	584	181	4487.18	2.2072	2.2061	2.2047	2.2033	2.2016	2.1997	2.1976	2.1952	2.1923	2.189	2.185	2.1802	2.1743	2.1669	2.1574	2.1449	2.1276	2.1029	2.0647	2.003	1.9231	1.8708	1.638	1.395	1.2394	1.1525	1.0996	1.0645	1.0395	1.0209	1.0065	0.995	0.9856	0.9778	0.9712	0.9656	0.9608	0.9566	0.9529	0.9496	0.9467	1.2606	46	305	63
1	585	585	182	4487.18	2.2083	2.207	2.2056	2.2041	2.2023	2.2004	2.1981	2.1955	2.1925	2.1889	2.1847	2.1796	2.1734	2.1655	2.1555	2.1423	2.1246	2.0999	2.0625	2.0023	1.9236	1.874	1.6482	1.4075	1.2543	1.1696	1.1186	1.0852	1.0617	1.0444	1.031	1.0205	1.0119	1.0049	0.9989	0.9938	0.9895	0.9856	0.9823	0.9793	0.9767	1.2316	45.2	288	87
1	586	586	183	4487.18	2.2064	2.2051	2.2037	2.2021	2.2003	2.1983	2.1959	2.1933	2.1902	2.1866	2.1823	2.1771	2.1708	2.1628	2.1527	2.1394	2.1215	2.0963	2.0587	2.001	1.9313	1.9007	1.7856	1.6317	1.4865	1.3938	1.3339	1.2927	1.2629	1.2404	1.2228	1.2088	1.1973	1.1877	1.1796	1.1727	1.1667	1.1615	1.1569	1.1528	1.1492	1.0572	48.1	122	51
1	587	587	184	4487.18	2.2116	2.2103	2.2088	2.2072	2.2054	2.2034	2.2011	2.1985	2.1954	2.1918	2.1875	2.1823	2.176	2.168	2.1579	2.1445	2.1262	2.1003	2.0613	2.0019	1.9308	1.8977	1.7448	1.5282	1.3653	1.2697	1.21	1.1698	1.141	1.1195	1.1029	1.0897	1.0789	1.07	1.0625	1.0561	1.0505	1.0457	1.0415	1.0378	1.0344	1.1771	47.4	163	52
1	588	588	185	4487.18	2.1962	2.195	2.1936	2.1921	2.1904	2.1885	2.1863	2.1838	2.1809	2.1775	2.1735	2.1686	2.1626	2.1552	2.1456	2.133	2.1158	2.0915	2.0555	1.9996	1.931	1.903	1.8021	1.6577	1.5089	1.4115	1.348	1.3043	1.2727	1.2489	1.2306	1.2159	1.2041	1.1942	1.186	1.179	1.1729	1.1677	1.163	1.159	1.1553	1.0408	47.1	87	38
1	589	589	186	4487.18	2.2167	2.2154	2.2139	2.2123	2.2104	2.2083	2.2059	2.2032	2.2	2.1963	2.1919	2.1865	2.18	2.1718	2.1613	2.1475	2.1288	2.1023	2.0625	2.0027	1.93	1.8896	1.7049	1.4952	1.3426	1.2521	1.1957	1.158	1.131	1.1109	1.0953	1.0829	1.0727	1.0643	1.0572	1.0511	1.0458	1.0412	1.0372	1.0336	1.0304	1.1863	47.4	228	53
1	590	590	187	4487.18	2.2143	2.213	2.2115	2.2099	2.2081	2.206	2.2037	2.201	2.1979	2.1943	2.19	2.1848	2.1785	2.1705	2.1604	2.147	2.1288	2.1027	2.0628	2.0022	1.9302	1.8942	1.7343	1.5148	1.351	1.2551	1.1953	1.1551	1.1263	1.1049	1.0883	1.0752	1.0644	1.0556	1.0481	1.0418	1.0363	1.0315	1.0273	1.0236	1.0203	1.1939	48.1	173	54
1	591	591	188	4487.18	2.2026	2.2014	2.2	2.1985	2.1968	2.1949	2.1927	2.1902	2.1873	2.1838	2.1798	2.1748	2.1688	2.1611	2.1514	2.1385	2.121	2.0963	2.0592	2.0007	1.929	1.8963	1.7435	1.5383	1.3819	1.2906	1.2345	1.1973	1.1711	1.1517	1.1368	1.1249	1.1153	1.1074	1.1007	1.095	1.09	1.0857	1.0819	1.0786	1.0756	1.127	45.4	174	46
1	592	592	1	21877.2	2.1946	2.1934	2.192	2.1906	2.1889	2.187	2.1848	2.1824	2.1795	2.1761	2.172	2.1671	2.1611	2.1536	2.144	2.1314	2.1143	2.0905	2.0554	1.9998	1.9311	1.9021	1.782	1.5868	1.4239	1.3268	1.266	1.2252	1.1962	1.1746	1.158	1.1447	1.134	1.1252	1.1177	1.1114	1.1059	1.1012	1.097	1.0933	1.09	1.1045	45.7	110	35
1	593	593	2	21877.2	2.1959	2.1947	2.1934	2.1919	2.1902	2.1884	2.1863	2.1838	2.181	2.1777	2.1737	2.1689	2.1631	2.1557	2.1463	2.1338	2.1167	2.0927	2.0567	1.9997	1.93	1.9021	1.7766	1.5837	1.4274	1.3348	1.2773	1.239	1.2118	1.1918	1.1763	1.1641	1.1542	1.146	1.1391	1.1332	1.1281	1.1237	1.1198	1.1164	1.1133	1.0826	44.9	116	31
1	594	594	3	21877.2	2.1761	2.1751	2.1739	2.1725	2.171	2.1693	2.1674	2.1652	2.1626	2.1596	2.156	2.1517	2.1463	2.1397	2.1311	2.1197	2.1041	2.082	2.0493	1.9964	1.9278	1.9024	1.8047	1.6669	1.5266	1.4362	1.3782	1.339	1.311	1.2902	1.2742	1.2614	1.2511	1.2425	1.2353	1.2292	1.2239	1.2192	1.2152	1.2115	1.2083	0.9678	42.3	74	28
1	595	595	4	21877.2	2.1652	2.1642	2.163	2.1617	2.1602	2.1586	2.1567	2.1545	2.152	2.1491	2.1456	2.1414	2.1362	2.1298	2.1214	2.1103	2.0951	2.0739	2.0435	1.9936	1.9231	1.8922	1.7854	1.6219	1.4726	1.3824	1.3262	1.2887	1.262	1.242	1.2265	1.2142	1.2041	1.1956	1.1885	1.1823	1.177	1.1723	1.1681	1.1644	1.1611	1.0041	38.5	68	14
1	596	596	5	21877.2	2.1781	2.177	2.1757	2.1742	2.1726	2.1708	2.1687	2.1663	2.1636	2.1603	2.1565	2.1519	2.1462	2.1391	2.1299	2.1176	2.1009	2.0774	2.0429	1.9873	1.9142	1.8901	1.7719	1.6285	1.4892	1.4011	1.3454	1.308	1.2813	1.2615	1.2462	1.234	1.2241	1.2159	1.2089	1.2029	1.1978	1.1933	1.1893	1.1858	1.1826	0.9955	39.8	98	39
1	597	597	6	21877.2	2.1994	2.1982	2.1968	2.1953	2.1936	2.1917	2.1896	2.1871	2.1842	2.1807	2.1767	2.1718	2.1657	2.1581	2.1483	2.1353	2.1176	2.0928	2.056	1.9998	1.933	1.9087	1.8165	1.6844	1.54	1.4442	1.3816	1.3384	1.3072	1.2838	1.2657	1.2512	1.2394	1.2297	1.2215	1.2144	1.2084	1.2031	1.1984	1.1943	1.1906	1.0088	45.8	58	20
1	598	598	7	21877.2	2.19	2.1888	2.1875	2.186	2.1844	2.1825	2.1804	2.178	2.1751	2.1718	2.1679	2.1631	2.1572	2.1499	2.1404	2.1279	2.1109	2.087	2.0522	1.9983	1.9306	1.9058	1.8095	1.6547	1.5045	1.4104	1.3502	1.3091	1.2795	1.2574	1.2402	1.2265	1.2153	1.206	1.1981	1.1914	1.1856	1.1805	1.176	1.172	1.1685	1.0215	44.8	54	15
1	599	599	8	21877.2	2.1565	2.1556	2.1545	2.1533	2.152	2.1505	2.1488	2.1469	2.1446	2.1419	2.1388	2.1349	2.1301	2.1241	2.1164	2.1061	2.092	2.072	2.0423	1.9931	1.9252	1.8994	1.8155	1.7194	1.6044	1.5202	1.4632	1.4234	1.3945	1.3726	1.3556	1.3419	1.3307	1.3214	1.3135	1.3067	1.3008	1.2956	1.2911	1.287	1.2833	0.8732	40.8	35	7
1	600	600	9	21877.2	2.1586	2.1576	2.1565	2.1552	2.1538	2.1522	2.1504	2.1483	2.1459	2.1431	2.1397	2.1357	2.1307	2.1246	2.1167	2.1062	2.092	2.0717	2.0416	1.9911	1.9206	1.8909	1.772	1.5762	1.4194	1.3295	1.2747	1.2386	1.2131	1.1943	1.1798	1.1683	1.159	1.1512	1.1447	1.1391	1.1343	1.1301	1.1264	1.1231	1.1202	1.0384	39.6	92	12
1	601	601	10	21877.2	2.1716	2.1705	2.1693	2.168	2.1665	2.1648	2.1629	2.1607	2.1581	2.1551	2.1516	2.1473	2.1419	2.1353	2.1266	2.1152	2.0994	2.0775	2.0458	1.9943	1.925	1.8976	1.7882	1.6069	1.4518	1.3598	1.3029	1.2649	1.238	1.218	1.2025	1.1901	1.18	1.1716	1.1645	1.1584	1.1531	1.1484	1.1443	1.1407	1.1374	1.0342	40.7	75	16
1	602	602	11	21877.2	2.1668	2.1658	2.1646	2.1633	2.1619	2.1603	2.1584	2.1562	2.1537	2.1508	2.1473	2.1431	2.1379	2.1313	2.1229	2.1119	2.0967	2.0754	2.0441	1.9939	1.9263	1.9026	1.8183	1.6934	1.5541	1.4621	1.4023	1.3614	1.332	1.31	1.293	1.2795	1.2685	1.2594	1.2516	1.2451	1.2393	1.2344	1.23	1.2261	1.2226	0.9443	43.1	54	17
1	603	603	12	21877.2	2.1865	2.1853	2.184	2.1826	2.181	2.1792	2.1771	2.1747	2.1719	2.1686	2.1647	2.1599	2.154	2.1466	2.137	2.1244	2.1074	2.0841	2.0508	1.9979	1.9302	1.9055	1.804	1.6503	1.4999	1.4038	1.3419	1.2998	1.2696	1.2471	1.2297	1.2159	1.2046	1.1953	1.1875	1.1808	1.1751	1.1701	1.1656	1.1617	1.1583	1.0282	44	71	18
1	604	604	13	21877.2	2.1645	2.1635	2.1623	2.161	2.1596	2.158	2.1561	2.154	2.1515	2.1486	2.1451	2.1409	2.1358	2.1293	2.121	2.1099	2.0946	2.0732	2.0421	1.9912	1.9189	1.8826	1.7571	1.5643	1.4071	1.3161	1.2603	1.2232	1.1969	1.1773	1.1622	1.1501	1.1403	1.1322	1.1253	1.1194	1.1144	1.1099	1.106	1.1026	1.0995	1.0651	37.4	94	26
1	605	605	14	21877.2	2.1932	2.192	2.1907	2.1892	2.1876	2.1857	2.1836	2.1811	2.1783	2.1749	2.1709	2.166	2.1601	2.1525	2.1428	2.13	2.1126	2.0882	2.0531	1.9981	1.9285	1.8991	1.762	1.5336	1.3629	1.2666	1.2084	1.1701	1.1433	1.1235	1.1084	1.0964	1.0868	1.0788	1.0721	1.0664	1.0615	1.0572	1.0534	1.0501	1.0471	1.1461	42.6	139	51
1	606	606	15	21877.2	2.1751	2.174	2.1728	2.1715	2.17	2.1682	2.1663	2.164	2.1614	2.1584	2.1548	2.1504	2.145	2.1382	2.1295	2.118	2.1023	2.0802	2.0474	1.9949	1.9264	1.9031	1.8076	1.6476	1.4945	1.4005	1.3415	1.302	1.274	1.2533	1.2375	1.2249	1.2147	1.2063	1.1992	1.1932	1.188	1.1835	1.1795	1.176	1.1728	1.0023	43.2	69	19
1	607	607	16	21877.2	2.1537	2.1528	2.1517	2.1506	2.1492	2.1477	2.146	2.1441	2.1418	2.1391	2.1359	2.132	2.1273	2.1213	2.1136	2.1034	2.0894	2.0698	2.0403	1.9895	1.9179	1.888	1.7782	1.5985	1.4329	1.3357	1.2767	1.238	1.2109	1.1908	1.1754	1.1633	1.1534	1.1452	1.1383	1.1324	1.1273	1.1228	1.1189	1.1154	1.1123	1.0415	39.7	56	12
1	608	608	17	21877.2	2.1928	2.1917	2.1904	2.189	2.1874	2.1855	2.1835	2.1811	2.1783	2.175	2.1712	2.1665	2.1607	2.1534	2.1439	2.1315	2.1145	2.0907	2.0555	1.9987	1.9247	1.8866	1.7222	1.5123	1.3584	1.2707	1.2176	1.1828	1.1582	1.14	1.126	1.1148	1.1057	1.0981	1.0917	1.0862	1.0815	1.0773	1.0736	1.0703	1.0674	1.1255	40.9	187	41
1	609	609	18	21877.2	2.2016	2.2003	2.199	2.1975	2.1958	2.1939	2.1917	2.1892	2.1863	2.1828	2.1788	2.1738	2.1678	2.1602	2.1505	2.1376	2.1202	2.0957	2.0588	2.0011	1.9291	1.8935	1.7304	1.5234	1.3641	1.2699	1.2117	1.1729	1.1455	1.1251	1.1094	1.0969	1.0869	1.0785	1.0715	1.0656	1.0604	1.056	1.0521	1.0486	1.0455	1.156	45.4	207	68
1	610	610	19	21877.2	2.1853	2.1842	2.1829	2.1816	2.1801	2.1783	2.1764	2.1741	2.1715	2.1684	2.1647	2.1603	2.1548	2.1479	2.139	2.1271	2.1107	2.0876	2.0533	1.9977	1.9236	1.8868	1.7262	1.5068	1.3507	1.2632	1.2105	1.176	1.1517	1.1338	1.12	1.1091	1.1002	1.0928	1.0865	1.0812	1.0766	1.0725	1.069	1.0658	1.063	1.1223	40.8	167	36
1	611	611	20	21877.2	2.1922	2.191	2.1898	2.1883	2.1867	2.1849	2.1829	2.1805	2.1778	2.1746	2.1708	2.1661	2.1604	2.1533	2.144	2.1316	2.1148	2.0911	2.056	1.9988	1.924	1.8877	1.7064	1.4588	1.3	1.2138	1.1625	1.129	1.1055	1.0881	1.0748	1.0643	1.0558	1.0487	1.0427	1.0376	1.0332	1.0294	1.026	1.023	1.0204	1.1718	41.8	194	29
1	612	612	21	21877.2	2.2023	2.201	2.1996	2.1981	2.1964	2.1944	2.1922	2.1896	2.1866	2.1831	2.1789	2.1739	2.1677	2.1599	2.1498	2.1365	2.1186	2.0937	2.0572	2.0003	1.9297	1.8976	1.7459	1.5336	1.3755	1.2849	1.2299	1.1936	1.1681	1.1493	1.1348	1.1234	1.1141	1.1064	1.0999	1.0944	1.0897	1.0855	1.0819	1.0787	1.0758	1.1265	44	158	35
1	613	613	22	21877.2	2.2026	2.2014	2.2	2.1986	2.1969	2.195	2.1929	2.1904	2.1876	2.1843	2.1803	2.1755	2.1695	2.1621	2.1525	2.1397	2.1223	2.0975	2.0599	2.0006	1.9264	1.8877	1.6993	1.4578	1.2998	1.2132	1.1614	1.1275	1.1037	1.0861	1.0725	1.0618	1.053	1.0458	1.0396	1.0344	1.0298	1.0258	1.0223	1.0192	1.0164	1.1862	42.8	221	61
1	614	614	23	21877.2	2.188	2.1869	2.1857	2.1843	2.1827	2.1809	2.1789	2.1766	2.174	2.1708	2.1671	2.1625	2.157	2.15	2.1409	2.129	2.1126	2.0894	2.0545	1.9978	1.9241	1.8871	1.7224	1.4786	1.3115	1.2203	1.1659	1.1303	1.1054	1.087	1.0729	1.0617	1.0526	1.0451	1.0387	1.0333	1.0286	1.0246	1.021	1.0178	1.0149	1.1731	40.8	165	43
1	615	615	24	21877.2	2.175	2.1741	2.173	2.1718	2.1704	2.1688	2.1671	2.165	2.1626	2.1598	2.1563	2.1522	2.1471	2.1406	2.1322	2.1209	2.1054	2.0832	2.0498	1.9962	1.9274	1.8998	1.7925	1.6165	1.4599	1.3667	1.3089	1.2704	1.2431	1.2227	1.207	1.1944	1.1842	1.1757	1.1685	1.1624	1.1571	1.1524	1.1483	1.1447	1.1414	1.0336	41.2	75	19
1	616	616	25	21877.2	2.1622	2.1612	2.1601	2.1589	2.1576	2.156	2.1542	2.1522	2.1498	2.1471	2.1437	2.1397	2.1347	2.1285	2.1204	2.1097	2.0952	2.0748	2.0445	1.9938	1.9248	1.8997	1.812	1.6797	1.534	1.441	1.382	1.3424	1.3143	1.2933	1.2772	1.2644	1.254	1.2453	1.238	1.2317	1.2263	1.2216	1.2174	1.2137	1.2104	0.9518	41.7	43	10
1	617	617	26	21877.2	2.1758	2.1747	2.1735	2.1722	2.1706	2.1689	2.167	2.1647	2.1621	2.1591	2.1555	2.1511	2.1457	2.1389	2.1302	2.1186	2.1028	2.0807	2.0485	1.9968	1.9298	1.9035	1.8059	1.6464	1.4988	1.4079	1.3504	1.3115	1.2837	1.2629	1.2467	1.2338	1.2233	1.2145	1.2071	1.2007	1.1951	1.1903	1.186	1.1822	1.1787	0.9971	41	36	6
1	618	618	27	21877.2	2.1869	2.1857	2.1845	2.1831	2.1815	2.1797	2.1777	2.1754	2.1728	2.1696	2.1659	2.1615	2.1559	2.149	2.1401	2.1283	2.1119	2.0886	2.0534	1.9984	1.9309	1.9036	1.7882	1.6105	1.4575	1.366	1.3094	1.2719	1.2454	1.2257	1.2106	1.1986	1.1889	1.1808	1.174	1.1682	1.1632	1.1588	1.1549	1.1515	1.1484	1.0385	41.6	100	24
1	619	619	28	21877.2	2.1919	2.1907	2.1894	2.1879	2.1863	2.1845	2.1824	2.18	2.1772	2.1739	2.1701	2.1654	2.1596	2.1523	2.1429	2.1304	2.1133	2.0892	2.0536	1.998	1.9276	1.8954	1.7577	1.5516	1.3937	1.3037	1.249	1.2128	1.1871	1.168	1.1532	1.1414	1.1317	1.1237	1.1168	1.111	1.1058	1.1014	1.0974	1.0939	1.0907	1.1012	40.6	132	43
1	620	620	29	21877.2	2.1659	2.1649	2.1637	2.1624	2.161	2.1593	2.1575	2.1553	2.1529	2.15	2.1465	2.1424	2.1373	2.1309	2.1226	2.1116	2.0963	2.0744	2.0418	1.99	1.9191	1.8883	1.7868	1.6313	1.477	1.3816	1.322	1.2822	1.2539	1.233	1.2169	1.204	1.1936	1.185	1.1778	1.1716	1.1662	1.1615	1.1574	1.1538	1.1505	1.0154	38.2	58	14
1	621	621	30	21877.2	2.1579	2.1569	2.1559	2.1547	2.1534	2.1519	2.1502	2.1482	2.1459	2.1432	2.14	2.1361	2.1313	2.1252	2.1174	2.107	2.0925	2.0714	2.0399	1.9902	1.9194	1.8811	1.7775	1.6372	1.498	1.4076	1.3493	1.3096	1.281	1.2597	1.2431	1.2299	1.2191	1.2102	1.2027	1.1963	1.1907	1.1859	1.1816	1.1779	1.1745	0.9834	36.7	55	11
1	622	622	31	21877.2	2.1441	2.1431	2.1421	2.1409	2.1397	2.1382	2.1366	2.1347	2.1324	2.1299	2.1268	2.1231	2.1185	2.1127	2.1053	2.0955	2.0819	2.0628	2.0352	1.989	1.9188	1.8851	1.7895	1.671	1.5386	1.4489	1.3904	1.3502	1.3212	1.2994	1.2824	1.2688	1.2576	1.2483	1.2405	1.2337	1.2279	1.2228	1.2183	1.2143	1.2108	0.9333	36.7	48	8
1	623	623	32	21877.2	2.1508	2.1499	2.1488	2.1477	2.1464	2.1449	2.1433	2.1413	2.1391	2.1365	2.1334	2.1296	2.125	2.1192	2.1118	2.1019	2.0884	2.0693	2.0404	1.9909	1.9205	1.8878	1.7887	1.6572	1.5204	1.4317	1.3749	1.3363	1.3085	1.2876	1.2713	1.2583	1.2475	1.2386	1.231	1.2244	1.2188	1.2138	1.2094	1.2054	1.2019	0.9489	37.3	64	9
1	624	624	33	21877.2	2.1416	2.1407	2.1398	2.1387	2.1375	2.1362	2.1346	2.1329	2.1308	2.1284	2.1255	2.122	2.1177	2.1122	2.1051	2.0956	2.0827	2.0643	2.0365	1.9883	1.9182	1.8825	1.7829	1.6605	1.5314	1.4444	1.3874	1.348	1.3194	1.2978	1.2809	1.2673	1.2561	1.2468	1.2389	1.2322	1.2263	1.2211	1.2166	1.2126	1.209	0.9326	35.9	35	8
1	625	625	34	21877.2	2.1423	2.1414	2.1404	2.1392	2.1379	2.1365	2.1348	2.1329	2.1307	2.1282	2.1251	2.1215	2.117	2.1113	2.104	2.0944	2.0812	2.0624	2.0341	1.9866	1.9161	1.8794	1.7781	1.6466	1.5126	1.426	1.3706	1.3328	1.3057	1.2853	1.2693	1.2566	1.2461	1.2374	1.23	1.2237	1.2182	1.2134	1.2092	1.2054	1.202	0.9403	35.9	49	10
1	626	626	35	21877.2	2.1537	2.1528	2.1517	2.1505	2.1492	2.1477	2.146	2.1441	2.1418	2.1392	2.136	2.1322	2.1276	2.1217	2.1141	2.1041	2.0903	2.0706	2.0407	1.9914	1.9216	1.885	1.7736	1.5931	1.4419	1.353	1.2979	1.2611	1.2349	1.2152	1.2	1.1878	1.1778	1.1694	1.1623	1.1563	1.151	1.1464	1.1423	1.1387	1.1355	1.0182	37	50	13
1	627	627	36	21877.2	2.1559	2.155	2.154	2.1529	2.1517	2.1503	2.1486	2.1468	2.1446	2.1421	2.1391	2.1354	2.1308	2.1251	2.1176	2.1077	2.094	2.0743	2.0442	1.9934	1.9239	1.8929	1.7748	1.566	1.4082	1.3183	1.263	1.2263	1.2001	1.1806	1.1654	1.1533	1.1434	1.1351	1.1281	1.122	1.1168	1.1122	1.1082	1.1046	1.1014	1.0545	38.8	67	25
1	628	628	37	21877.2	2.1674	2.1663	2.165	2.1637	2.1622	2.1605	2.1585	2.1563	2.1537	2.1507	2.1471	2.1428	2.1375	2.1309	2.1222	2.1108	2.0951	2.0733	2.0423	1.9927	1.9234	1.8946	1.8	1.6661	1.5255	1.4356	1.3786	1.3402	1.3128	1.2924	1.2767	1.2641	1.2538	1.2453	1.2381	1.2319	1.2266	1.2219	1.2177	1.2141	1.2108	0.9566	38.7	61	17
1	629	629	38	21877.2	2.1701	2.1691	2.1679	2.1666	2.1651	2.1635	2.1616	2.1595	2.157	2.1541	2.1506	2.1465	2.1414	2.135	2.1269	2.1161	2.1013	2.0799	2.0471	1.9928	1.9184	1.8786	1.7489	1.5786	1.4347	1.3485	1.2951	1.2593	1.2339	1.2149	1.2002	1.1884	1.1788	1.1708	1.1641	1.1583	1.1532	1.1488	1.1449	1.1415	1.1384	1.0318	36.7	121	16
1	630	630	39	21877.2	2.1555	2.1545	2.1535	2.1523	2.1509	2.1494	2.1477	2.1458	2.1435	2.1408	2.1376	2.1338	2.129	2.1231	2.1155	2.1053	2.0914	2.0713	2.0411	1.9909	1.919	1.8841	1.7775	1.6355	1.4964	1.4088	1.3533	1.3158	1.2889	1.2688	1.2531	1.2406	1.2303	1.2218	1.2145	1.2082	1.2028	1.198	1.1938	1.1901	1.1867	0.9688	37.1	82	15
1	631	631	40	21877.2	2.1694	2.1683	2.1671	2.1657	2.1642	2.1625	2.1606	2.1584	2.1559	2.1529	2.1493	2.1451	2.1399	2.1333	2.1249	2.1137	2.0983	2.0764	2.0445	1.9937	1.9224	1.8865	1.7694	1.6056	1.4602	1.3723	1.3176	1.2811	1.2552	1.2358	1.2208	1.2088	1.1991	1.1909	1.184	1.1781	1.173	1.1685	1.1645	1.161	1.1578	1.0115	37.4	93	40
1	632	632	41	21877.2	2.1772	2.1761	2.1749	2.1736	2.1721	2.1704	2.1685	2.1663	2.1637	2.1607	2.1572	2.1529	2.1477	2.1411	2.1326	2.1214	2.1059	2.084	2.051	1.9967	1.9256	1.8957	1.7703	1.5718	1.4129	1.3214	1.2654	1.2283	1.2021	1.1825	1.1673	1.1552	1.1453	1.1371	1.1301	1.1241	1.1189	1.1144	1.1104	1.1068	1.1037	1.0735	40.1	103	18
1	633	633	42	21877.2	2.1551	2.1542	2.1531	2.1519	2.1506	2.1491	2.1474	2.1454	2.1431	2.1404	2.1371	2.1332	2.1284	2.1223	2.1145	2.1041	2.0899	2.0698	2.0395	1.9893	1.9199	1.8905	1.7972	1.6766	1.5474	1.4607	1.4044	1.3659	1.3382	1.3174	1.3013	1.2884	1.2778	1.269	1.2615	1.2551	1.2495	1.2447	1.2404	1.2365	1.2331	0.9221	38	47	2
1	634	634	43	21877.2	2.135	2.1341	2.1331	2.1319	2.1307	2.1292	2.1276	2.1257	2.1235	2.121	2.118	2.1144	2.1099	2.1043	2.0972	2.0877	2.0747	2.0563	2.0293	1.9847	1.9151	1.8795	1.7852	1.6763	1.5509	1.4628	1.4047	1.3648	1.3359	1.3141	1.2971	1.2835	1.2724	1.2631	1.2552	1.2485	1.2426	1.2375	1.233	1.229	1.2254	0.9096	36	43	10
1	635	635	44	21877.2	2.1423	2.1414	2.1404	2.1393	2.1381	2.1367	2.1351	2.1333	2.1311	2.1286	2.1257	2.122	2.1176	2.112	2.1047	2.0951	2.082	2.0635	2.036	1.989	1.9203	1.8897	1.7973	1.6804	1.5504	1.4631	1.4066	1.3681	1.3405	1.3198	1.3037	1.2909	1.2803	1.2716	1.2641	1.2577	1.2522	1.2473	1.243	1.2392	1.2357	0.9066	37.9	48	10
1	636	636	45	21877.2	2.1681	2.1671	2.166	2.1648	2.1634	2.1618	2.16	2.158	2.1556	2.1528	2.1494	2.1453	2.1403	2.1339	2.1257	2.1148	2.0996	2.0775	2.0443	1.9915	1.9221	1.893	1.7885	1.6201	1.4671	1.3742	1.3161	1.2772	1.2494	1.2288	1.2128	1.2001	1.1898	1.1812	1.1739	1.1677	1.1624	1.1577	1.1536	1.15	1.1467	1.0214	39.3	61	19
1	637	637	46	21877.2	2.2009	2.1997	2.1984	2.1969	2.1952	2.1933	2.1912	2.1887	2.1859	2.1825	2.1786	2.1738	2.1679	2.1606	2.151	2.1383	2.1208	2.0955	2.0572	1.998	1.9216	1.8782	1.7007	1.4708	1.312	1.2236	1.1703	1.1352	1.1104	1.0921	1.0779	1.0666	1.0575	1.0499	1.0435	1.038	1.0333	1.0292	1.0255	1.0223	1.0194	1.1815	39.8	201	42
1	638	638	47	21877.2	2.1679	2.1668	2.1657	2.1643	2.1629	2.1612	2.1593	2.1572	2.1546	2.1517	2.1482	2.1441	2.1389	2.1325	2.1242	2.1133	2.0984	2.0774	2.0462	1.9943	1.9222	1.8895	1.7575	1.5576	1.3984	1.306	1.2491	1.2113	1.1843	1.1642	1.1486	1.1362	1.126	1.1175	1.1104	1.1042	1.0989	1.0943	1.0902	1.0866	1.0833	1.0846	39.4	126	30
1	639	639	48	21877.2	2.1781	2.177	2.1758	2.1745	2.1729	2.1712	2.1692	2.167	2.1643	2.1613	2.1576	2.1532	2.1477	2.1409	2.132	2.1202	2.104	2.0811	2.0479	1.9954	1.9258	1.8962	1.7896	1.6369	1.4892	1.3983	1.3418	1.3041	1.2775	1.2577	1.2425	1.2304	1.2205	1.2123	1.2054	1.1995	1.1944	1.19	1.186	1.1825	1.1794	0.9987	39.6	87	23
1	640	640	49	21877.2	2.189	2.1878	2.1864	2.1849	2.1831	2.1812	2.179	2.1764	2.1734	2.1699	2.1658	2.1608	2.1546	2.1469	2.1371	2.1242	2.107	2.0837	2.0504	1.9979	1.9315	1.9053	1.8054	1.6722	1.5307	1.4378	1.3784	1.3383	1.3098	1.2885	1.2721	1.259	1.2483	1.2394	1.2319	1.2255	1.22	1.2151	1.2108	1.207	1.2036	0.9854	41.8	70	18
1	641	641	50	21877.2	2.1556	2.1546	2.1535	2.1523	2.1509	2.1494	2.1476	2.1456	2.1432	2.1405	2.1372	2.1333	2.1284	2.1223	2.1145	2.1041	2.0897	2.0691	2.039	1.9899	1.9198	1.8891	1.7911	1.6629	1.5242	1.4322	1.3729	1.3326	1.3037	1.282	1.2651	1.2517	1.2407	1.2315	1.2238	1.2172	1.2115	1.2065	1.2021	1.1982	1.1947	0.9609	38.3	54	8
1	642	642	51	21877.2	2.1524	2.1515	2.1504	2.1493	2.1479	2.1464	2.1447	2.1427	2.1404	2.1377	2.1345	2.1306	2.1258	2.1197	2.1119	2.1015	2.0871	2.0667	2.0374	1.9899	1.9209	1.8906	1.7953	1.6692	1.5342	1.4444	1.3865	1.347	1.3185	1.2972	1.2805	1.2672	1.2562	1.2471	1.2393	1.2327	1.2269	1.2218	1.2173	1.2134	1.2098	0.9427	38.4	57	13
1	643	643	52	21877.2	2.17	2.169	2.1678	2.1665	2.1651	2.1635	2.1616	2.1595	2.157	2.1541	2.1506	2.1464	2.1412	2.1346	2.1261	2.1146	2.0989	2.0764	2.0435	1.9927	1.9243	1.8968	1.8008	1.6586	1.5186	1.4289	1.3713	1.332	1.3039	1.2827	1.2663	1.2532	1.2424	1.2335	1.2258	1.2193	1.2136	1.2087	1.2043	1.2004	1.1969	0.9731	39.9	50	11
1	644	644	53	21877.2	2.1546	2.1536	2.1525	2.1513	2.15	2.1484	2.1467	2.1447	2.1423	2.1396	2.1363	2.1324	2.1275	2.1214	2.1135	2.1031	2.089	2.0693	2.0402	1.9915	1.9231	1.8963	1.7964	1.633	1.4782	1.3827	1.3226	1.2821	1.2534	1.232	1.2155	1.2024	1.1917	1.1829	1.1755	1.1691	1.1636	1.1589	1.1547	1.151	1.1476	1.0069	40.3	56	17
1	645	645	54	21877.2	2.1667	2.1657	2.1646	2.1633	2.1619	2.1603	2.1584	2.1563	2.1538	2.1509	2.1474	2.1432	2.1381	2.1316	2.1232	2.1121	2.0971	2.076	2.0449	1.994	1.9245	1.8985	1.7986	1.6359	1.4742	1.3747	1.3128	1.2717	1.2428	1.2215	1.2051	1.1922	1.1818	1.1731	1.1659	1.1597	1.1544	1.1497	1.1456	1.142	1.1388	1.0279	41.9	88	42
1	646	646	55	21877.2	2.1872	2.186	2.1847	2.1833	2.1817	2.1799	2.1779	2.1755	2.1728	2.1697	2.1659	2.1614	2.1558	2.1488	2.1398	2.1277	2.1111	2.0874	2.0524	1.9969	1.9241	1.8897	1.7527	1.5603	1.4046	1.3134	1.2575	1.2202	1.1938	1.174	1.1586	1.1463	1.1362	1.1279	1.1208	1.1147	1.1094	1.1048	1.1007	1.0971	1.0939	1.0933	39.6	147	40
1	647	647	56	21877.2	2.1802	2.1791	2.1779	2.1765	2.175	2.1732	2.1713	2.169	2.1664	2.1633	2.1597	2.1552	2.1498	2.143	2.1341	2.1224	2.1063	2.0837	2.0503	1.9964	1.9257	1.8942	1.7687	1.5861	1.4325	1.3418	1.286	1.249	1.2227	1.2032	1.1881	1.1761	1.1662	1.158	1.1511	1.1451	1.1399	1.1354	1.1314	1.1279	1.1247	1.0555	40.6	121	32
1	648	648	57	21877.2	2.1969	2.1957	2.1943	2.1928	2.1911	2.1892	2.1869	2.1844	2.1814	2.1779	2.1737	2.1687	2.1624	2.1546	2.1445	2.1311	2.1131	2.0883	2.0526	1.9979	1.9307	1.9067	1.8178	1.7186	1.594	1.5032	1.4425	1.4009	1.3709	1.3486	1.3314	1.3178	1.3067	1.2975	1.2898	1.2832	1.2776	1.2726	1.2682	1.2644	1.2609	0.936	44.4	68	29
1	649	649	1	4559.13	2.2056	2.2044	2.203	2.2014	2.1997	2.1977	2.1954	2.1928	2.1898	2.1862	2.182	2.1769	2.1706	2.1626	2.1524	2.139	2.1209	2.0955	2.058	2.0005	1.9307	1.8989	1.7488	1.5418	1.3826	1.2899	1.2328	1.195	1.1681	1.1482	1.1328	1.1206	1.1106	1.1023	1.0953	1.0894	1.0842	1.0798	1.0758	1.0723	1.0692	1.1364	44.7	163	48
1	650	650	2	4559.13	2.2007	2.1996	2.1983	2.1969	2.1953	2.1934	2.1914	2.189	2.1863	2.1831	2.1792	2.1746	2.1688	2.1616	2.1523	2.14	2.1231	2.0989	2.0618	2.0017	1.9228	1.8725	1.6432	1.4116	1.2641	1.1801	1.1286	1.0943	1.07	1.052	1.038	1.0269	1.0178	1.0103	1.004	0.9986	0.9939	0.9898	0.9862	0.983	0.9802	1.2205	42.2	299	94
1	651	651	3	4559.13	2.203	2.2018	2.2005	2.1991	2.1974	2.1956	2.1935	2.1911	2.1883	2.185	2.1811	2.1764	2.1705	2.1632	2.1537	2.1411	2.1239	2.0995	2.0622	2.0016	1.9209	1.868	1.6307	1.3832	1.2309	1.1486	1.0996	1.0673	1.0446	1.0277	1.0146	1.0041	0.9955	0.9884	0.9823	0.9771	0.9725	0.9686	0.965	0.9619	0.9591	1.2439	42	322	98
1	652	652	4	4559.13	2.1863	2.1852	2.184	2.1826	2.181	2.1793	2.1773	2.1749	2.1722	2.169	2.1652	2.1606	2.155	2.1479	2.1388	2.1268	2.1104	2.0873	2.0526	1.9978	1.9303	1.9058	1.8016	1.6263	1.4631	1.3638	1.3012	1.2593	1.2295	1.2074	1.1904	1.177	1.1662	1.1572	1.1497	1.1433	1.1378	1.133	1.1289	1.1251	1.1218	1.0645	44.1	90	40
1	653	653	5	4559.13	2.1523	2.1514	2.1503	2.1491	2.1477	2.1462	2.1445	2.1425	2.1401	2.1374	2.1341	2.1302	2.1254	2.1193	2.1115	2.1012	2.0871	2.0673	2.0382	1.9894	1.918	1.8883	1.7857	1.6469	1.5044	1.4144	1.3578	1.3198	1.2929	1.2727	1.2571	1.2447	1.2346	1.2261	1.219	1.2128	1.2075	1.2028	1.1987	1.1951	1.1918	0.9605	38.8	70	15
1	654	654	6	4559.13	2.1503	2.1494	2.1484	2.1472	2.1459	2.1444	2.1428	2.1408	2.1386	2.136	2.1329	2.1291	2.1245	2.1187	2.1113	2.1014	2.0878	2.0683	2.039	1.9891	1.9158	1.883	1.7793	1.6666	1.5423	1.4564	1.4005	1.3625	1.3352	1.3149	1.2991	1.2865	1.2762	1.2677	1.2604	1.2543	1.2489	1.2443	1.2401	1.2365	1.2332	0.9171	37.6	75	22
1	655	655	7	4559.13	2.2048	2.2036	2.2023	2.2008	2.1991	2.1972	2.1951	2.1926	2.1897	2.1863	2.1823	2.1774	2.1713	2.1636	2.1537	2.1406	2.1226	2.0972	2.0594	2.0008	1.9275	1.8871	1.6927	1.4386	1.2755	1.1866	1.1332	1.0982	1.0735	1.0553	1.0413	1.0302	1.0212	1.0137	1.0075	1.0021	0.9975	0.9935	0.99	0.9868	0.984	1.2207	42	205	50
1	656	656	8	4559.13	2.2229	2.2216	2.22	2.2183	2.2163	2.2141	2.2117	2.2088	2.2055	2.2016	2.197	2.1915	2.1847	2.1762	2.1653	2.1511	2.1319	2.1047	2.0642	2.0034	1.9281	1.8801	1.6619	1.4321	1.2797	1.193	1.14	1.1048	1.0799	1.0614	1.047	1.0356	1.0264	1.0187	1.0121	1.0066	1.0018	0.9975	0.9938	0.9905	0.9876	1.2354	48	278	64
1	657	657	9	4559.13	2.2195	2.2182	2.2167	2.2151	2.2132	2.2112	2.2088	2.2061	2.203	2.1993	2.195	2.1897	2.1832	2.1751	2.1647	2.151	2.1325	2.1064	2.0666	2.0045	1.9243	1.8668	1.606	1.3518	1.1971	1.1128	1.0622	1.0287	1.005	0.9875	0.9739	0.9631	0.9544	0.9472	0.9411	0.9359	0.9315	0.9276	0.9242	0.9212	0.9185	1.301	44.4	351	83
1	658	658	10	4559.13	2.2096	2.2084	2.2069	2.2054	2.2036	2.2016	2.1993	2.1966	2.1935	2.1899	2.1856	2.1805	2.1741	2.1662	2.156	2.1425	2.1242	2.0982	2.0593	2.0008	1.932	1.9022	1.7727	1.5966	1.4428	1.3482	1.2888	1.2487	1.2202	1.1988	1.1823	1.169	1.1583	1.1493	1.1417	1.1352	1.1296	1.1247	1.1203	1.1165	1.1131	1.0966	46.9	160	65
1	659	659	11	4559.13	2.2165	2.2152	2.2138	2.2122	2.2104	2.2084	2.2061	2.2034	2.2004	2.1968	2.1925	2.1873	2.1809	2.1729	2.1626	2.149	2.1303	2.1035	2.0628	2.0026	1.9323	1.8999	1.7573	1.5631	1.4082	1.3156	1.2576	1.2186	1.1908	1.1701	1.154	1.1411	1.1307	1.122	1.1146	1.1083	1.1028	1.0981	1.0938	1.0901	1.0868	1.1297	47.3	154	42
1	660	660	12	4559.13	2.1852	2.1841	2.1828	2.1814	2.1799	2.1781	2.1761	2.1738	2.1712	2.1681	2.1644	2.1599	2.1544	2.1475	2.1386	2.1267	2.1103	2.087	2.0525	1.9973	1.9258	1.892	1.7625	1.5779	1.4234	1.332	1.2756	1.238	1.2111	1.191	1.1754	1.163	1.1528	1.1442	1.137	1.1309	1.1255	1.1208	1.1167	1.113	1.1097	1.0754	39.8	101	29
1	661	661	13	4559.13	2.1936	2.1924	2.1911	2.1897	2.1881	2.1862	2.1842	2.1818	2.179	2.1757	2.1718	2.1671	2.1613	2.154	2.1445	2.132	2.1147	2.0902	2.0538	1.9972	1.924	1.8886	1.7307	1.5062	1.3428	1.2505	1.1947	1.158	1.1321	1.113	1.0982	1.0866	1.0771	1.0693	1.0627	1.0571	1.0523	1.0481	1.0443	1.0411	1.0381	1.1555	41.4	169	57
1	662	662	14	4559.13	2.2008	2.1996	2.1982	2.1967	2.195	2.1931	2.1909	2.1883	2.1854	2.1819	2.1777	2.1727	2.1664	2.1585	2.1484	2.135	2.1168	2.0917	2.0552	1.999	1.9316	1.9071	1.7981	1.6123	1.4479	1.3502	1.2894	1.2487	1.2199	1.1984	1.1819	1.1688	1.1581	1.1493	1.1419	1.1356	1.1302	1.1255	1.1213	1.1177	1.1144	1.0864	44.4	73	24
1	663	663	15	4559.13	2.2226	2.2211	2.2195	2.2178	2.2158	2.2135	2.2109	2.208	2.2046	2.2006	2.1959	2.1903	2.1834	2.1749	2.1641	2.1499	2.1309	2.104	2.0633	2.0029	1.9303	1.8924	1.7654	1.6271	1.4904	1.397	1.3351	1.2923	1.2612	1.2377	1.2195	1.2049	1.1929	1.183	1.1747	1.1675	1.1613	1.156	1.1512	1.147	1.1433	1.0793	51	113	53
1	664	664	16	4559.13	2.2299	2.2286	2.2271	2.2255	2.2237	2.2216	2.2192	2.2165	2.2133	2.2096	2.2052	2.1998	2.1932	2.185	2.1744	2.1602	2.1404	2.1112	2.0666	2.003	1.9306	1.8932	1.7684	1.6147	1.4681	1.3744	1.3137	1.272	1.2418	1.2191	1.2014	1.1872	1.1757	1.1662	1.1581	1.1512	1.1453	1.1401	1.1356	1.1316	1.128	1.1019	52.7	104	47
1	665	665	17	4559.13	2.2415	2.2401	2.2385	2.2368	2.2349	2.2327	2.2303	2.2275	2.2242	2.2204	2.2159	2.2105	2.2039	2.1957	2.185	2.1706	2.1502	2.1195	2.072	2.0041	1.9255	1.8847	1.6863	1.5221	1.4106	1.3417	1.2964	1.2647	1.2413	1.2233	1.2092	1.1977	1.1882	1.1802	1.1734	1.1676	1.1624	1.1579	1.1539	1.1504	1.1472	1.0943	48.5	130	37
1	666	666	18	4559.13	2.1942	2.193	2.1917	2.1903	2.1886	2.1867	2.1846	2.1822	2.1794	2.1761	2.1721	2.1674	2.1616	2.1543	2.1449	2.1327	2.1159	2.092	2.0556	1.9991	1.9313	1.9036	1.8031	1.6642	1.5239	1.4324	1.3727	1.3316	1.3018	1.2794	1.2619	1.2479	1.2365	1.227	1.2189	1.212	1.2061	1.2009	1.1963	1.1923	1.1887	1.0056	44.6	84	33
1	667	667	19	4559.13	2.2007	2.1994	2.198	2.1964	2.1947	2.1927	2.1904	2.1877	2.1847	2.1811	2.1768	2.1716	2.1653	2.1573	2.1471	2.1337	2.1158	2.0911	2.0552	1.9997	1.9311	1.9014	1.7712	1.5809	1.4246	1.3321	1.275	1.2372	1.2105	1.1907	1.1755	1.1635	1.1538	1.1457	1.1389	1.1332	1.1282	1.1238	1.12	1.1166	1.1136	1.0871	44.5	133	50
1	668	668	20	4559.13	2.2086	2.2073	2.2059	2.2043	2.2026	2.2005	2.1982	2.1956	2.1925	2.1889	2.1846	2.1794	2.173	2.165	2.1547	2.1412	2.1229	2.0972	2.0592	2.0019	1.9313	1.8926	1.7075	1.4852	1.3293	1.2409	1.1875	1.1523	1.1275	1.1091	1.0949	1.0836	1.0744	1.0668	1.0603	1.0548	1.05	1.0458	1.0421	1.0389	1.0359	1.1727	43.9	226	80
1	669	669	21	4559.13	2.1822	2.1811	2.18	2.1786	2.1772	2.1755	2.1736	2.1714	2.1688	2.1658	2.1622	2.1578	2.1524	2.1456	2.1368	2.1252	2.1091	2.0861	2.0515	1.9966	1.9266	1.8985	1.79	1.6372	1.488	1.3931	1.3329	1.2922	1.2632	1.2416	1.2248	1.2115	1.2006	1.1916	1.184	1.1774	1.1718	1.1669	1.1626	1.1587	1.1553	1.0269	42.3	97	33
1	670	670	22	4559.13	2.2086	2.2074	2.2061	2.2046	2.203	2.2011	2.1989	2.1964	2.1935	2.1901	2.186	2.1811	2.1749	2.1672	2.1572	2.1439	2.1254	2.0986	2.0584	2.0004	1.9347	1.9095	1.8025	1.6339	1.4738	1.375	1.3128	1.2712	1.2418	1.2201	1.2034	1.1902	1.1796	1.1708	1.1635	1.1572	1.1519	1.1472	1.1431	1.1394	1.1362	1.0724	44.9	83	28
1	671	671	23	4559.13	2.2063	2.2051	2.2037	2.2022	2.2005	2.1986	2.1964	2.1939	2.191	2.1875	2.1834	2.1784	2.1722	2.1645	2.1545	2.1414	2.1234	2.0978	2.059	2.0004	1.9324	1.9057	1.7942	1.6507	1.507	1.4135	1.3537	1.3133	1.2847	1.2634	1.247	1.234	1.2235	1.2148	1.2075	1.2012	1.1958	1.1912	1.187	1.1834	1.1801	1.0262	45.5	107	40
1	672	672	24	4559.13	2.1921	2.1909	2.1897	2.1882	2.1866	2.1848	2.1827	2.1803	2.1775	2.1743	2.1704	2.1657	2.16	2.1528	2.1436	2.1314	2.1148	2.0911	2.0551	1.9991	1.9324	1.9072	1.8088	1.6702	1.5274	1.4343	1.3742	1.3333	1.3041	1.2822	1.2653	1.2518	1.2408	1.2316	1.2239	1.2173	1.2116	1.2066	1.2022	1.1983	1.1948	0.9973	44.3	74	21
1	673	673	25	4559.13	2.2007	2.1995	2.1982	2.1967	2.1949	2.193	2.1908	2.1883	2.1854	2.1819	2.1778	2.1728	2.1666	2.1589	2.1489	2.1358	2.1179	2.0928	2.0559	1.9998	1.9314	1.9009	1.7636	1.5645	1.4045	1.3103	1.2523	1.2137	1.1863	1.166	1.1503	1.1378	1.1277	1.1193	1.1122	1.1062	1.101	1.0964	1.0924	1.0889	1.0857	1.115	43	137	48
1	674	674	26	4559.13	2.2036	2.2023	2.2009	2.1993	2.1975	2.1955	2.1932	2.1906	2.1875	2.1839	2.1796	2.1745	2.1681	2.1602	2.15	2.1366	2.1185	2.0934	2.0566	2.0004	1.9313	1.9	1.7474	1.5398	1.3819	1.2907	1.2351	1.1983	1.1724	1.1531	1.1382	1.1263	1.1167	1.1086	1.1018	1.096	1.0909	1.0865	1.0826	1.0791	1.076	1.1276	43.3	184	60
1	675	675	27	4559.13	2.1886	2.1875	2.1863	2.1849	2.1833	2.1816	2.1796	2.1773	2.1746	2.1715	2.1678	2.1632	2.1577	2.1507	2.1417	2.1297	2.1131	2.0894	2.0537	1.9967	1.9241	1.8929	1.7592	1.5678	1.412	1.3211	1.2657	1.2291	1.2032	1.1841	1.1693	1.1575	1.1479	1.1399	1.1332	1.1274	1.1223	1.1179	1.1141	1.1106	1.1075	1.0811	40.8	136	38
1	676	676	28	4559.13	2.1747	2.1736	2.1725	2.1712	2.1697	2.1681	2.1662	2.164	2.1615	2.1585	2.155	2.1507	2.1454	2.1388	2.1302	2.1189	2.1036	2.0818	2.0492	1.9963	1.9283	1.902	1.7959	1.6272	1.4703	1.3745	1.3144	1.2741	1.2454	1.2241	1.2076	1.1946	1.1839	1.1752	1.1678	1.1614	1.156	1.1512	1.1471	1.1434	1.1401	1.0346	42.1	81	18
1	677	677	29	4559.13	2.1805	2.1794	2.1781	2.1768	2.1752	2.1735	2.1715	2.1693	2.1667	2.1636	2.1599	2.1555	2.1501	2.1433	2.1345	2.123	2.1071	2.0844	2.0504	1.9967	1.9288	1.9033	1.806	1.6478	1.4966	1.4039	1.3459	1.3071	1.2797	1.2594	1.2437	1.2313	1.2212	1.2129	1.2059	1.1999	1.1947	1.1901	1.1861	1.1826	1.1794	1.0011	41.9	63	18
1	678	678	30	4559.13	2.1895	2.1883	2.1869	2.1854	2.1838	2.1819	2.1797	2.1773	2.1744	2.171	2.167	2.1622	2.1563	2.1489	2.1394	2.1268	2.1098	2.086	2.0512	1.9978	1.9321	1.9068	1.8036	1.6335	1.4756	1.38	1.3202	1.2802	1.2518	1.2307	1.2144	1.2015	1.191	1.1823	1.1749	1.1687	1.1633	1.1586	1.1545	1.1508	1.1475	1.0419	41.7	67	13
1	679	679	31	4559.13	2.1924	2.1913	2.19	2.1886	2.187	2.1852	2.1832	2.1808	2.1781	2.1749	2.1711	2.1665	2.1609	2.1538	2.1447	2.1325	2.1155	2.0912	2.0546	1.9979	1.927	1.8971	1.7665	1.5806	1.4288	1.3373	1.2801	1.2419	1.2148	1.1946	1.179	1.1665	1.1563	1.1479	1.1408	1.1347	1.1294	1.1247	1.1207	1.1171	1.1138	1.0786	41.6	115	22
1	680	680	32	4559.13	2.1773	2.1763	2.1751	2.1738	2.1724	2.1708	2.1689	2.1668	2.1643	2.1614	2.1579	2.1537	2.1485	2.142	2.1337	2.1226	2.1073	2.0853	2.0513	1.996	1.9268	1.8983	1.7831	1.6	1.4429	1.3497	1.292	1.2535	1.2262	1.2059	1.1902	1.1776	1.1674	1.1589	1.1517	1.1456	1.1403	1.1356	1.1316	1.1279	1.1247	1.0526	41.1	87	15
1	681	681	33	4559.13	2.1912	2.1901	2.1888	2.1874	2.1859	2.1841	2.1821	2.1798	2.1771	2.174	2.1702	2.1657	2.1601	2.1531	2.144	2.1318	2.115	2.0907	2.0538	1.9965	1.9253	1.8948	1.7796	1.6173	1.4651	1.3713	1.3126	1.2732	1.2452	1.2242	1.2079	1.1949	1.1843	1.1755	1.168	1.1616	1.156	1.1512	1.1469	1.1431	1.1397	1.0516	40.3	118	33
1	682	682	34	4559.13	2.1728	2.1718	2.1706	2.1693	2.1679	2.1663	2.1644	2.1623	2.1598	2.1569	2.1535	2.1493	2.1442	2.1378	2.1295	2.1185	2.1034	2.0817	2.049	1.9959	1.926	1.8965	1.7905	1.6382	1.4896	1.3969	1.3384	1.2991	1.271	1.25	1.2336	1.2205	1.2098	1.2009	1.1933	1.1869	1.1812	1.1763	1.1719	1.1681	1.1646	1.0082	39.8	85	20
1	683	683	35	4559.13	2.1749	2.1738	2.1726	2.1713	2.1698	2.1681	2.1662	2.164	2.1614	2.1584	2.1548	2.1505	2.1452	2.1386	2.13	2.1186	2.103	2.081	2.0485	1.9957	1.9259	1.8976	1.7893	1.6279	1.4722	1.3753	1.3145	1.2739	1.2451	1.2238	1.2074	1.1944	1.1839	1.1752	1.1678	1.1616	1.1562	1.1515	1.1474	1.1437	1.1404	1.0345	40.8	84	22
1	684	684	36	4559.13	2.1957	2.1946	2.1933	2.1918	2.1902	2.1884	2.1863	2.1839	2.1811	2.1778	2.1739	2.1693	2.1635	2.1563	2.1469	2.1344	2.1171	2.0922	2.055	1.9984	1.9293	1.9009	1.7822	1.6108	1.4542	1.3587	1.2994	1.2599	1.232	1.2113	1.1953	1.1827	1.1724	1.1639	1.1567	1.1506	1.1453	1.1407	1.1367	1.1331	1.1299	1.0659	42.4	110	26
1	685	685	37	4559.13	2.2086	2.2072	2.2057	2.204	2.2021	2.2	2.1975	2.1947	2.1915	2.1876	2.1831	2.1776	2.1709	2.1625	2.1517	2.1377	2.1189	2.093	2.0557	2.0005	1.9352	1.9075	1.7755	1.5932	1.4406	1.3472	1.2884	1.2489	1.2209	1.1999	1.1838	1.1709	1.1604	1.1517	1.1443	1.1381	1.1327	1.1279	1.1238	1.1201	1.1168	1.0918	44.5	116	21
1	686	686	1	4836.17	2.2167	2.2155	2.2141	2.2126	2.2108	2.2089	2.2067	2.2042	2.2012	2.1977	2.1936	2.1886	2.1824	2.1747	2.1646	2.1512	2.1327	2.1061	2.0656	2.003	1.9196	1.857	1.6094	1.3805	1.2344	1.1538	1.1058	1.0744	1.0523	1.0359	1.0233	1.0133	1.0051	0.9983	0.9926	0.9876	0.9833	0.9796	0.9763	0.9733	0.9706	1.246	41.9	366	92
1	687	687	2	4836.17	2.2198	2.2185	2.2171	2.2155	2.2137	2.2116	2.2093	2.2067	2.2036	2.1999	2.1956	2.1903	2.1838	2.1757	2.1652	2.1513	2.1322	2.1049	2.0639	2.0033	1.9292	1.8826	1.6553	1.416	1.2624	1.177	1.1256	1.0918	1.068	1.0503	1.0367	1.0258	1.017	1.0096	1.0034	0.9981	0.9935	0.9895	0.9859	0.9828	0.9799	1.2399	44.3	285	64
1	688	688	3	4836.17	2.185	2.1839	2.1826	2.1812	2.1796	2.1779	2.1758	2.1735	2.1709	2.1677	2.164	2.1596	2.1541	2.1473	2.1385	2.1268	2.1107	2.0875	2.0526	1.9967	1.9244	1.8894	1.7359	1.5188	1.3635	1.2764	1.224	1.1896	1.1655	1.1477	1.134	1.1231	1.1143	1.1071	1.1009	1.0957	1.0912	1.0872	1.0837	1.0807	1.0779	1.1071	39.8	149	42
1	689	689	4	4836.17	2.2157	2.2144	2.2129	2.2113	2.2095	2.2075	2.2052	2.2025	2.1994	2.1957	2.1914	2.1861	2.1796	2.1714	2.1608	2.1469	2.1278	2.1007	2.0606	2.0015	1.9302	1.8922	1.7096	1.4862	1.3307	1.2425	1.189	1.1539	1.1291	1.1108	1.0967	1.0855	1.0763	1.0688	1.0624	1.0569	1.0521	1.048	1.0443	1.041	1.0381	1.1775	43.7	204	37
1	690	690	5	4836.17	2.2125	2.2112	2.2098	2.2082	2.2065	2.2045	2.2023	2.1997	2.1967	2.1932	2.189	2.184	2.1778	2.17	2.1601	2.1469	2.1288	2.1028	2.0632	2.003	1.9282	1.8826	1.6757	1.457	1.3062	1.2202	1.1682	1.1341	1.1101	1.0925	1.0789	1.0681	1.0594	1.0522	1.0461	1.0409	1.0364	1.0325	1.0291	1.026	1.0233	1.1892	43.7	275	80
1	691	691	6	4836.17	2.1927	2.1915	2.1902	2.1887	2.1871	2.1852	2.1831	2.1807	2.1779	2.1746	2.1708	2.1661	2.1603	2.1531	2.1437	2.1314	2.1145	2.0908	2.0552	1.9994	1.9284	1.8932	1.7317	1.5068	1.3444	1.2529	1.1974	1.1607	1.1347	1.1154	1.1005	1.0886	1.079	1.071	1.0643	1.0585	1.0535	1.0492	1.0454	1.042	1.039	1.1537	41.1	164	45
1	692	692	7	4836.17	2.1963	2.1951	2.1939	2.1924	2.1908	2.189	2.1869	2.1845	2.1817	2.1785	2.1745	2.1698	2.1639	2.1566	2.1471	2.1344	2.1171	2.0924	2.0556	1.9992	1.9308	1.9017	1.7682	1.5671	1.4091	1.3174	1.2612	1.224	1.1978	1.1784	1.1635	1.1516	1.1419	1.1339	1.1271	1.1213	1.1163	1.1119	1.108	1.1046	1.1015	1.0948	42.8	128	42
1	693	693	8	4836.17	2.1633	2.1624	2.1614	2.1602	2.1589	2.1574	2.1558	2.1538	2.1515	2.1489	2.1457	2.1418	2.1371	2.1311	2.1234	2.1131	2.0989	2.0784	2.0469	1.9941	1.9215	1.8846	1.755	1.5741	1.4266	1.3394	1.2855	1.2495	1.2239	1.2049	1.1901	1.1783	1.1687	1.1607	1.1539	1.148	1.143	1.1386	1.1347	1.1312	1.1281	1.0353	37.8	116	32
1	694	694	9	4836.17	2.1709	2.1699	2.1688	2.1675	2.1661	2.1645	2.1627	2.1607	2.1582	2.1554	2.1521	2.1481	2.1431	2.1369	2.1288	2.1181	2.1033	2.0818	2.0488	1.9946	1.9226	1.8863	1.7509	1.5479	1.3949	1.3078	1.2546	1.2194	1.1944	1.1758	1.1614	1.15	1.1406	1.1328	1.1262	1.1205	1.1156	1.1113	1.1075	1.1041	1.101	1.0699	37.4	105	20
1	695	695	10	4836.17	2.1683	2.1673	2.1663	2.1651	2.1637	2.1622	2.1605	2.1585	2.1561	2.1534	2.1501	2.1461	2.1411	2.1348	2.1267	2.116	2.1012	2.0799	2.0478	1.9951	1.9265	1.8995	1.7915	1.6173	1.4633	1.3697	1.3108	1.271	1.2426	1.2214	1.205	1.1919	1.1812	1.1722	1.1647	1.1583	1.1527	1.1478	1.1435	1.1397	1.1363	1.032	39.7	75	15
1	696	696	11	4836.17	2.1567	2.1557	2.1546	2.1534	2.152	2.1505	2.1487	2.1467	2.1444	2.1416	2.1384	2.1345	2.1297	2.1236	2.1159	2.1057	2.0918	2.072	2.0421	1.9914	1.9199	1.8873	1.7778	1.6318	1.4888	1.3975	1.3394	1.3001	1.272	1.251	1.2347	1.2217	1.2111	1.2023	1.1948	1.1885	1.183	1.1782	1.174	1.1702	1.1669	0.9898	38.1	89	19
1	697	697	12	4836.17	2.1599	2.1589	2.1578	2.1565	2.1552	2.1536	2.1519	2.1498	2.1475	2.1447	2.1415	2.1376	2.1328	2.1268	2.1191	2.1089	2.0949	2.0749	2.0445	1.9929	1.9199	1.8798	1.7643	1.6271	1.5006	1.4185	1.3651	1.3283	1.3016	1.2815	1.2658	1.2531	1.2428	1.2341	1.2268	1.2205	1.2151	1.2103	1.2061	1.2023	1.1989	0.9609	36.3	79	11
1	698	698	13	4836.17	2.1502	2.1493	2.1482	2.147	2.1457	2.1442	2.1425	2.1406	2.1384	2.1357	2.1326	2.1289	2.1243	2.1186	2.1112	2.1016	2.0883	2.0693	2.0402	1.9903	1.9176	1.8783	1.7683	1.6428	1.5181	1.435	1.3809	1.3438	1.317	1.2969	1.2812	1.2686	1.2583	1.2497	1.2425	1.2362	1.2308	1.2261	1.2219	1.2182	1.2148	0.9354	35.8	60	6
1	699	699	14	4836.17	2.1649	2.1638	2.1627	2.1614	2.16	2.1585	2.1566	2.1546	2.1522	2.1494	2.1461	2.1421	2.1371	2.131	2.123	2.1124	2.0977	2.0763	2.0438	1.9918	1.9209	1.8852	1.7767	1.6383	1.5053	1.4198	1.365	1.3278	1.3012	1.2812	1.2657	1.2533	1.2432	1.2348	1.2277	1.2216	1.2163	1.2117	1.2076	1.204	1.2008	0.9641	36.8	70	11
1	700	700	15	4836.17	2.1821	2.181	2.1798	2.1784	2.1769	2.1752	2.1732	2.1709	2.1683	2.1653	2.1616	2.1573	2.1519	2.1451	2.1364	2.1248	2.1087	2.0855	2.05	1.9943	1.9231	1.8892	1.7691	1.598	1.4513	1.3631	1.3082	1.2714	1.2453	1.2257	1.2105	1.1984	1.1885	1.1802	1.1732	1.1672	1.1619	1.1573	1.1532	1.1496	1.1464	1.0358	37.9	98	23
1	701	701	16	4836.17	2.1769	2.1758	2.1746	2.1733	2.1719	2.1702	2.1683	2.1662	2.1637	2.1607	2.1572	2.153	2.1479	2.1414	2.133	2.1219	2.1065	2.0841	2.0493	1.9941	1.9237	1.8929	1.784	1.6251	1.4751	1.3815	1.3222	1.2823	1.2538	1.2326	1.2162	1.2032	1.1926	1.1838	1.1764	1.1701	1.1646	1.1599	1.1557	1.152	1.1486	1.0282	38.6	76	20
1	702	702	17	4836.17	2.1939	2.1927	2.1914	2.1899	2.1883	2.1864	2.1843	2.1819	2.1791	2.1758	2.1719	2.1672	2.1614	2.1541	2.1447	2.1322	2.1151	2.091	2.0552	1.9993	1.929	1.8964	1.7517	1.5525	1.4011	1.3128	1.2585	1.2226	1.1972	1.1784	1.164	1.1525	1.1431	1.1353	1.1288	1.1232	1.1183	1.1141	1.1103	1.107	1.104	1.0899	41.2	147	46
1	703	703	18	4836.17	2.1874	2.1864	2.1852	2.1839	2.1824	2.1808	2.1789	2.1767	2.1742	2.1712	2.1677	2.1634	2.1581	2.1515	2.1429	2.1315	2.1155	2.0921	2.055	1.996	1.9227	1.8871	1.7419	1.5181	1.361	1.2742	1.2219	1.1875	1.1633	1.1452	1.1313	1.1202	1.1111	1.1036	1.0972	1.0918	1.087	1.0829	1.0792	1.076	1.073	1.1143	38.5	113	19
1	704	704	19	4836.17	2.2047	2.2035	2.2021	2.2005	2.1988	2.1969	2.1947	2.1921	2.1892	2.1857	2.1816	2.1767	2.1706	2.1629	2.153	2.1399	2.1219	2.0964	2.0587	2.0001	1.9252	1.8836	1.6987	1.4797	1.3268	1.2406	1.1887	1.1548	1.1309	1.1133	1.0997	1.089	1.0803	1.073	1.0669	1.0617	1.0572	1.0533	1.0498	1.0467	1.0439	1.1608	41.1	218	41
1	705	705	20	4836.17	2.1801	2.179	2.1778	2.1765	2.175	2.1733	2.1714	2.1692	2.1667	2.1637	2.1602	2.1559	2.1507	2.144	2.1355	2.1242	2.1086	2.0859	2.051	1.9953	1.9241	1.89	1.7554	1.5531	1.3974	1.308	1.2532	1.2167	1.1908	1.1713	1.1562	1.1441	1.1342	1.1259	1.1189	1.1129	1.1076	1.103	1.099	1.0954	1.0921	1.0879	38.7	118	25
1	706	706	21	4836.17	2.1859	2.1848	2.1836	2.1822	2.1806	2.1788	2.1768	2.1745	2.1718	2.1687	2.1649	2.1604	2.1548	2.1478	2.1388	2.1267	2.1102	2.0866	2.0517	1.9964	1.9256	1.8939	1.7636	1.5735	1.4215	1.3325	1.2779	1.2418	1.2164	1.1976	1.1831	1.1716	1.1623	1.1545	1.148	1.1424	1.1376	1.1334	1.1297	1.1264	1.1235	1.0625	39.7	108	20
1	707	707	22	4836.17	2.1805	2.1793	2.1781	2.1767	2.1751	2.1733	2.1713	2.169	2.1664	2.1632	2.1595	2.155	2.1495	2.1425	2.1336	2.1217	2.1053	2.082	2.0479	1.9952	1.926	1.8959	1.7892	1.6376	1.4939	1.4044	1.348	1.3101	1.2831	1.263	1.2475	1.2351	1.2249	1.2165	1.2093	1.2031	1.1978	1.1931	1.189	1.1853	1.182	0.9984	39.2	74	23
1	708	708	23	4836.17	2.1933	2.1922	2.1909	2.1895	2.188	2.1862	2.1842	2.1819	2.1792	2.1761	2.1724	2.168	2.1625	2.1556	2.1468	2.1351	2.1189	2.0955	2.0594	2.0001	1.9228	1.8801	1.701	1.489	1.3374	1.2512	1.1992	1.165	1.1409	1.1231	1.1094	1.0984	1.0895	1.0821	1.0759	1.0705	1.0658	1.0618	1.0582	1.0549	1.0521	1.1412	40.5	219	46
1	709	709	24	4836.17	2.1896	2.1885	2.1872	2.1858	2.1842	2.1824	2.1804	2.1781	2.1754	2.1722	2.1685	2.164	2.1584	2.1515	2.1425	2.1307	2.1145	2.0913	2.0557	1.9984	1.9259	1.8913	1.7418	1.5413	1.3843	1.2926	1.2364	1.199	1.1725	1.1528	1.1375	1.1252	1.1152	1.1069	1.0998	1.0938	1.0886	1.084	1.0799	1.0763	1.0731	1.1165	42	158	24
1	710	710	25	4836.17	2.1811	2.1799	2.1786	2.1772	2.1756	2.1739	2.1718	2.1695	2.1668	2.1636	2.1599	2.1554	2.1499	2.1429	2.1341	2.1223	2.1062	2.0834	2.0498	1.9961	1.9264	1.8959	1.7693	1.5767	1.4195	1.3268	1.2694	1.2312	1.204	1.1837	1.168	1.1555	1.1453	1.1369	1.1297	1.1236	1.1183	1.1137	1.1097	1.106	1.1028	1.0782	40.2	106	17
1	711	711	26	4836.17	2.1653	2.1643	2.1632	2.162	2.1606	2.1591	2.1573	2.1552	2.1529	2.1501	2.1468	2.1428	2.1378	2.1317	2.1237	2.1131	2.0988	2.0783	2.0472	1.9945	1.9237	1.8932	1.7806	1.623	1.4739	1.3806	1.3217	1.2821	1.2539	1.2328	1.2164	1.2034	1.1928	1.184	1.1766	1.1703	1.1648	1.16	1.1558	1.1521	1.1487	1.0166	39.8	92	11
1	712	712	27	4836.17	2.1934	2.1923	2.1911	2.1897	2.1881	2.1863	2.1843	2.182	2.1794	2.1762	2.1725	2.168	2.1625	2.1556	2.1467	2.1348	2.1184	2.0948	2.0585	1.9994	1.9247	1.8879	1.7249	1.5154	1.3584	1.2672	1.2114	1.1744	1.1483	1.1289	1.1139	1.102	1.0923	1.0843	1.0776	1.0718	1.0668	1.0625	1.0587	1.0553	1.0523	1.1412	41.9	196	54
1	713	713	28	4836.17	2.178	2.177	2.1758	2.1745	2.1731	2.1714	2.1695	2.1674	2.1649	2.1619	2.1584	2.1541	2.1488	2.1422	2.1336	2.1222	2.1066	2.0843	2.0508	1.9961	1.9243	1.8894	1.7629	1.5888	1.4392	1.3494	1.2934	1.2559	1.2291	1.209	1.1933	1.1808	1.1706	1.162	1.1548	1.1486	1.1433	1.1386	1.1344	1.1308	1.1275	1.0506	38.2	118	31
1	714	714	29	4836.17	2.1626	2.1616	2.1605	2.1592	2.1578	2.1562	2.1544	2.1523	2.1499	2.1471	2.1437	2.1397	2.1347	2.1285	2.1205	2.1099	2.0954	2.0749	2.0441	1.993	1.9219	1.8858	1.7624	1.5724	1.4194	1.3299	1.2746	1.2376	1.2112	1.1915	1.1763	1.1641	1.1542	1.1459	1.1389	1.133	1.1278	1.1233	1.1193	1.1158	1.1127	1.0499	37.5	78	27
1	715	715	30	4836.17	2.1973	2.1961	2.1947	2.1932	2.1915	2.1895	2.1873	2.1848	2.1819	2.1784	2.1744	2.1694	2.1633	2.1557	2.1458	2.1329	2.1153	2.0907	2.0543	1.9988	1.931	1.9009	1.7635	1.5527	1.3889	1.2947	1.237	1.1987	1.1715	1.1513	1.1356	1.1232	1.113	1.1046	1.0974	1.0913	1.086	1.0814	1.0773	1.0737	1.0705	1.1268	41.2	118	46
1	716	716	31	4836.17	2.2033	2.2021	2.2008	2.1993	2.1976	2.1957	2.1935	2.191	2.1881	2.1847	2.1807	2.1758	2.1698	2.1623	2.1527	2.1399	2.1224	2.0972	2.0589	2.0008	1.9322	1.9015	1.7673	1.5985	1.4516	1.3599	1.3024	1.2641	1.237	1.2169	1.2014	1.1892	1.1792	1.171	1.164	1.158	1.1529	1.1484	1.1444	1.1409	1.1378	1.0656	43.9	145	51
1	717	717	32	4836.17	2.1839	2.1828	2.1815	2.1801	2.1786	2.1768	2.1748	2.1724	2.1698	2.1666	2.1629	2.1584	2.1528	2.1459	2.1369	2.125	2.1086	2.0856	2.0517	1.9969	1.925	1.8916	1.7527	1.551	1.3957	1.3062	1.2516	1.2154	1.1897	1.1706	1.1557	1.1439	1.1342	1.1261	1.1192	1.1133	1.1082	1.1037	1.0997	1.0961	1.093	1.091	39.9	134	41
1	718	718	33	4836.17	2.2198	2.2185	2.2171	2.2155	2.2137	2.2116	2.2093	2.2067	2.2036	2.2	2.1957	2.1905	2.1842	2.1762	2.1659	2.1522	2.1334	2.1061	2.0648	2.004	1.9277	1.8743	1.6358	1.4074	1.2562	1.1706	1.1186	1.0842	1.0598	1.0416	1.0275	1.0163	1.007	0.9994	0.9929	0.9874	0.9825	0.9783	0.9746	0.9713	0.9684	1.2514	43.8	326	71
1	719	719	34	4836.17	2.2197	2.2184	2.217	2.2154	2.2136	2.2116	2.2093	2.2066	2.2035	2.1999	2.1956	2.1904	2.1839	2.1758	2.1653	2.1513	2.1319	2.1036	2.0616	2.0018	1.9315	1.8938	1.7113	1.4887	1.3333	1.2455	1.1926	1.158	1.1338	1.116	1.1023	1.0915	1.0828	1.0757	1.0696	1.0645	1.0601	1.0562	1.0529	1.0499	1.0472	1.1725	43.7	208	53
1	720	720	35	4836.17	2.2133	2.212	2.2106	2.2091	2.2074	2.2054	2.2032	2.2006	2.1976	2.1941	2.19	2.1849	2.1787	2.171	2.161	2.1477	2.1294	2.1027	2.0617	2.0018	1.933	1.8996	1.7362	1.5279	1.3719	1.2807	1.2248	1.1877	1.1616	1.1421	1.1271	1.1152	1.1055	1.0975	1.0907	1.0849	1.0799	1.0755	1.0717	1.0682	1.0652	1.1481	44.7	173	39
1	721	721	36	4836.17	2.2037	2.2025	2.2011	2.1995	2.1978	2.1958	2.1935	2.1909	2.1879	2.1844	2.1801	2.175	2.1686	2.1606	2.1504	2.1369	2.1186	2.093	2.0554	1.9994	1.9343	1.9102	1.7946	1.611	1.4496	1.3522	1.2912	1.2503	1.2213	1.1997	1.183	1.1698	1.159	1.1501	1.1426	1.1362	1.1307	1.1259	1.1217	1.118	1.1146	1.0891	43.7	91	36
1	722	722	37	4836.17	2.1941	2.1931	2.1919	2.1906	2.1891	2.1875	2.1856	2.1833	2.1808	2.1778	2.1741	2.1697	2.1643	2.1574	2.1485	2.1366	2.1201	2.0959	2.0577	1.9984	1.9287	1.8986	1.7766	1.622	1.4808	1.3901	1.3324	1.2936	1.266	1.2455	1.2296	1.2169	1.2066	1.1981	1.1909	1.1847	1.1794	1.1747	1.1706	1.1669	1.1637	1.0305	40.8	88	34
1	723	723	38	4836.17	2.1921	2.191	2.1898	2.1884	2.1869	2.1852	2.1832	2.1809	2.1783	2.1752	2.1715	2.167	2.1614	2.1544	2.1453	2.1332	2.1163	2.0918	2.0544	1.9958	1.922	1.8858	1.7347	1.5146	1.3535	1.2632	1.2085	1.1723	1.1468	1.1278	1.1131	1.1015	1.092	1.0842	1.0776	1.0719	1.067	1.0628	1.059	1.0557	1.0527	1.1394	39.2	131	38
1	724	724	39	4836.17	2.2135	2.2122	2.2108	2.2093	2.2075	2.2055	2.2033	2.2007	2.1977	2.1941	2.1899	2.1847	2.1784	2.1704	2.1602	2.1467	2.1282	2.1015	2.0611	2.0013	1.9299	1.8939	1.7217	1.5316	1.3815	1.291	1.2352	1.1981	1.1717	1.1521	1.1369	1.1248	1.1149	1.1066	1.0996	1.0937	1.0885	1.0839	1.0799	1.0763	1.0731	1.1404	43.5	213	70
1	725	725	40	4836.17	2.2158	2.2146	2.2133	2.2118	2.2101	2.2082	2.2061	2.2036	2.2007	2.1972	2.1931	2.1881	2.182	2.1742	2.1641	2.1507	2.1321	2.1051	2.0637	2.0017	1.9267	1.8833	1.6775	1.4334	1.2717	1.1825	1.1291	1.0941	1.0695	1.0514	1.0374	1.0264	1.0175	1.0101	1.0039	0.9986	0.994	0.99	0.9865	0.9834	0.9806	1.2352	42.2	233	57
1	726	726	41	4836.17	2.2143	2.213	2.2116	2.21	2.2082	2.2062	2.2039	2.2012	2.1981	2.1945	2.1902	2.1849	2.1785	2.1704	2.16	2.1463	2.1275	2.1008	2.0607	2.0015	1.9314	1.8992	1.7449	1.5566	1.4047	1.3135	1.2573	1.2201	1.1939	1.1744	1.1595	1.1477	1.138	1.13	1.1233	1.1175	1.1126	1.1082	1.1044	1.101	1.0979	1.1164	44.4	168	45
1	727	727	42	4836.17	2.1867	2.1855	2.1842	2.1827	2.1811	2.1792	2.1771	2.1746	2.1718	2.1685	2.1646	2.1599	2.1541	2.1469	2.1376	2.1253	2.1086	2.0851	2.0507	1.9963	1.9268	1.8971	1.7782	1.615	1.4643	1.3721	1.3149	1.2769	1.25	1.2299	1.2144	1.2021	1.192	1.1836	1.1766	1.1705	1.1653	1.1607	1.1566	1.153	1.1498	1.0369	40.8	101	35
1	728	728	43	4836.17	2.1781	2.177	2.1758	2.1744	2.1728	2.1711	2.1691	2.1668	2.1642	2.1611	2.1574	2.1531	2.1477	2.141	2.1324	2.121	2.1052	2.0826	2.0489	1.9949	1.9242	1.8928	1.7872	1.6863	1.5775	1.4973	1.4426	1.4043	1.3763	1.3551	1.3385	1.3252	1.3143	1.3052	1.2975	1.2909	1.2851	1.2801	1.2756	1.2717	1.2681	0.91	38.5	72	18
1	729	729	44	4836.17	2.1638	2.1628	2.1616	2.1603	2.1589	2.1572	2.1553	2.1532	2.1507	2.1478	2.1443	2.1402	2.135	2.1286	2.1203	2.1094	2.0942	2.0724	2.0389	1.9851	1.9101	1.8771	1.77	1.6771	1.5695	1.4873	1.4311	1.3918	1.3632	1.3416	1.3247	1.3111	1.3	1.2908	1.2829	1.2762	1.2704	1.2653	1.2609	1.2569	1.2534	0.9105	37	39	5
1	730	730	45	4836.17	2.1615	2.1605	2.1594	2.1582	2.1569	2.1554	2.1537	2.1517	2.1494	2.1467	2.1435	2.1397	2.135	2.129	2.1213	2.111	2.0967	2.0759	2.044	1.9922	1.9213	1.8905	1.7997	1.7158	1.6091	1.5262	1.47	1.431	1.4028	1.3815	1.3649	1.3517	1.3409	1.3318	1.3242	1.3177	1.312	1.307	1.3027	1.2988	1.2953	0.8662	37.7	34	7
2	731	1	1	22327.1	2.201	2.1998	2.1985	2.197	2.1953	2.1935	2.1913	2.1889	2.186	2.1826	2.1786	2.1737	2.1676	2.16	2.1501	2.137	2.1191	2.0939	2.0564	1.9994	1.9315	1.9051	1.7987	1.6855	1.572	1.4907	1.4351	1.3959	1.3671	1.3452	1.328	1.3142	1.3028	1.2933	1.2852	1.2782	1.2722	1.2669	1.2623	1.2581	1.2544	0.9466	42.3	44	12
2	732	2	2	22327.1	2.2185	2.2172	2.2158	2.2142	2.2124	2.2104	2.2081	2.2054	2.2023	2.1987	2.1944	2.1892	2.1828	2.1747	2.1643	2.1504	2.1312	2.1031	2.0608	2.0012	1.9347	1.9092	1.8043	1.7063	1.5985	1.5166	1.4605	1.4213	1.3929	1.3716	1.3549	1.3417	1.3308	1.3217	1.3141	1.3075	1.3018	1.2968	1.2923	1.2884	1.2848	0.9336	44.7	24	9
2	733	3	3	22327.1	2.2187	2.2173	2.2159	2.2142	2.2124	2.2103	2.2079	2.2052	2.202	2.1983	2.1938	2.1884	2.1817	2.1733	2.1625	2.1483	2.1288	2.101	2.0598	2.001	1.9345	1.9098	1.8123	1.7174	1.5982	1.5065	1.4437	1.3998	1.3679	1.3439	1.3252	1.3102	1.2981	1.288	1.2795	1.2723	1.266	1.2606	1.2558	1.2515	1.2477	0.9709	45.3	32	7
2	734	4	4	22327.1	2.1989	2.1978	2.1965	2.1951	2.1936	2.1918	2.1898	2.1875	2.1848	2.1816	2.1778	2.1731	2.1674	2.1601	2.1506	2.138	2.1207	2.0959	2.0583	2.0003	1.9303	1.901	1.7819	1.6752	1.5731	1.4929	1.435	1.3936	1.3633	1.3403	1.3224	1.3081	1.2965	1.2867	1.2785	1.2715	1.2654	1.2601	1.2555	1.2513	1.2476	0.9512	42.9	40	8
2	735	5	1	22171.1	2.181	2.1799	2.1787	2.1774	2.176	2.1743	2.1724	2.1702	2.1677	2.1647	2.1611	2.1568	2.1515	2.1449	2.1362	2.1247	2.1087	2.0856	2.0502	1.9946	1.9228	1.8943	1.7938	1.7052	1.6028	1.5198	1.461	1.4194	1.3891	1.3661	1.3482	1.3339	1.3222	1.3124	1.3042	1.2972	1.2911	1.2857	1.2811	1.2769	1.2732	0.9078	40.6	46	9
2	736	6	2	22171.1	2.203	2.2018	2.2005	2.199	2.1974	2.1955	2.1934	2.191	2.1881	2.1847	2.1807	2.1759	2.1698	2.1623	2.1525	2.1395	2.1218	2.0966	2.0581	2.0002	1.9333	1.9074	1.7877	1.6011	1.4423	1.3488	1.2913	1.2533	1.2265	1.2067	1.1915	1.1794	1.1696	1.1615	1.1547	1.1488	1.1438	1.1394	1.1355	1.1321	1.129	1.074	44.1	106	23
2	737	7	3	22171.1	2.1918	2.1906	2.1893	2.1879	2.1863	2.1845	2.1825	2.1801	2.1774	2.1742	2.1704	2.1658	2.1601	2.1529	2.1436	2.1313	2.1143	2.0901	2.0541	1.998	1.9281	1.8988	1.7815	1.6241	1.4789	1.3882	1.331	1.2927	1.2654	1.245	1.2292	1.2166	1.2063	1.1977	1.1905	1.1842	1.1788	1.174	1.1698	1.1661	1.1627	1.029	41.3	99	20
2	738	8	4	22171.1	2.1916	2.1904	2.1891	2.1877	2.1861	2.1843	2.1822	2.1797	2.1769	2.1736	2.1696	2.1647	2.1588	2.1513	2.1416	2.1289	2.1118	2.0882	2.0535	1.9987	1.9303	1.9034	1.7999	1.6512	1.5023	1.4087	1.3499	1.3106	1.2828	1.2621	1.2463	1.2337	1.2234	1.2149	1.2078	1.2017	1.1964	1.1918	1.1878	1.1842	1.1809	1.0106	43.7	87	20
2	739	9	5	22171.1	2.1985	2.1973	2.196	2.1945	2.1928	2.1909	2.1887	2.1862	2.1832	2.1798	2.1757	2.1707	2.1646	2.1569	2.147	2.134	2.1166	2.0922	2.0561	1.9999	1.9314	1.9025	1.7679	1.5507	1.3789	1.2805	1.2207	1.1814	1.1537	1.1333	1.1176	1.1052	1.0952	1.0869	1.08	1.0741	1.069	1.0646	1.0607	1.0572	1.0541	1.1444	43.6	134	44
2	740	10	6	22171.1	2.1857	2.1846	2.1834	2.1821	2.1805	2.1788	2.1768	2.1746	2.1719	2.1688	2.1651	2.1607	2.1552	2.1483	2.1393	2.1276	2.1115	2.0886	2.054	1.9977	1.9256	1.8925	1.7566	1.5578	1.3969	1.3036	1.2467	1.2092	1.1827	1.1631	1.148	1.136	1.1263	1.1183	1.1115	1.1057	1.1007	1.0963	1.0925	1.0891	1.086	1.0997	41.1	112	21
2	741	11	7	22171.1	2.1918	2.1906	2.1893	2.1879	2.1863	2.1845	2.1825	2.1801	2.1774	2.1742	2.1704	2.1657	2.16	2.1529	2.1436	2.1313	2.1145	2.0908	2.0556	1.9985	1.923	1.8841	1.7085	1.477	1.3214	1.2359	1.1849	1.1516	1.1282	1.111	1.0977	1.0873	1.0788	1.0717	1.0658	1.0607	1.0563	1.0525	1.0492	1.0462	1.0435	1.1482	40.5	200	51
2	742	12	8	22171.1	2.2016	2.2004	2.1991	2.1976	2.196	2.1941	2.1919	2.1894	2.1865	2.1831	2.179	2.1741	2.168	2.1603	2.1505	2.1374	2.1197	2.0948	2.0578	2.0002	1.9292	1.8955	1.7294	1.4985	1.3387	1.2495	1.1957	1.1603	1.1353	1.1168	1.1024	1.091	1.0817	1.0739	1.0674	1.0617	1.0569	1.0526	1.0488	1.0455	1.0425	1.1592	42.7	176	35
2	743	13	9	22171.1	2.1848	2.1838	2.1826	2.1813	2.1798	2.1781	2.1761	2.1739	2.1713	2.1683	2.1647	2.1603	2.155	2.1482	2.1395	2.1278	2.1117	2.0883	2.0525	1.9964	1.9272	1.8986	1.7873	1.6132	1.4594	1.3679	1.3113	1.2737	1.247	1.2272	1.2119	1.1997	1.1897	1.1815	1.1745	1.1685	1.1633	1.1587	1.1547	1.1511	1.1479	1.0369	40.5	88	12
2	744	14	10	22171.1	2.1921	2.191	2.1897	2.1883	2.1867	2.1849	2.1829	2.1805	2.1777	2.1745	2.1707	2.166	2.1603	2.153	2.1436	2.1312	2.1141	2.09	2.0543	1.9989	1.9317	1.9039	1.7999	1.6382	1.4825	1.3862	1.3254	1.2846	1.2556	1.2339	1.2172	1.2039	1.1931	1.1841	1.1765	1.1701	1.1645	1.1596	1.1554	1.1516	1.1482	1.0439	43	82	16
2	745	15	11	22171.1	2.206	2.2048	2.2034	2.2019	2.2001	2.1982	2.1959	2.1934	2.1904	2.1869	2.1827	2.1777	2.1715	2.1636	2.1536	2.1402	2.122	2.0963	2.0583	2.0001	1.9274	1.8913	1.7266	1.515	1.3559	1.2631	1.2062	1.1684	1.1416	1.1216	1.1062	1.094	1.0841	1.0758	1.0689	1.0629	1.0578	1.0534	1.0494	1.046	1.0429	1.1632	43.2	193	31
2	746	16	12	22171.1	2.2003	2.1991	2.1977	2.1962	2.1945	2.1925	2.1903	2.1878	2.1849	2.1815	2.1774	2.1725	2.1664	2.1588	2.149	2.136	2.1184	2.0935	2.0566	1.9998	1.9325	1.907	1.7945	1.6332	1.4839	1.3905	1.3315	1.2918	1.2635	1.2426	1.2264	1.2136	1.2031	1.1945	1.1872	1.1809	1.1755	1.1708	1.1666	1.1629	1.1596	1.0407	44.7	96	15
2	747	17	13	22171.1	2.2129	2.2116	2.2101	2.2085	2.2066	2.2045	2.2021	2.1994	2.1962	2.1924	2.1879	2.1825	2.1759	2.1676	2.157	2.1432	2.1245	2.0984	2.0597	2.0018	1.9319	1.8979	1.7283	1.5035	1.3444	1.2543	1.1997	1.1636	1.1382	1.1194	1.1049	1.0934	1.084	1.0762	1.0696	1.064	1.0592	1.0549	1.0512	1.0479	1.0449	1.168	45.1	184	35
2	748	18	14	22171.1	2.2151	2.2138	2.2124	2.2108	2.209	2.207	2.2047	2.2021	2.199	2.1953	2.191	2.1858	2.1793	2.1711	2.1606	2.1466	2.1274	2.1	2.0598	2.0011	1.9313	1.8977	1.7372	1.5391	1.3852	1.2941	1.2381	1.201	1.1748	1.1552	1.1402	1.1281	1.1183	1.1101	1.1032	1.0973	1.0921	1.0876	1.0836	1.0801	1.0769	1.1382	43.8	203	57
2	749	19	15	22171.1	2.1988	2.1976	2.1963	2.1948	2.1932	2.1914	2.1893	2.1868	2.184	2.1807	2.1767	2.172	2.1661	2.1586	2.1491	2.1364	2.1192	2.0948	2.0583	2.0003	1.926	1.8861	1.7047	1.4827	1.3276	1.2397	1.1866	1.1516	1.127	1.1087	1.0945	1.0833	1.0741	1.0665	1.0601	1.0546	1.0498	1.0456	1.042	1.0387	1.0358	1.163	42.6	209	46
2	750	20	16	22171.1	2.1783	2.1772	2.1761	2.1748	2.1733	2.1717	2.1698	2.1676	2.165	2.162	2.1584	2.1541	2.1487	2.1418	2.1331	2.1214	2.1055	2.083	2.0495	1.9964	1.9291	1.9033	1.8048	1.6579	1.5131	1.4218	1.364	1.3252	1.2977	1.2773	1.2616	1.2491	1.239	1.2306	1.2236	1.2176	1.2123	1.2078	1.2038	1.2002	1.1971	0.9812	42.1	54	11
2	751	21	17	22171.1	2.1805	2.1794	2.1782	2.1769	2.1754	2.1736	2.1717	2.1694	2.1668	2.1637	2.16	2.1556	2.1501	2.1431	2.1341	2.1222	2.1057	2.0827	2.0493	1.9967	1.9285	1.8988	1.8086	1.6963	1.567	1.4777	1.4193	1.3796	1.3512	1.33	1.3136	1.3005	1.2899	1.2811	1.2736	1.2672	1.2617	1.2569	1.2526	1.2489	1.2455	0.935	40.8	62	10
2	752	22	18	22171.1	2.173	2.172	2.1708	2.1695	2.1681	2.1664	2.1645	2.1624	2.1599	2.1569	2.1534	2.1492	2.144	2.1375	2.129	2.1177	2.1021	2.08	2.0474	1.9954	1.927	1.8995	1.805	1.6734	1.5287	1.4337	1.3729	1.3317	1.3023	1.2803	1.2633	1.2498	1.2388	1.2296	1.2219	1.2153	1.2097	1.2047	1.2003	1.1965	1.193	0.98	39.7	64	11
2	753	23	19	22171.1	2.1682	2.1671	2.166	2.1647	2.1633	2.1617	2.1599	2.1578	2.1554	2.1525	2.1491	2.145	2.14	2.1336	2.1255	2.1146	2.0997	2.0784	2.0465	1.9949	1.9264	1.8977	1.8023	1.6762	1.5407	1.4514	1.394	1.355	1.327	1.3061	1.2899	1.2769	1.2662	1.2574	1.2499	1.2435	1.2379	1.233	1.2286	1.2248	1.2213	0.9468	39.3	45	6
2	754	24	20	22171.1	2.1482	2.1472	2.1462	2.145	2.1437	2.1422	2.1405	2.1386	2.1363	2.1337	2.1306	2.1268	2.1222	2.1164	2.109	2.0991	2.0857	2.0668	2.0384	1.9894	1.9189	1.8854	1.7833	1.6455	1.5088	1.4215	1.3661	1.3287	1.302	1.282	1.2666	1.2543	1.2442	1.2359	1.2288	1.2228	1.2176	1.213	1.209	1.2054	1.2022	0.946	37.2	42	6
2	755	25	21	22171.1	2.1529	2.152	2.1509	2.1498	2.1485	2.147	2.1453	2.1434	2.1411	2.1385	2.1353	2.1315	2.1269	2.121	2.1134	2.1034	2.0896	2.0696	2.0389	1.988	1.9152	1.8707	1.7639	1.639	1.5136	1.4283	1.3722	1.3335	1.3054	1.2841	1.2675	1.2542	1.2432	1.2341	1.2264	1.2198	1.2141	1.2091	1.2047	1.2008	1.1973	0.9556	35.7	65	10
2	756	26	22	22171.1	2.1387	2.1378	2.1368	2.1357	2.1344	2.133	2.1314	2.1295	2.1274	2.1248	2.1218	2.1182	2.1137	2.1081	2.1009	2.0915	2.0785	2.0602	2.033	1.9869	1.9168	1.8786	1.7762	1.6455	1.5126	1.4258	1.3699	1.3317	1.3042	1.2835	1.2673	1.2543	1.2436	1.2347	1.2271	1.2206	1.215	1.21	1.2056	1.2017	1.1982	0.9405	36.1	49	11
2	757	27	23	22171.1	2.1494	2.1484	2.1474	2.1462	2.1449	2.1435	2.1418	2.1399	2.1377	2.1352	2.1321	2.1284	2.1239	2.1183	2.111	2.1013	2.088	2.0688	2.039	1.9889	1.9167	1.8759	1.7653	1.6281	1.4967	1.4117	1.3569	1.3195	1.2925	1.2721	1.2561	1.2433	1.2328	1.224	1.2165	1.21	1.2044	1.1995	1.1952	1.1913	1.1878	0.9616	35.4	51	10
2	758	28	24	22171.1	2.1681	2.1671	2.166	2.1647	2.1633	2.1616	2.1598	2.1577	2.1552	2.1524	2.149	2.1449	2.1399	2.1337	2.1257	2.1151	2.1006	2.0797	2.0478	1.9947	1.9253	1.8936	1.7741	1.5703	1.4083	1.3151	1.2578	1.2196	1.1925	1.1723	1.1567	1.1443	1.1341	1.1257	1.1187	1.1126	1.1074	1.1028	1.0988	1.0953	1.0921	1.076	38.6	60	8
2	759	29	25	22171.1	2.1745	2.1735	2.1723	2.171	2.1695	2.1679	2.166	2.1638	2.1613	2.1584	2.1549	2.1506	2.1454	2.1389	2.1305	2.1195	2.1043	2.0827	2.05	1.9968	1.929	1.9005	1.789	1.6058	1.4443	1.3478	1.2878	1.2478	1.2195	1.1984	1.1822	1.1693	1.1588	1.1501	1.1428	1.1365	1.1311	1.1264	1.1223	1.1186	1.1153	1.0592	41	69	17
2	760	30	26	22171.1	2.1963	2.195	2.1935	2.1918	2.19	2.1879	2.1855	2.1828	2.1796	2.1759	2.1715	2.1661	2.1595	2.1513	2.1408	2.1272	2.1093	2.0852	2.051	1.9987	1.9335	1.9055	1.7926	1.64	1.4944	1.4032	1.3461	1.3079	1.2808	1.2606	1.2451	1.2327	1.2225	1.2141	1.207	1.2008	1.1955	1.1909	1.1868	1.1831	1.1798	1.0165	41.4	70	13
2	761	31	27	22171.1	2.2065	2.2053	2.2039	2.2023	2.2005	2.1985	2.1962	2.1936	2.1906	2.187	2.1827	2.1775	2.1711	2.1631	2.1529	2.1395	2.1213	2.0958	2.0574	2.0001	1.9336	1.9075	1.7852	1.6034	1.4479	1.3546	1.2966	1.2581	1.231	1.2108	1.1954	1.1831	1.1731	1.1649	1.1579	1.152	1.1469	1.1424	1.1385	1.135	1.1319	1.0746	44.3	111	34
2	762	32	28	22171.1	2.1933	2.1922	2.1909	2.1894	2.1878	2.1859	2.1838	2.1814	2.1786	2.1753	2.1714	2.1667	2.1609	2.1536	2.1443	2.132	2.1151	2.091	2.0547	1.9984	1.9298	1.9017	1.7781	1.5828	1.4245	1.3321	1.2752	1.2374	1.2106	1.1908	1.1755	1.1633	1.1533	1.1451	1.1381	1.1321	1.1269	1.1224	1.1184	1.1148	1.1116	1.0817	43	103	20
2	763	33	29	22171.1	2.1976	2.1965	2.1952	2.1937	2.1921	2.1902	2.1881	2.1856	2.1828	2.1794	2.1754	2.1705	2.1645	2.157	2.1472	2.1343	2.1166	2.0918	2.0552	1.9996	1.9329	1.9074	1.7984	1.6255	1.468	1.3707	1.3091	1.2678	1.2385	1.2168	1.2001	1.1869	1.1763	1.1675	1.1601	1.1538	1.1484	1.1436	1.1395	1.1358	1.1326	1.0651	44.1	81	20
2	764	34	30	22171.1	2.2022	2.201	2.1997	2.1983	2.1966	2.1948	2.1927	2.1902	2.1873	2.184	2.18	2.1751	2.169	2.1614	2.1516	2.1385	2.1206	2.0952	2.0574	2.0003	1.9324	1.9026	1.7703	1.5835	1.4287	1.3368	1.2803	1.2431	1.2169	1.1975	1.1827	1.171	1.1615	1.1537	1.1471	1.1415	1.1367	1.1325	1.1288	1.1256	1.1227	1.0795	43.8	135	22
2	765	35	31	22171.1	2.2075	2.2063	2.2049	2.2034	2.2017	2.1998	2.1976	2.195	2.1921	2.1886	2.1845	2.1795	2.1734	2.1657	2.1557	2.1425	2.1243	2.0986	2.0598	2.0007	1.9297	1.8973	1.7452	1.5358	1.3789	1.2891	1.2346	1.1988	1.1736	1.1549	1.1406	1.1293	1.12	1.1124	1.1059	1.1004	1.0957	1.0915	1.0878	1.0846	1.0816	1.1259	42.6	174	34
2	766	36	32	22171.1	2.1765	2.1754	2.1742	2.1728	2.1712	2.1695	2.1675	2.1652	2.1625	2.1594	2.1558	2.1513	2.1459	2.139	2.1301	2.1183	2.102	2.0791	2.046	1.9942	1.9264	1.8998	1.8081	1.68	1.538	1.444	1.3833	1.3421	1.3125	1.2904	1.2732	1.2595	1.2483	1.239	1.2312	1.2244	1.2186	1.2136	1.2091	1.2051	1.2016	0.975	40.4	57	9
2	767	37	33	22171.1	2.1583	2.1573	2.1562	2.155	2.1537	2.1521	2.1503	2.1483	2.146	2.1432	2.14	2.136	2.1312	2.1251	2.1172	2.1067	2.0924	2.072	2.0415	1.9919	1.9231	1.8929	1.7989	1.682	1.5591	1.4755	1.4201	1.3817	1.3537	1.3325	1.3159	1.3026	1.2916	1.2825	1.2747	1.268	1.2622	1.2572	1.2527	1.2487	1.2451	0.9132	38.8	47	11
2	768	38	34	22171.1	2.1613	2.1602	2.1591	2.1578	2.1564	2.1548	2.153	2.1509	2.1485	2.1457	2.1423	2.1383	2.1333	2.127	2.119	2.1083	2.0935	2.0723	2.0407	1.9904	1.9206	1.8899	1.7953	1.6697	1.5331	1.4438	1.3867	1.3481	1.3204	1.2997	1.2836	1.2707	1.2601	1.2513	1.2439	1.2374	1.2319	1.227	1.2227	1.2189	1.2154	0.9458	38	57	10
2	769	39	35	22171.1	2.1638	2.1628	2.1616	2.1603	2.1589	2.1573	2.1554	2.1533	2.1509	2.148	2.1446	2.1405	2.1355	2.1293	2.1212	2.1105	2.0958	2.0749	2.0437	1.9928	1.9218	1.8878	1.7796	1.63	1.4887	1.3998	1.3431	1.3046	1.277	1.2562	1.24	1.2271	1.2165	1.2077	1.2002	1.1938	1.1882	1.1833	1.179	1.1752	1.1718	0.992	38.2	72	15
2	770	40	36	22171.1	2.1839	2.1828	2.1815	2.1801	2.1785	2.1768	2.1748	2.1724	2.1698	2.1666	2.1629	2.1584	2.1529	2.1459	2.1369	2.1249	2.1084	2.0851	2.0507	1.9951	1.9223	1.8902	1.7686	1.5851	1.4295	1.3376	1.2807	1.2426	1.2153	1.1949	1.179	1.1663	1.1559	1.1473	1.1399	1.1336	1.1282	1.1234	1.1192	1.1155	1.1121	1.0718	38.6	104	19
2	771	41	37	22171.1	2.1554	2.1545	2.1534	2.1522	2.1509	2.1494	2.1477	2.1457	2.1434	2.1407	2.1375	2.1335	2.1287	2.1227	2.1149	2.1045	2.0902	2.07	2.0399	1.9907	1.9221	1.8956	1.7979	1.6349	1.4779	1.3817	1.3214	1.281	1.2522	1.2308	1.2143	1.2012	1.1906	1.1817	1.1743	1.168	1.1625	1.1577	1.1535	1.1498	1.1465	1.009	40	64	16
2	772	42	38	22171.1	2.2055	2.2044	2.203	2.2015	2.1999	2.198	2.1959	2.1934	2.1905	2.1872	2.1832	2.1784	2.1724	2.1649	2.1552	2.1423	2.1243	2.0983	2.0588	1.9987	1.9243	1.8835	1.7039	1.4652	1.3073	1.2208	1.169	1.1348	1.1107	1.0928	1.0788	1.0677	1.0586	1.051	1.0446	1.0391	1.0342	1.03	1.0263	1.023	1.02	1.1855	40.9	204	42
2	773	43	39	22171.1	2.2006	2.1994	2.1981	2.1967	2.1951	2.1933	2.1912	2.1889	2.1861	2.1828	2.179	2.1743	2.1685	2.1612	2.1517	2.1393	2.1222	2.0977	2.0601	2.0011	1.9285	1.8919	1.7271	1.4911	1.326	1.2341	1.1787	1.1421	1.1163	1.0971	1.0824	1.0707	1.0612	1.0534	1.0468	1.0411	1.0363	1.0321	1.0283	1.025	1.0221	1.1784	42.4	179	33
2	774	44	40	22171.1	2.214	2.2128	2.2114	2.2099	2.2082	2.2063	2.204	2.2015	2.1985	2.1949	2.1907	2.1856	2.1793	2.1714	2.1612	2.1477	2.1292	2.1025	2.0618	2.0016	1.9327	1.9036	1.781	1.6215	1.4757	1.3831	1.3241	1.2843	1.256	1.2349	1.2186	1.2058	1.1953	1.1867	1.1795	1.1733	1.168	1.1633	1.1592	1.1556	1.1524	1.0616	46.9	123	25
2	775	45	1	22221.1	2.2172	2.2159	2.2145	2.2128	2.211	2.2089	2.2065	2.2037	2.2005	2.1967	2.1922	2.1868	2.1801	2.1718	2.1611	2.1471	2.128	2.1008	2.06	2.0008	1.9303	1.8945	1.7207	1.5566	1.4528	1.3911	1.351	1.323	1.3022	1.2862	1.2735	1.2632	1.2546	1.2473	1.2411	1.2357	1.231	1.2268	1.2231	1.2198	1.2168	1.0004	47	36	1
2	776	46	2	22221.1	2.2296	2.2281	2.2266	2.2248	2.2229	2.2206	2.2181	2.2152	2.2119	2.2079	2.2032	2.1976	2.1906	2.1819	2.1707	2.1556	2.1348	2.1045	2.0607	2.0019	1.9353	1.9029	1.7744	1.6438	1.5258	1.4453	1.3913	1.3537	1.3263	1.3056	1.2894	1.2764	1.2658	1.257	1.2495	1.2431	1.2375	1.2327	1.2284	1.2246	1.2213	1.0083	50.2	53	6
2	777	47	3	22221.1	2.2102	2.209	2.2076	2.2061	2.2044	2.2024	2.2002	2.1976	2.1946	2.1911	2.1869	2.1818	2.1756	2.1676	2.1574	2.1437	2.1249	2.0982	2.0584	2.0005	1.9341	1.908	1.8009	1.6904	1.5781	1.4959	1.4389	1.3986	1.3689	1.3464	1.3288	1.3147	1.3032	1.2936	1.2855	1.2786	1.2726	1.2674	1.2627	1.2587	1.255	0.9552	44.2	60	11
2	778	48	4	22221.1	2.1864	2.1853	2.1841	2.1827	2.1812	2.1794	2.1775	2.1752	2.1726	2.1695	2.1659	2.1615	2.1561	2.1493	2.1405	2.1289	2.1127	2.0892	2.0533	1.9971	1.9281	1.9	1.8048	1.7072	1.594	1.51	1.453	1.4133	1.3846	1.363	1.3461	1.3327	1.3217	1.3125	1.3048	1.2981	1.2924	1.2873	1.2828	1.2789	1.2753	0.9111	40.6	50	11
2	779	49	5	22221.1	2.2134	2.212	2.2106	2.2089	2.207	2.2049	2.2025	2.1998	2.1966	2.1929	2.1885	2.1832	2.1767	2.1686	2.1583	2.1446	2.126	2.0996	2.0597	2.001	1.934	1.9068	1.8079	1.7076	1.5947	1.5119	1.4553	1.4154	1.3859	1.3635	1.3458	1.3315	1.3198	1.31	1.3017	1.2945	1.2884	1.283	1.2782	1.274	1.2702	0.9432	47.7	38	4
2	780	50	6	22221.1	2.2032	2.2019	2.2006	2.199	2.1973	2.1953	2.1931	2.1905	2.1875	2.184	2.1799	2.1749	2.1687	2.161	2.1511	2.1382	2.1205	2.0954	2.0575	2.0002	1.9328	1.9056	1.8055	1.6942	1.5722	1.4862	1.4281	1.3873	1.3574	1.3348	1.3172	1.303	1.2915	1.282	1.2739	1.267	1.2611	1.2559	1.2514	1.2473	1.2437	0.9594	45.5	38	7
2	781	51	7	22221.1	2.223	2.2216	2.22	2.2182	2.2162	2.2139	2.2113	2.2083	2.2049	2.2008	2.196	2.1902	2.1831	2.1743	2.1631	2.1485	2.1289	2.1012	2.0601	2.0017	1.9346	1.905	1.7861	1.6645	1.5374	1.4464	1.3854	1.3431	1.3126	1.2896	1.2719	1.2578	1.2463	1.2368	1.2288	1.2221	1.2162	1.2111	1.2067	1.2027	1.1992	1.0238	48.3	59	16
2	782	52	1	22139.1	2.2235	2.2222	2.2206	2.219	2.2171	2.2149	2.2125	2.2096	2.2064	2.2025	2.198	2.1924	2.1857	2.1772	2.1663	2.1519	2.1319	2.1029	2.0598	2.001	1.9359	1.9094	1.792	1.6294	1.4725	1.3743	1.3125	1.2709	1.2415	1.2196	1.2028	1.1895	1.1787	1.1698	1.1624	1.156	1.1505	1.1458	1.1416	1.1379	1.1346	1.0889	46.7	95	26
2	783	53	2	22139.1	2.1861	2.185	2.1838	2.1825	2.181	2.1793	2.1773	2.1751	2.1725	2.1694	2.1657	2.1613	2.1558	2.1489	2.14	2.1283	2.1121	2.089	2.0536	1.9978	1.9296	1.903	1.806	1.6678	1.5199	1.4239	1.3625	1.3212	1.2919	1.2701	1.2535	1.2403	1.2296	1.2207	1.2133	1.2069	1.2015	1.1967	1.1925	1.1888	1.1854	1.0006	42.4	37	12
2	784	54	3	22139.1	2.1658	2.1647	2.1636	2.1623	2.1609	2.1592	2.1574	2.1553	2.1528	2.1499	2.1465	2.1424	2.1373	2.1309	2.1227	2.1118	2.0969	2.0756	2.0434	1.9921	1.9221	1.8882	1.7851	1.6592	1.5304	1.445	1.3897	1.3519	1.3248	1.3044	1.2886	1.276	1.2657	1.2571	1.2498	1.2435	1.2381	1.2334	1.2292	1.2254	1.2221	0.9437	37.9	48	8
2	785	55	4	22139.1	2.1598	2.1588	2.1577	2.1565	2.1551	2.1535	2.1518	2.1497	2.1474	2.1446	2.1413	2.1374	2.1325	2.1265	2.1187	2.1084	2.0942	2.0739	2.0433	1.9927	1.9223	1.8876	1.7852	1.664	1.541	1.4568	1.4004	1.3608	1.3319	1.3099	1.2927	1.2788	1.2675	1.2581	1.2501	1.2432	1.2373	1.2321	1.2275	1.2235	1.2198	0.9399	37.4	39	7
2	786	56	1	5334.15	2.161	2.16	2.1589	2.1577	2.1564	2.1548	2.1531	2.1511	2.1487	2.1459	2.1427	2.1387	2.1338	2.1277	2.1198	2.1092	2.0948	2.0739	2.0426	1.992	1.9227	1.8902	1.7861	1.643	1.5024	1.4116	1.3531	1.313	1.2842	1.2626	1.2458	1.2324	1.2215	1.2123	1.2046	1.1981	1.1924	1.1874	1.183	1.1791	1.1756	0.9854	37.8	44	10
2	787	57	2	5334.15	2.1985	2.1973	2.196	2.1946	2.1929	2.1911	2.189	2.1867	2.1839	2.1807	2.1768	2.1722	2.1664	2.1592	2.1499	2.1374	2.1201	2.0947	2.056	1.9982	1.9298	1.901	1.7869	1.618	1.4692	1.3787	1.3218	1.2835	1.2562	1.2358	1.22	1.2074	1.1971	1.1886	1.1813	1.1751	1.1697	1.165	1.1609	1.1572	1.1539	1.0446	41	78	11
2	788	58	3	5334.15	2.193	2.1918	2.1905	2.189	2.1873	2.1854	2.1832	2.1807	2.1777	2.1743	2.1702	2.1653	2.1592	2.1516	2.1418	2.129	2.1117	2.0876	2.0524	1.9984	1.9325	1.9064	1.8059	1.6621	1.5162	1.4239	1.3656	1.3265	1.2987	1.278	1.2621	1.2494	1.2391	1.2305	1.2232	1.217	1.2116	1.2069	1.2027	1.199	1.1957	0.9974	41.6	58	11
2	789	59	4	5334.15	2.1727	2.1717	2.1705	2.1692	2.1677	2.1661	2.1642	2.1621	2.1596	2.1566	2.1531	2.1489	2.1437	2.1372	2.1288	2.1177	2.1024	2.0806	2.0477	1.9949	1.9268	1.8984	1.7998	1.6679	1.5354	1.4483	1.3916	1.3526	1.3244	1.3032	1.2867	1.2735	1.2627	1.2536	1.246	1.2394	1.2337	1.2288	1.2244	1.2204	1.2169	0.9558	40.2	49	9
2	790	60	5	5334.15	2.1764	2.1753	2.1742	2.1729	2.1714	2.1697	2.1679	2.1657	2.1632	2.1602	2.1567	2.1525	2.1473	2.1408	2.1324	2.1213	2.106	2.0839	2.0499	1.9954	1.9263	1.8955	1.7839	1.621	1.4766	1.3885	1.3331	1.2959	1.2694	1.2497	1.2344	1.2223	1.2124	1.2041	1.1972	1.1912	1.1861	1.1815	1.1775	1.174	1.1708	1.0055	39.4	65	10
2	791	61	6	5334.15	2.1654	2.1644	2.1632	2.162	2.1605	2.1589	2.1571	2.1549	2.1525	2.1496	2.1462	2.1421	2.1371	2.1308	2.1226	2.112	2.0974	2.0768	2.0459	1.9953	1.9281	1.9002	1.8095	1.6986	1.5731	1.4862	1.4286	1.3887	1.3597	1.3378	1.3207	1.307	1.2957	1.2864	1.2784	1.2716	1.2657	1.2606	1.256	1.252	1.2484	0.917	40.4	33	9
2	792	62	7	5334.15	2.1924	2.1912	2.1899	2.1884	2.1867	2.1849	2.1827	2.1803	2.1774	2.1741	2.1701	2.1652	2.1592	2.1516	2.1418	2.1289	2.1115	2.0873	2.0524	1.9985	1.9326	1.9086	1.8178	1.6914	1.5456	1.4479	1.3845	1.3413	1.3106	1.2878	1.2703	1.2564	1.2451	1.2359	1.2281	1.2214	1.2157	1.2107	1.2064	1.2025	1.199	0.9933	43.3	41	9
2	793	63	8	5334.15	2.1673	2.1663	2.1652	2.1639	2.1625	2.1609	2.1591	2.157	2.1546	2.1517	2.1483	2.1442	2.1392	2.1328	2.1246	2.1137	2.0987	2.0773	2.0458	1.995	1.9265	1.8994	1.8054	1.6873	1.5565	1.4673	1.4091	1.3696	1.3413	1.3202	1.3039	1.291	1.2805	1.2717	1.2644	1.2581	1.2526	1.2479	1.2437	1.2399	1.2366	0.9307	40.7	59	20
2	794	64	9	5334.15	2.1661	2.1651	2.164	2.1628	2.1614	2.1598	2.158	2.1559	2.1535	2.1507	2.1473	2.1433	2.1383	2.1321	2.124	2.1132	2.0984	2.0772	2.0458	1.9947	1.9254	1.8936	1.8008	1.6893	1.5634	1.4757	1.4183	1.379	1.3508	1.3296	1.3132	1.3001	1.2894	1.2804	1.2729	1.2664	1.2607	1.2558	1.2514	1.2475	1.244	0.9221	39.6	57	13
2	795	65	10	5334.15	2.1758	2.1747	2.1735	2.1721	2.1706	2.1689	2.167	2.1648	2.1623	2.1593	2.1557	2.1514	2.1462	2.1396	2.1312	2.1201	2.1048	2.083	2.0499	1.9964	1.9286	1.9023	1.8087	1.6848	1.5586	1.4757	1.4213	1.3837	1.3565	1.3359	1.3199	1.307	1.2965	1.2878	1.2803	1.274	1.2685	1.2637	1.2594	1.2557	1.2523	0.9235	41.3	42	8
2	796	66	11	5334.15	2.1871	2.1861	2.1849	2.1836	2.1821	2.1804	2.1785	2.1762	2.1736	2.1706	2.1669	2.1624	2.157	2.15	2.1411	2.1292	2.1126	2.0888	2.053	1.9973	1.9299	1.9048	1.8083	1.6645	1.5211	1.4291	1.3698	1.3294	1.3004	1.2787	1.262	1.2486	1.2377	1.2287	1.2211	1.2146	1.209	1.2041	1.1998	1.1959	1.1925	0.9946	42.5	58	14
2	797	67	12	5334.15	2.2077	2.2064	2.205	2.2034	2.2016	2.1996	2.1974	2.1947	2.1917	2.1881	2.1838	2.1787	2.1724	2.1645	2.1543	2.1409	2.1226	2.0965	2.0578	2.0007	1.9345	1.9088	1.8115	1.6686	1.5212	1.4266	1.365	1.3225	1.2917	1.2684	1.2504	1.236	1.2243	1.2146	1.2065	1.1995	1.1936	1.1884	1.1838	1.1798	1.1762	1.0314	47.2	50	5
2	798	68	13	5334.15	2.2039	2.2026	2.2013	2.1998	2.198	2.1961	2.1939	2.1913	2.1883	2.1848	2.1806	2.1755	2.1691	2.1612	2.1509	2.1374	2.1189	2.0931	2.0553	1.9997	1.9339	1.9061	1.7919	1.6257	1.4703	1.3755	1.3164	1.277	1.2489	1.2281	1.212	1.1992	1.1888	1.1801	1.1729	1.1666	1.1613	1.1566	1.1525	1.1488	1.1455	1.0583	42.3	96	45
2	799	69	14	5334.15	2.2035	2.2022	2.2008	2.1993	2.1976	2.1956	2.1933	2.1907	2.1877	2.1842	2.18	2.1749	2.1686	2.1607	2.1506	2.1372	2.1191	2.0936	2.0561	1.9997	1.9323	1.9034	1.7627	1.5567	1.3963	1.303	1.2456	1.2075	1.1804	1.1603	1.1448	1.1324	1.1223	1.114	1.1069	1.1009	1.0957	1.0912	1.0872	1.0837	1.0805	1.123	43.5	140	38
2	800	70	15	5334.15	2.2189	2.2176	2.2162	2.2146	2.2128	2.2108	2.2085	2.2058	2.2027	2.199	2.1945	2.1892	2.1826	2.1742	2.1635	2.1493	2.1299	2.1022	2.061	2.0019	1.9333	1.9001	1.7336	1.5044	1.3429	1.2515	1.1958	1.1588	1.1326	1.113	1.098	1.086	1.0762	1.0681	1.0613	1.0554	1.0504	1.046	1.0421	1.0387	1.0356	1.1833	45.3	187	60
2	801	71	16	5334.15	2.2213	2.22	2.2186	2.217	2.2152	2.2131	2.2108	2.2081	2.2049	2.2012	2.1968	2.1915	2.1849	2.1767	2.1661	2.1521	2.1328	2.1052	2.0635	2.0027	1.9313	1.8937	1.7163	1.5047	1.3499	1.2594	1.2037	1.1666	1.1403	1.1207	1.1056	1.0936	1.0838	1.0756	1.0687	1.0629	1.0578	1.0533	1.0494	1.0459	1.0428	1.1785	46.7	210	48
2	802	72	17	5334.15	2.2241	2.2227	2.2212	2.2195	2.2176	2.2154	2.213	2.2101	2.2068	2.203	2.1984	2.1929	2.1861	2.1776	2.1667	2.1523	2.1324	2.1039	2.0619	2.0026	1.934	1.9001	1.729	1.5219	1.3677	1.2776	1.2226	1.1863	1.1607	1.1418	1.1272	1.1157	1.1064	1.0986	1.0921	1.0866	1.0818	1.0776	1.074	1.0707	1.0678	1.1563	45.5	188	48
2	803	73	18	5334.15	2.2376	2.2363	2.2348	2.2331	2.2313	2.2291	2.2267	2.2239	2.2207	2.2168	2.2123	2.2068	2.2	2.1914	2.1802	2.1653	2.1442	2.1131	2.0664	2.0029	1.9312	1.8925	1.7489	1.5722	1.4259	1.3361	1.2788	1.2398	1.2116	1.1903	1.1737	1.1604	1.1495	1.1404	1.1327	1.1261	1.1204	1.1154	1.111	1.1071	1.1036	1.1341	51.7	149	51
2	804	74	19	5334.15	2.2245	2.2231	2.2216	2.22	2.2182	2.2161	2.2137	2.2109	2.2077	2.204	2.1995	2.1941	2.1875	2.1792	2.1685	2.1543	2.1348	2.1065	2.0636	2.0027	1.9322	1.8937	1.71	1.4917	1.3352	1.245	1.19	1.1535	1.1277	1.1085	1.0937	1.0819	1.0723	1.0643	1.0576	1.0519	1.0469	1.0426	1.0388	1.0355	1.0324	1.192	46.3	215	58
2	805	75	20	5334.15	2.2241	2.2227	2.2211	2.2193	2.2172	2.215	2.2124	2.2094	2.2059	2.2019	2.1971	2.1913	2.1842	2.1754	2.1642	2.1494	2.1296	2.1016	2.0604	2.0014	1.9334	1.9021	1.7637	1.5769	1.4231	1.3299	1.271	1.2311	1.2025	1.181	1.1643	1.151	1.1401	1.131	1.1233	1.1168	1.1111	1.1061	1.1018	1.0979	1.0944	1.1297	48.5	145	37
2	806	76	21	5334.15	2.2007	2.1995	2.1982	2.1967	2.1951	2.1932	2.1911	2.1886	2.1858	2.1825	2.1785	2.1738	2.1679	2.1605	2.1509	2.1382	2.1206	2.0955	2.0578	1.9997	1.9273	1.8889	1.7332	1.5216	1.3627	1.2713	1.2154	1.1783	1.152	1.1325	1.1174	1.1055	1.0957	1.0876	1.0808	1.075	1.07	1.0656	1.0617	1.0583	1.0553	1.1454	41.4	162	33
2	807	77	22	5334.15	2.2181	2.2168	2.2154	2.2138	2.212	2.21	2.2077	2.2051	2.202	2.1984	2.194	2.1888	2.1824	2.1743	2.1638	2.15	2.131	2.1035	2.0616	2.0021	1.9352	1.905	1.7531	1.546	1.3876	1.2947	1.2373	1.1989	1.1717	1.1514	1.1357	1.1232	1.1131	1.1046	1.0975	1.0914	1.0861	1.0815	1.0774	1.0739	1.0707	1.1474	45.5	157	36
2	808	78	23	5334.15	2.2107	2.2094	2.208	2.2064	2.2046	2.2025	2.2002	2.1975	2.1944	2.1907	2.1864	2.1811	2.1746	2.1665	2.1561	2.1424	2.1239	2.0975	2.0584	2.001	1.9349	1.9091	1.7983	1.6342	1.4803	1.3837	1.3217	1.2796	1.2495	1.2272	1.21	1.1964	1.1854	1.1763	1.1687	1.1622	1.1567	1.1518	1.1476	1.1439	1.1405	1.0702	46.5	87	15
2	809	79	24	5334.15	2.1698	2.1688	2.1676	2.1664	2.1649	2.1633	2.1615	2.1594	2.1569	2.1541	2.1506	2.1465	2.1414	2.1349	2.1266	2.1157	2.1007	2.0796	2.0477	1.9952	1.9274	1.9016	1.8016	1.6409	1.4877	1.3924	1.332	1.2913	1.2624	1.2409	1.2242	1.2111	1.2004	1.1915	1.184	1.1777	1.1722	1.1674	1.1632	1.1595	1.1562	1.0136	41.8	63	11
2	810	80	25	5334.15	2.1593	2.1582	2.1571	2.1559	2.1545	2.1529	2.1511	2.1491	2.1467	2.1439	2.1406	2.1366	2.1317	2.1255	2.1175	2.107	2.0927	2.0725	2.0422	1.992	1.9236	1.8938	1.7934	1.6398	1.4916	1.3981	1.3385	1.298	1.2691	1.2475	1.2308	1.2175	1.2066	1.1976	1.1901	1.1836	1.178	1.1731	1.1688	1.165	1.1616	0.9977	39.1	53	14
2	811	81	26	5334.15	2.1786	2.1775	2.1763	2.1749	2.1734	2.1716	2.1697	2.1674	2.1648	2.1617	2.158	2.1536	2.1481	2.1412	2.1323	2.1204	2.1041	2.081	2.0477	1.9959	1.9301	1.9055	1.8218	1.7177	1.5882	1.4974	1.4378	1.3971	1.3678	1.346	1.329	1.3155	1.3045	1.2953	1.2875	1.2809	1.2751	1.27	1.2656	1.2616	1.258	0.9206	41.3	36	4
2	812	82	27	5334.15	2.1619	2.1609	2.1598	2.1585	2.1571	2.1555	2.1537	2.1517	2.1493	2.1465	2.1431	2.1391	2.1341	2.1279	2.1199	2.1092	2.0944	2.0733	2.0423	1.9918	1.9214	1.8881	1.7891	1.6558	1.5218	1.4347	1.3786	1.3404	1.3129	1.2923	1.2762	1.2633	1.2528	1.244	1.2365	1.2301	1.2245	1.2196	1.2153	1.2115	1.208	0.9539	37.7	54	4
2	813	83	28	5334.15	2.142	2.1411	2.1401	2.139	2.1377	2.1363	2.1347	2.1328	2.1306	2.1281	2.125	2.1214	2.1168	2.1112	2.1039	2.0943	2.0811	2.0623	2.034	1.9876	1.9166	1.8763	1.7722	1.6526	1.5387	1.4631	1.4135	1.3791	1.3541	1.335	1.3201	1.308	1.2981	1.2898	1.2827	1.2766	1.2713	1.2666	1.2624	1.2587	1.2554	0.8866	35.3	33	9
2	814	84	29	5334.15	2.135	2.1341	2.1331	2.132	2.1307	2.1293	2.1277	2.1259	2.1238	2.1213	2.1183	2.1147	2.1103	2.1048	2.0977	2.0883	2.0756	2.0576	2.0312	1.9863	1.9155	1.8781	1.7758	1.6573	1.5376	1.4571	1.4041	1.3674	1.3408	1.3206	1.3049	1.2923	1.2819	1.2733	1.2659	1.2596	1.2542	1.2494	1.2452	1.2414	1.238	0.897	35.7	41	8
2	815	85	30	5334.15	2.1431	2.1421	2.1411	2.1399	2.1386	2.1372	2.1355	2.1336	2.1314	2.1288	2.1257	2.122	2.1174	2.1117	2.1044	2.0948	2.0817	2.0632	2.0352	1.987	1.9154	1.8735	1.7722	1.6588	1.538	1.4538	1.3978	1.3589	1.3306	1.3092	1.2924	1.2789	1.2679	1.2587	1.2508	1.2441	1.2383	1.2332	1.2287	1.2247	1.2212	0.9219	35.2	43	7
2	816	86	31	5334.15	2.1477	2.1468	2.1457	2.1445	2.1432	2.1417	2.14	2.1381	2.1359	2.1333	2.1301	2.1264	2.1218	2.116	2.1085	2.0987	2.0852	2.066	2.037	1.9883	1.9174	1.8774	1.7783	1.6659	1.5479	1.4661	1.412	1.3746	1.3475	1.3271	1.3112	1.2985	1.2881	1.2794	1.2721	1.2658	1.2604	1.2556	1.2514	1.2477	1.2444	0.9033	36	51	6
2	817	87	32	5334.15	2.143	2.1421	2.1411	2.1399	2.1387	2.1372	2.1356	2.1337	2.1316	2.129	2.126	2.1224	2.1178	2.1122	2.1048	2.0951	2.0817	2.063	2.0357	1.9884	1.9191	1.8892	1.789	1.6464	1.5006	1.407	1.3474	1.3072	1.2785	1.2571	1.2406	1.2275	1.2168	1.2079	1.2005	1.1941	1.1886	1.1838	1.1796	1.1759	1.1725	0.9704	38.3	70	14
2	818	88	33	5334.15	2.1653	2.1643	2.1631	2.1618	2.1603	2.1586	2.1567	2.1546	2.152	2.1491	2.1455	2.1413	2.1361	2.1295	2.1211	2.11	2.0948	2.0736	2.0432	1.9938	1.9256	1.8988	1.8095	1.6798	1.53	1.4322	1.3698	1.3278	1.2978	1.2756	1.2584	1.2448	1.2337	1.2245	1.2168	1.2101	1.2044	1.1995	1.1951	1.1912	1.1878	0.9776	39.7	41	2
2	819	89	34	5334.15	2.1723	2.1713	2.1701	2.1688	2.1673	2.1657	2.1638	2.1616	2.1591	2.1561	2.1526	2.1483	2.143	2.1364	2.1278	2.1165	2.1009	2.0789	2.0462	1.9944	1.9268	1.9004	1.8104	1.6948	1.5627	1.4719	1.4125	1.3719	1.3428	1.321	1.3041	1.2906	1.2796	1.2705	1.2628	1.2562	1.2505	1.2455	1.2411	1.2372	1.2338	0.9386	41.1	43	10
2	820	90	35	5334.15	2.1585	2.1576	2.1566	2.1555	2.1542	2.1527	2.1511	2.1491	2.1469	2.1443	2.1411	2.1373	2.1325	2.1266	2.1189	2.1087	2.0946	2.0744	2.0437	1.9923	1.9206	1.8858	1.7723	1.604	1.4482	1.3543	1.2965	1.2581	1.2309	1.2108	1.1953	1.183	1.173	1.1646	1.1576	1.1516	1.1464	1.1419	1.1379	1.1344	1.1312	1.0273	38	87	31
2	821	91	36	5334.15	2.2001	2.1988	2.1974	2.1958	2.194	2.192	2.1897	2.1871	2.1841	2.1805	2.1763	2.1711	2.1649	2.1571	2.1471	2.1341	2.1166	2.0922	2.056	1.9998	1.9331	1.908	1.7992	1.6327	1.4743	1.3758	1.3133	1.2711	1.241	1.2185	1.2012	1.1875	1.1763	1.167	1.1593	1.1526	1.1469	1.1419	1.1375	1.1336	1.1302	1.07	45	102	36
2	822	92	1	15926.1	2.1748	2.1738	2.1726	2.1713	2.1698	2.1682	2.1663	2.1641	2.1616	2.1587	2.1551	2.1509	2.1457	2.1391	2.1307	2.1196	2.1046	2.0832	2.0508	1.9972	1.9284	1.902	1.8003	1.6505	1.5028	1.4089	1.3489	1.3082	1.2791	1.2574	1.2406	1.2272	1.2163	1.2072	1.1996	1.193	1.1874	1.1825	1.1781	1.1743	1.1708	1.004	42.8	81	22
2	823	93	2	15926.1	2.17	2.1689	2.1677	2.1664	2.1649	2.1632	2.1613	2.1591	2.1566	2.1536	2.1501	2.1458	2.1406	2.1341	2.1257	2.1147	2.0996	2.0784	2.0467	1.9954	1.9285	1.9045	1.8244	1.7335	1.6137	1.524	1.4631	1.4207	1.3898	1.3666	1.3484	1.334	1.3221	1.3122	1.3039	1.2968	1.2906	1.2852	1.2804	1.2762	1.2724	0.8977	41.8	31	5
2	824	94	3	15926.1	2.1511	2.1501	2.149	2.1478	2.1464	2.1449	2.1431	2.1412	2.1388	2.1361	2.1329	2.129	2.1242	2.1182	2.1104	2.1002	2.0862	2.0665	2.0373	1.9891	1.9207	1.892	1.8059	1.7051	1.5766	1.4837	1.4223	1.3801	1.3498	1.3271	1.3094	1.2954	1.2839	1.2744	1.2663	1.2595	1.2535	1.2484	1.2438	1.2397	1.2361	0.9149	38.5	48	14
2	825	95	4	15926.1	2.1472	2.1463	2.1452	2.1441	2.1429	2.1414	2.1398	2.1379	2.1358	2.1332	2.1302	2.1265	2.1219	2.1162	2.1088	2.0989	2.0851	2.0653	2.0365	1.9896	1.9214	1.8933	1.8081	1.7037	1.5756	1.4848	1.4248	1.3833	1.3534	1.3308	1.3133	1.2992	1.2878	1.2782	1.2701	1.2632	1.2572	1.252	1.2474	1.2433	1.2396	0.9076	38.5	39	6
2	826	96	5	15926.1	2.1543	2.1534	2.1523	2.1511	2.1497	2.1482	2.1465	2.1445	2.1422	2.1394	2.1362	2.1323	2.1274	2.1214	2.1136	2.1033	2.0892	2.0691	2.0395	1.9911	1.9216	1.8903	1.7936	1.6599	1.5195	1.4282	1.3695	1.3295	1.3007	1.2791	1.2624	1.2489	1.238	1.2288	1.2211	1.2145	1.2088	1.2038	1.1994	1.1955	1.192	0.9624	38.2	49	13
2	827	97	6	15926.1	2.18	2.1789	2.1776	2.1762	2.1746	2.1728	2.1708	2.1685	2.1658	2.1626	2.1589	2.1543	2.1488	2.1418	2.1328	2.1209	2.1045	2.0816	2.0486	1.9962	1.9269	1.8967	1.7789	1.6101	1.4653	1.3774	1.3225	1.2858	1.2597	1.2403	1.2254	1.2135	1.2038	1.1957	1.1889	1.1831	1.1781	1.1737	1.1699	1.1664	1.1634	1.0166	40.2	87	25
2	828	98	7	15926.1	2.1455	2.1446	2.1436	2.1425	2.1412	2.1398	2.1382	2.1363	2.1342	2.1316	2.1286	2.1249	2.1203	2.1145	2.1071	2.0972	2.0837	2.0647	2.0366	1.9891	1.9197	1.892	1.7986	1.657	1.5058	1.4102	1.3499	1.3096	1.281	1.2598	1.2434	1.2305	1.2199	1.2112	1.2038	1.1976	1.1921	1.1874	1.1832	1.1796	1.1763	0.9692	39.8	41	9
2	829	99	8	15926.1	2.1519	2.151	2.1499	2.1487	2.1474	2.1459	2.1441	2.1422	2.1398	2.1371	2.1339	2.13	2.1252	2.1192	2.1115	2.1012	2.0871	2.0673	2.0386	1.9914	1.9228	1.8929	1.8072	1.7111	1.5968	1.5131	1.4567	1.4174	1.3887	1.367	1.35	1.3363	1.325	1.3156	1.3076	1.3007	1.2947	1.2894	1.2848	1.2806	1.2769	0.875	38.5	27	6
2	830	100	9	15926.1	2.1479	2.1469	2.1459	2.1447	2.1434	2.1419	2.1402	2.1383	2.136	2.1334	2.1303	2.1265	2.1219	2.1161	2.1086	2.0987	2.0849	2.0655	2.0372	1.9901	1.9206	1.8901	1.7932	1.662	1.5248	1.4351	1.3773	1.3379	1.3095	1.2883	1.2717	1.2585	1.2477	1.2387	1.2312	1.2247	1.219	1.2141	1.2098	1.206	1.2025	0.9454	38.4	40	4
2	831	101	10	15926.1	2.1523	2.1513	2.1501	2.1489	2.1475	2.1459	2.144	2.142	2.1395	2.1367	2.1333	2.1293	2.1243	2.118	2.11	2.0994	2.0849	2.0645	2.0348	1.9866	1.9181	1.8907	1.7934	1.6633	1.5308	1.4431	1.3855	1.3455	1.3165	1.2946	1.2775	1.2638	1.2526	1.2433	1.2354	1.2286	1.2228	1.2176	1.2131	1.2091	1.2055	0.9468	38.9	48	8
2	832	102	11	15926.1	2.1754	2.1743	2.1731	2.1717	2.1702	2.1685	2.1665	2.1643	2.1616	2.1585	2.1548	2.1504	2.1449	2.1379	2.1289	2.117	2.1006	2.0776	2.0451	1.9943	1.9266	1.9012	1.8134	1.6982	1.5667	1.478	1.4202	1.3809	1.3527	1.3317	1.3154	1.3024	1.2918	1.2831	1.2756	1.2693	1.2638	1.259	1.2547	1.251	1.2476	0.9278	40.4	35	8
2	833	103	12	15926.1	2.1629	2.1619	2.1608	2.1596	2.1582	2.1566	2.1548	2.1527	2.1503	2.1474	2.144	2.1399	2.1349	2.1286	2.1205	2.1098	2.0953	2.0749	2.0444	1.9939	1.926	1.9011	1.8176	1.7066	1.5756	1.4858	1.4269	1.3864	1.3573	1.3354	1.3184	1.3049	1.2938	1.2847	1.2769	1.2703	1.2645	1.2595	1.255	1.2511	1.2476	0.9154	42	35	7
2	834	104	13	15926.1	2.1887	2.1876	2.1863	2.1849	2.1834	2.1816	2.1795	2.1772	2.1745	2.1712	2.1674	2.1627	2.1569	2.1496	2.1401	2.1274	2.1101	2.0858	2.0513	1.9975	1.9292	1.9022	1.7919	1.6039	1.4378	1.3397	1.2795	1.2398	1.2118	1.1912	1.1754	1.1629	1.1528	1.1444	1.1374	1.1314	1.1262	1.1217	1.1177	1.1142	1.1111	1.0777	42.1	82	21
2	835	105	14	15926.1	2.2077	2.2064	2.2051	2.2036	2.2019	2.2	2.1978	2.1952	2.1923	2.1888	2.1846	2.1796	2.1734	2.1655	2.1554	2.142	2.1237	2.0977	2.0589	2.0012	1.9323	1.9003	1.7591	1.553	1.3887	1.2918	1.2319	1.192	1.1638	1.1429	1.1268	1.1141	1.1038	1.0953	1.0881	1.0821	1.0769	1.0723	1.0683	1.0648	1.0617	1.146	45.4	150	60
2	836	106	15	15926.1	2.214	2.2127	2.2112	2.2096	2.2077	2.2057	2.2033	2.2006	2.1975	2.1939	2.1896	2.1844	2.1781	2.1702	2.1602	2.1469	2.1287	2.1025	2.0623	2.0017	1.9315	1.9005	1.7824	1.6202	1.4715	1.3788	1.3197	1.2794	1.2504	1.2286	1.2116	1.198	1.1869	1.1777	1.1698	1.1631	1.1573	1.1522	1.1476	1.1436	1.14	1.074	49	119	40
2	837	107	1	22184.1	2.1775	2.1765	2.1754	2.1741	2.1726	2.171	2.1692	2.167	2.1645	2.1616	2.1581	2.1539	2.1487	2.1421	2.1337	2.1224	2.1067	2.084	2.0493	1.9945	1.9248	1.8952	1.7976	1.6566	1.5095	1.4152	1.3553	1.3149	1.2861	1.2648	1.2483	1.2352	1.2245	1.2157	1.2083	1.2019	1.1964	1.1916	1.1874	1.1837	1.1804	0.9972	39.6	54	9
2	838	108	2	22184.1	2.1573	2.1564	2.1553	2.1541	2.1528	2.1512	2.1495	2.1475	2.1452	2.1425	2.1393	2.1354	2.1306	2.1246	2.1168	2.1065	2.0925	2.0726	2.0428	1.9925	1.9243	1.8983	1.8108	1.6798	1.5367	1.4448	1.3864	1.3471	1.3192	1.2983	1.2823	1.2695	1.2591	1.2504	1.2431	1.2369	1.2315	1.2268	1.2226	1.2189	1.2156	0.9417	40.1	44	8
2	839	109	3	22184.1	2.1391	2.1383	2.1373	2.1362	2.135	2.1336	2.132	2.1302	2.1281	2.1257	2.1228	2.1193	2.1149	2.1094	2.1024	2.0929	2.08	2.0617	2.0345	1.9882	1.9201	1.8907	1.8039	1.6872	1.5537	1.4652	1.4084	1.3699	1.3424	1.3219	1.306	1.2933	1.283	1.2744	1.2672	1.261	1.2557	1.251	1.2469	1.2432	1.2399	0.8992	37.8	32	13
2	840	110	4	22184.1	2.1358	2.135	2.134	2.1329	2.1317	2.1303	2.1287	2.1269	2.1248	2.1224	2.1195	2.116	2.1116	2.1062	2.0993	2.0902	2.0777	2.0602	2.0342	1.9883	1.918	1.8819	1.7741	1.6202	1.4791	1.3911	1.3347	1.2962	1.2685	1.2475	1.2312	1.2181	1.2074	1.1985	1.1909	1.1844	1.1788	1.1739	1.1696	1.1658	1.1624	0.9735	36.3	44	7
2	841	111	5	22184.1	2.1519	2.151	2.1499	2.1487	2.1474	2.1459	2.1442	2.1423	2.14	2.1374	2.1342	2.1305	2.1258	2.12	2.1125	2.1027	2.0891	2.0698	2.0401	1.9896	1.9186	1.8842	1.7803	1.6403	1.5064	1.4214	1.3669	1.3298	1.303	1.2829	1.2672	1.2546	1.2444	1.2358	1.2285	1.2222	1.2168	1.2121	1.2079	1.2041	1.2008	0.9512	36.7	56	6
2	842	112	6	22184.1	2.147	2.146	2.145	2.1439	2.1426	2.1411	2.1395	2.1375	2.1353	2.1327	2.1296	2.1259	2.1213	2.1155	2.108	2.0981	2.0845	2.0653	2.0364	1.9885	1.9194	1.8886	1.7886	1.6262	1.4715	1.3763	1.3164	1.2761	1.2475	1.2262	1.2098	1.1968	1.1862	1.1774	1.17	1.1637	1.1582	1.1535	1.1493	1.1456	1.1423	1.0046	37.8	39	8
2	843	113	7	22184.1	2.1635	2.1625	2.1614	2.1601	2.1588	2.1572	2.1554	2.1533	2.1509	2.1481	2.1447	2.1407	2.1356	2.1293	2.1212	2.1104	2.0957	2.0749	2.0435	1.9923	1.9236	1.8965	1.8069	1.6748	1.5335	1.4417	1.3827	1.3426	1.3139	1.2924	1.2757	1.2624	1.2516	1.2426	1.235	1.2285	1.2228	1.2179	1.2136	1.2098	1.2063	0.9571	40.2	46	5
2	844	114	8	22184.1	2.1708	2.1698	2.1687	2.1674	2.166	2.1644	2.1626	2.1605	2.158	2.1551	2.1516	2.1473	2.1421	2.1355	2.1271	2.1159	2.1008	2.0795	2.0476	1.9954	1.9279	1.9037	1.8221	1.7184	1.5854	1.4913	1.4289	1.3859	1.3549	1.3317	1.3137	1.2994	1.2878	1.2781	1.27	1.2631	1.2572	1.252	1.2475	1.2434	1.2398	0.931	43.1	47	8
2	845	115	9	22184.1	2.224	2.2226	2.221	2.2193	2.2173	2.215	2.2125	2.2096	2.2062	2.2023	2.1976	2.1919	2.185	2.1763	2.1652	2.1506	2.1307	2.1022	2.0601	2.0015	1.936	1.9082	1.8029	1.6529	1.5096	1.4193	1.361	1.3208	1.2918	1.2698	1.2527	1.239	1.2278	1.2185	1.2106	1.2039	1.1981	1.193	1.1885	1.1845	1.181	1.043	49.3	58	10
2	846	116	10	22184.1	2.1974	2.1963	2.1949	2.1935	2.1919	2.19	2.1879	2.1855	2.1827	2.1793	2.1754	2.1706	2.1648	2.1574	2.1479	2.1355	2.1187	2.0948	2.0585	2.0001	1.9243	1.8796	1.6829	1.4403	1.282	1.1953	1.1433	1.1092	1.0851	1.0672	1.0534	1.0425	1.0336	1.0262	1.02	1.0147	1.0101	1.0061	1.0025	0.9994	0.9966	1.2008	41.6	220	65
2	847	117	11	22184.1	2.2083	2.2071	2.2057	2.2041	2.2024	2.2004	2.1981	2.1955	2.1925	2.189	2.1848	2.1797	2.1734	2.1656	2.1555	2.1423	2.1244	2.0992	2.0611	2.002	1.9274	1.8843	1.6859	1.4669	1.3147	1.2281	1.1757	1.1414	1.1172	1.0994	1.0857	1.0748	1.066	1.0587	1.0526	1.0473	1.0428	1.0389	1.0354	1.0323	1.0295	1.1788	43.6	264	67
2	848	118	12	22184.1	2.195	2.1939	2.1926	2.1912	2.1897	2.1879	2.1859	2.1835	2.1808	2.1777	2.1739	2.1693	2.1636	2.1565	2.1473	2.1351	2.1183	2.0945	2.0585	1.9999	1.923	1.8764	1.6734	1.4303	1.2745	1.1891	1.1379	1.1041	1.0802	1.0624	1.0486	1.0377	1.0287	1.0212	1.0149	1.0095	1.0048	1.0007	0.9971	0.9939	0.9911	1.2039	40.7	246	65
2	849	119	13	22184.1	2.1857	2.1846	2.1834	2.1821	2.1805	2.1788	2.1768	2.1746	2.172	2.1689	2.1652	2.1607	2.1553	2.1483	2.1394	2.1275	2.1112	2.088	2.0533	1.9976	1.9258	1.8906	1.7327	1.494	1.3326	1.2438	1.1903	1.155	1.13	1.1113	1.0969	1.0854	1.076	1.0682	1.0616	1.056	1.0511	1.0468	1.0431	1.0397	1.0368	1.149	40.2	135	21
2	850	120	14	22184.1	2.2236	2.2223	2.2208	2.2192	2.2174	2.2153	2.2129	2.2102	2.2071	2.2034	2.199	2.1937	2.1872	2.1791	2.1687	2.155	2.1361	2.1087	2.0666	2.0038	1.9288	1.8836	1.6722	1.4409	1.2868	1.1993	1.1459	1.1105	1.0854	1.0667	1.0523	1.0408	1.0314	1.0236	1.017	1.0114	1.0065	1.0022	0.9984	0.995	0.992	1.2316	47.1	260	57
2	851	121	15	22184.1	2.236	2.2345	2.2329	2.2311	2.2291	2.2268	2.2243	2.2213	2.2179	2.2139	2.2092	2.2035	2.1965	2.1877	2.1764	2.1614	2.1406	2.1103	2.0653	2.0031	1.9322	1.893	1.7083	1.4823	1.3262	1.2369	1.1819	1.1452	1.119	1.0995	1.0845	1.0724	1.0626	1.0544	1.0475	1.0416	1.0365	1.032	1.0281	1.0246	1.0214	1.2145	49.2	206	38
2	852	122	16	22184.1	2.2013	2.2001	2.1987	2.1972	2.1955	2.1936	2.1914	2.1889	2.186	2.1826	2.1786	2.1737	2.1677	2.1601	2.1503	2.1374	2.1199	2.0952	2.0584	1.9999	1.9242	1.8822	1.683	1.4326	1.2749	1.1898	1.139	1.1058	1.0823	1.0649	1.0514	1.0407	1.0319	1.0247	1.0185	1.0132	1.0087	1.0047	1.0011	0.998	0.9952	1.2061	41.6	218	63
2	853	123	17	22184.1	2.2201	2.2189	2.2175	2.216	2.2143	2.2124	2.2102	2.2076	2.2047	2.2012	2.1971	2.1921	2.1859	2.1781	2.168	2.1546	2.136	2.1091	2.0679	2.0042	1.9205	1.8552	1.5966	1.3692	1.2223	1.1397	1.0898	1.0569	1.0336	1.0163	1.0029	0.9922	0.9835	0.9762	0.9701	0.9648	0.9603	0.9563	0.9528	0.9497	0.947	1.2731	44	397	104
2	854	124	18	22184.1	2.2082	2.2069	2.2056	2.204	2.2023	2.2004	2.1982	2.1956	2.1927	2.1892	2.1851	2.18	2.1739	2.1661	2.1561	2.1428	2.1248	2.0991	2.0607	2.0017	1.9276	1.8846	1.6764	1.4353	1.2799	1.1947	1.1437	1.1103	1.0869	1.0695	1.0562	1.0455	1.0369	1.0297	1.0237	1.0185	1.014	1.01	1.0066	1.0035	1.0007	1.2075	43.2	245	66
2	855	125	19	22184.1	2.2147	2.2134	2.2119	2.2102	2.2084	2.2063	2.2039	2.2011	2.1979	2.1942	2.1898	2.1845	2.1779	2.1698	2.1595	2.1459	2.1274	2.1012	2.0615	2.0018	1.9313	1.8974	1.7704	1.5981	1.4482	1.3559	1.2973	1.2575	1.2289	1.2075	1.1909	1.1776	1.1667	1.1577	1.1501	1.1435	1.1379	1.1329	1.1285	1.1246	1.1212	1.0936	48.4	114	25
2	856	126	20	22184.1	2.2189	2.2175	2.216	2.2142	2.2123	2.2101	2.2077	2.2048	2.2016	2.1977	2.1932	2.1877	2.1809	2.1726	2.1618	2.1478	2.1289	2.1021	2.0621	2.0025	1.9304	1.892	1.7202	1.5144	1.362	1.2721	1.2163	1.1791	1.1527	1.133	1.1179	1.1059	1.0962	1.0881	1.0813	1.0755	1.0705	1.0662	1.0624	1.059	1.056	1.1629	48.1	211	62
2	857	127	21	22184.1	2.2242	2.2227	2.2211	2.2192	2.2172	2.2148	2.2122	2.2092	2.2057	2.2016	2.1968	2.1911	2.1841	2.1754	2.1644	2.1499	2.1304	2.1027	2.0618	2.0031	1.9336	1.897	1.7199	1.4959	1.3372	1.2454	1.1883	1.1497	1.1221	1.1013	1.0852	1.0722	1.0616	1.0527	1.0452	1.0388	1.0333	1.0284	1.0241	1.0203	1.0169	1.2074	49.3	205	57
2	858	128	22	22184.1	2.2248	2.2235	2.222	2.2204	2.2186	2.2165	2.2141	2.2114	2.2083	2.2046	2.2002	2.195	2.1885	2.1805	2.1703	2.1567	2.1379	2.1102	2.0675	2.005	1.9288	1.8772	1.6402	1.4137	1.2637	1.1782	1.1261	1.0917	1.0674	1.0494	1.0355	1.0245	1.0156	1.0082	1.002	0.9966	0.992	0.988	0.9845	0.9813	0.9786	1.2463	47.2	316	78
2	859	129	23	22184.1	2.1967	2.1955	2.1942	2.1927	2.191	2.1891	2.187	2.1845	2.1817	2.1783	2.1743	2.1695	2.1635	2.156	2.1464	2.1336	2.1161	2.0916	2.0557	1.9986	1.9244	1.8869	1.7151	1.4991	1.3419	1.2518	1.197	1.1608	1.1351	1.116	1.1013	1.0896	1.08	1.072	1.0653	1.0596	1.0546	1.0503	1.0465	1.0431	1.0401	1.1566	42.5	214	72
2	860	130	24	22184.1	2.165	2.164	2.1628	2.1616	2.1602	2.1586	2.1568	2.1547	2.1523	2.1494	2.1461	2.142	2.137	2.1308	2.1228	2.1121	2.0973	2.0761	2.0445	1.992	1.9188	1.8832	1.7639	1.5905	1.4387	1.3482	1.2923	1.255	1.2284	1.2086	1.1932	1.1809	1.1709	1.1625	1.1555	1.1495	1.1443	1.1397	1.1357	1.1321	1.1289	1.0361	37.7	96	30
2	861	131	25	22184.1	2.2093	2.2081	2.2067	2.2052	2.2034	2.2015	2.1992	2.1966	2.1936	2.19	2.1858	2.1807	2.1743	2.1664	2.1561	2.1426	2.1241	2.0978	2.0587	2.0004	1.9322	1.9023	1.7573	1.5331	1.3676	1.2725	1.2138	1.1745	1.1467	1.126	1.11	1.0973	1.0869	1.0784	1.0712	1.0651	1.0599	1.0553	1.0513	1.0477	1.0445	1.1648	45.7	127	37
2	862	132	26	22184.1	2.203	2.2017	2.2004	2.1989	2.1972	2.1952	2.193	2.1905	2.1876	2.1841	2.18	2.175	2.1689	2.1613	2.1514	2.1385	2.1209	2.0961	2.059	2.0009	1.929	1.8956	1.7496	1.5543	1.4002	1.3085	1.2515	1.2135	1.1865	1.1665	1.1511	1.1388	1.1289	1.1206	1.1137	1.1077	1.1026	1.0981	1.0942	1.0907	1.0875	1.1154	46.2	171	56
2	863	133	27	22184.1	2.2056	2.2044	2.203	2.2016	2.1999	2.198	2.1958	2.1934	2.1905	2.1871	2.183	2.1781	2.1721	2.1645	2.1547	2.1417	2.1241	2.0993	2.0617	2.0021	1.9265	1.8837	1.6891	1.4572	1.3017	1.2149	1.1626	1.1282	1.104	1.0861	1.0723	1.0613	1.0524	1.045	1.0387	1.0334	1.0287	1.0247	1.0211	1.0179	1.0151	1.1905	43.5	247	77
2	864	134	28	22184.1	2.1942	2.1931	2.1918	2.1904	2.1888	2.1869	2.1848	2.1824	2.1796	2.1763	2.1724	2.1676	2.1618	2.1544	2.1449	2.1322	2.1149	2.0905	2.0545	1.9987	1.9308	1.9036	1.7995	1.6373	1.4797	1.3818	1.3201	1.2787	1.2494	1.2276	1.2109	1.1977	1.187	1.1782	1.1707	1.1644	1.159	1.1543	1.1501	1.1464	1.1431	1.0511	44	77	16
2	865	135	29	22184.1	2.1796	2.1785	2.1774	2.176	2.1746	2.1729	2.171	2.1688	2.1663	2.1633	2.1597	2.1554	2.15	2.1433	2.1346	2.1231	2.1073	2.0846	2.05	1.9952	1.9272	1.904	1.8113	1.6494	1.4947	1.4011	1.3426	1.3035	1.2758	1.2553	1.2395	1.2271	1.217	1.2086	1.2016	1.1956	1.1905	1.1859	1.182	1.1785	1.1753	1.0043	42.5	61	10
2	866	136	30	22184.1	2.1664	2.1654	2.1643	2.1631	2.1617	2.1601	2.1583	2.1563	2.1539	2.1511	2.1477	2.1436	2.1386	2.1323	2.1242	2.1134	2.0985	2.0773	2.0457	1.9947	1.9262	1.9011	1.8107	1.6817	1.5445	1.4523	1.3913	1.3492	1.3188	1.2961	1.2785	1.2645	1.2532	1.2438	1.2359	1.2291	1.2233	1.2183	1.2138	1.2099	1.2064	0.96	42.2	45	11
2	867	137	31	22184.1	2.2003	2.1991	2.1978	2.1963	2.1946	2.1927	2.1906	2.1881	2.1852	2.1818	2.1778	2.1729	2.1669	2.1593	2.1495	2.1365	2.1186	2.0934	2.0562	1.9992	1.93	1.9013	1.7637	1.5471	1.3872	1.2963	1.2411	1.2047	1.1792	1.1604	1.146	1.1346	1.1254	1.1178	1.1114	1.1059	1.1012	1.0971	1.0936	1.0904	1.0875	1.1127	43.7	122	29
2	868	138	32	22184.1	2.1883	2.1871	2.1859	2.1844	2.1828	2.181	2.179	2.1767	2.1739	2.1707	2.167	2.1624	2.1568	2.1497	2.1406	2.1285	2.1119	2.0885	2.0538	1.9982	1.9268	1.8962	1.7618	1.5647	1.4098	1.3192	1.2635	1.2268	1.2008	1.1816	1.1667	1.155	1.1454	1.1374	1.1307	1.1249	1.1199	1.1155	1.1117	1.1082	1.1052	1.0831	42.2	122	34
2	869	139	33	22184.1	2.1759	2.1748	2.1736	2.1723	2.1709	2.1692	2.1673	2.1652	2.1627	2.1597	2.1562	2.1519	2.1467	2.1401	2.1316	2.1205	2.1053	2.0836	2.0506	1.9965	1.9282	1.9041	1.8142	1.6787	1.5271	1.4287	1.3657	1.3231	1.2927	1.27	1.2525	1.2386	1.2272	1.2178	1.2099	1.2032	1.1973	1.1922	1.1877	1.1837	1.1802	0.9957	42.4	54	5
2	870	140	34	22184.1	2.1929	2.1917	2.1904	2.1889	2.1873	2.1854	2.1833	2.1808	2.178	2.1747	2.1707	2.1659	2.16	2.1527	2.1433	2.1308	2.1139	2.0898	2.0541	1.9982	1.9303	1.9067	1.8231	1.7226	1.6016	1.5155	1.4571	1.4161	1.386	1.3632	1.3454	1.3312	1.3196	1.3101	1.302	1.2951	1.2891	1.2839	1.2794	1.2753	1.2717	0.9212	45.7	48	10
2	871	141	35	22184.1	2.1829	2.1817	2.1805	2.1791	2.1776	2.1758	2.1738	2.1715	2.1688	2.1656	2.1619	2.1574	2.1518	2.1448	2.1359	2.1241	2.1081	2.0853	2.0513	1.9971	1.9292	1.9055	1.8143	1.679	1.5354	1.4414	1.3805	1.3388	1.3089	1.2865	1.2692	1.2553	1.244	1.2346	1.2267	1.2199	1.214	1.2088	1.2043	1.2003	1.1967	0.9862	44	61	10
2	872	142	36	22184.1	2.1908	2.1897	2.1885	2.1871	2.1855	2.1837	2.1817	2.1794	2.1767	2.1736	2.1698	2.1653	2.1597	2.1527	2.1436	2.1316	2.115	2.0916	2.0563	1.9977	1.9171	1.8673	1.6642	1.4252	1.2679	1.1813	1.1293	1.0951	1.0711	1.0532	1.0395	1.0286	1.0197	1.0124	1.0062	1.0009	0.9964	0.9924	0.9889	0.9858	0.983	1.2078	39.4	253	65
2	873	143	37	22184.1	2.2124	2.2112	2.2098	2.2083	2.2066	2.2047	2.2025	2.1999	2.197	2.1935	2.1894	2.1844	2.1783	2.1706	2.1607	2.1476	2.13	2.1051	2.0665	2.0034	1.9169	1.8503	1.5818	1.3327	1.1823	1.101	1.0523	1.0202	0.9975	0.9806	0.9676	0.9572	0.9488	0.9418	0.9359	0.9309	0.9266	0.9228	0.9194	0.9165	0.9139	1.2986	41.5	389	81
2	874	144	38	22184.1	2.1924	2.1913	2.1901	2.1888	2.1872	2.1855	2.1836	2.1813	2.1787	2.1756	2.172	2.1675	2.1621	2.1552	2.1464	2.1346	2.1182	2.0946	2.058	1.9976	1.9144	1.8595	1.6533	1.4161	1.2623	1.178	1.1274	1.0941	1.0705	1.053	1.0395	1.0288	1.0201	1.0128	1.0067	1.0015	0.9969	0.993	0.9895	0.9864	0.9837	1.2087	38.1	277	55
2	875	145	39	22184.1	2.1866	2.1855	2.1844	2.1831	2.1816	2.1799	2.178	2.1758	2.1733	2.1703	2.1667	2.1624	2.157	2.1503	2.1416	2.13	2.1139	2.0905	2.054	1.9959	1.9252	1.8957	1.7675	1.5488	1.3813	1.2864	1.2289	1.191	1.1644	1.1448	1.1297	1.1177	1.108	1.1	1.0932	1.0875	1.0825	1.0781	1.0743	1.0709	1.0679	1.1186	40.3	93	14
2	876	146	40	22184.1	2.1946	2.1934	2.1921	2.1907	2.1892	2.1874	2.1853	2.183	2.1803	2.1772	2.1734	2.1689	2.1634	2.1564	2.1475	2.1355	2.119	2.095	2.0582	1.9991	1.9245	1.8873	1.7064	1.4513	1.2896	1.202	1.1495	1.1148	1.0902	1.0719	1.0578	1.0465	1.0373	1.0296	1.0232	1.0177	1.0129	1.0088	1.0051	1.0019	0.999	1.1956	40.5	175	26
2	877	147	41	22184.1	2.1837	2.1826	2.1814	2.18	2.1785	2.1768	2.1748	2.1726	2.17	2.167	2.1633	2.159	2.1536	2.1469	2.1382	2.1266	2.1106	2.0875	2.0528	1.9968	1.924	1.8904	1.7427	1.5144	1.3509	1.2596	1.2044	1.1678	1.142	1.1228	1.1079	1.0962	1.0866	1.0786	1.0719	1.0662	1.0612	1.0569	1.0531	1.0497	1.0467	1.1369	40.1	134	30
2	878	148	42	22184.1	2.1775	2.1765	2.1753	2.1739	2.1725	2.1708	2.1689	2.1667	2.1641	2.1612	2.1576	2.1533	2.1481	2.1415	2.133	2.1218	2.1064	2.0844	2.0504	1.9942	1.9211	1.8883	1.7595	1.5701	1.4155	1.3244	1.2681	1.2304	1.2037	1.1837	1.1683	1.156	1.146	1.1377	1.1307	1.1247	1.1195	1.115	1.111	1.1075	1.1043	1.0732	38.8	109	8
2	879	149	43	22184.1	2.1614	2.1604	2.1592	2.158	2.1565	2.1549	2.1531	2.151	2.1486	2.1458	2.1425	2.1384	2.1335	2.1273	2.1193	2.1088	2.0942	2.0733	2.0415	1.9898	1.9197	1.8868	1.7858	1.6424	1.4999	1.4089	1.3505	1.3107	1.2821	1.2606	1.2439	1.2305	1.2196	1.2105	1.2028	1.1962	1.1904	1.1854	1.181	1.1771	1.1736	0.9878	37.1	63	6
2	880	150	44	22184.1	2.154	2.1531	2.152	2.1508	2.1495	2.148	2.1463	2.1443	2.142	2.1394	2.1362	2.1324	2.1277	2.1218	2.1143	2.1042	2.0905	2.0708	2.0408	1.9904	1.9182	1.8832	1.7771	1.6254	1.4792	1.3878	1.3298	1.2905	1.2623	1.2411	1.2247	1.2115	1.2007	1.1918	1.1842	1.1777	1.172	1.1671	1.1628	1.1589	1.1554	0.9986	37.3	65	12
2	881	151	45	22184.1	2.1393	2.1384	2.1374	2.1363	2.1351	2.1337	2.1321	2.1303	2.1282	2.1257	2.1228	2.1193	2.1149	2.1095	2.1025	2.0933	2.0806	2.0626	2.0353	1.9885	1.917	1.8778	1.7669	1.6268	1.5026	1.4251	1.3756	1.3416	1.317	1.2983	1.2837	1.2718	1.2621	1.254	1.247	1.241	1.2358	1.2312	1.2272	1.2235	1.2203	0.919	35.5	46	6
2	882	152	46	22184.1	2.1312	2.1303	2.1293	2.1282	2.127	2.1256	2.1241	2.1223	2.1202	2.1177	2.1148	2.1113	2.107	2.1015	2.0945	2.0852	2.0724	2.0543	2.0275	1.9833	1.9123	1.8719	1.7671	1.6463	1.5222	1.4388	1.3843	1.3469	1.3198	1.2993	1.2833	1.2705	1.2599	1.2511	1.2436	1.2371	1.2315	1.2266	1.2223	1.2184	1.2149	0.9163	34.9	29	3
2	883	153	47	22184.1	2.1491	2.1482	2.1471	2.146	2.1447	2.1432	2.1415	2.1396	2.1374	2.1348	2.1317	2.1279	2.1233	2.1175	2.11	2.1001	2.0863	2.0665	2.0368	1.988	1.9163	1.8787	1.7712	1.6325	1.4983	1.4127	1.3578	1.3204	1.2934	1.2731	1.2573	1.2445	1.2341	1.2254	1.2179	1.2116	1.2061	1.2012	1.1969	1.1931	1.1897	0.9594	36	58	6
2	884	154	48	22184.1	2.1463	2.1454	2.1443	2.1432	2.1419	2.1405	2.1389	2.137	2.1348	2.1322	2.1292	2.1255	2.1209	2.1152	2.1078	2.098	2.0845	2.0653	2.0365	1.9885	1.9179	1.8823	1.7821	1.6526	1.5211	1.4355	1.3805	1.343	1.3161	1.2959	1.2802	1.2676	1.2574	1.2488	1.2416	1.2354	1.23	1.2253	1.2212	1.2174	1.2141	0.9322	36.4	40	9
2	885	155	49	22184.1	2.1599	2.1589	2.1578	2.1566	2.1552	2.1536	2.1519	2.1498	2.1475	2.1447	2.1414	2.1374	2.1325	2.1263	2.1183	2.1078	2.0932	2.0724	2.0416	1.991	1.92	1.8884	1.7841	1.6569	1.5289	1.4426	1.3859	1.3469	1.3186	1.2973	1.2807	1.2674	1.2565	1.2474	1.2397	1.2331	1.2274	1.2224	1.2179	1.214	1.2105	0.9494	37.8	49	11
2	886	156	50	22184.1	2.179	2.1779	2.1767	2.1754	2.1739	2.1722	2.1702	2.168	2.1654	2.1624	2.1588	2.1544	2.1491	2.1424	2.1337	2.1221	2.106	2.0829	2.0486	1.9958	1.9292	1.9023	1.8083	1.6651	1.519	1.4274	1.3698	1.3312	1.3039	1.2836	1.2679	1.2555	1.2454	1.237	1.2299	1.2238	1.2186	1.214	1.2099	1.2063	1.2031	0.9758	39.8	44	14
2	887	157	51	22184.1	2.1828	2.1816	2.1804	2.179	2.1775	2.1757	2.1737	2.1714	2.1688	2.1657	2.162	2.1575	2.1521	2.1453	2.1365	2.125	2.1092	2.0867	2.0527	1.9978	1.9288	1.8995	1.7752	1.5766	1.4145	1.3201	1.2621	1.2235	1.1961	1.1758	1.16	1.1475	1.1374	1.1289	1.1218	1.1157	1.1105	1.1059	1.1019	1.0983	1.0951	1.0877	41	108	25
2	888	158	52	22184.1	2.1929	2.1918	2.1905	2.1891	2.1875	2.1857	2.1837	2.1813	2.1786	2.1754	2.1715	2.1669	2.1613	2.1541	2.1449	2.1327	2.116	2.0926	2.0571	1.9987	1.918	1.8644	1.6439	1.397	1.2452	1.1636	1.115	1.083	1.0603	1.0435	1.0304	1.0199	1.0114	1.0043	0.9982	0.9931	0.9886	0.9846	0.9812	0.9781	0.9754	1.2176	39	267	64
2	889	159	53	22184.1	2.1878	2.1867	2.1854	2.184	2.1824	2.1805	2.1785	2.1761	2.1733	2.1701	2.1662	2.1616	2.1559	2.1487	2.1395	2.1273	2.1109	2.0878	2.0533	1.998	1.9264	1.8915	1.7398	1.5122	1.3502	1.2593	1.204	1.1673	1.1412	1.1217	1.1066	1.0945	1.0846	1.0764	1.0695	1.0636	1.0584	1.0539	1.05	1.0464	1.0433	1.1446	39.6	156	43
2	890	160	54	22184.1	2.1665	2.1655	2.1643	2.1631	2.1616	2.16	2.1581	2.156	2.1535	2.1506	2.1471	2.1429	2.1377	2.1312	2.1228	2.1117	2.0963	2.0747	2.0436	1.9938	1.9259	1.8981	1.7976	1.6417	1.4948	1.4045	1.348	1.3103	1.2836	1.2639	1.2486	1.2365	1.2267	1.2186	1.2118	1.2059	1.2009	1.1965	1.1926	1.1892	1.1861	0.9805	40.1	54	19
2	891	161	55	22184.1	2.1779	2.1768	2.1756	2.1742	2.1727	2.171	2.169	2.1668	2.1642	2.1612	2.1576	2.1532	2.1479	2.1411	2.1325	2.121	2.1051	2.0827	2.0495	1.9956	1.9261	1.8992	1.797	1.6411	1.4918	1.4005	1.3437	1.3058	1.279	1.2592	1.2439	1.2317	1.2218	1.2136	1.2066	1.2007	1.1956	1.1911	1.1871	1.1836	1.1804	0.9975	40.8	63	17
2	892	162	56	22184.1	2.1898	2.1886	2.1873	2.1858	2.1841	2.1822	2.18	2.1776	2.1747	2.1713	2.1673	2.1625	2.1565	2.149	2.1393	2.1265	2.109	2.0848	2.0504	1.9971	1.9288	1.8997	1.7689	1.5446	1.3756	1.28	1.222	1.1837	1.1568	1.1369	1.1216	1.1096	1.0998	1.0916	1.0848	1.079	1.074	1.0696	1.0658	1.0624	1.0593	1.1305	41.4	97	20
2	893	163	57	22184.1	2.2048	2.2036	2.2022	2.2006	2.1989	2.197	2.1947	2.1922	2.1892	2.1857	2.1815	2.1764	2.1702	2.1624	2.1523	2.1391	2.1212	2.0963	2.0593	2.0012	1.9277	1.8861	1.6688	1.3999	1.2398	1.154	1.1026	1.0688	1.045	1.0272	1.0135	1.0026	0.9937	0.9863	0.9801	0.9748	0.9702	0.9662	0.9627	0.9596	0.9568	1.248	43.3	234	45
2	894	164	58	22184.1	2.2067	2.2055	2.2042	2.2027	2.201	2.1991	2.197	2.1945	2.1916	2.1882	2.1842	2.1794	2.1734	2.1659	2.1563	2.1437	2.1264	2.1021	2.0647	2.0033	1.9213	1.8643	1.6171	1.3729	1.2225	1.141	1.0924	1.0607	1.0385	1.022	1.0093	0.9992	0.991	0.9842	0.9784	0.9735	0.9692	0.9655	0.9622	0.9593	0.9566	1.2501	42.8	327	79
2	895	165	59	22184.1	2.1905	2.1893	2.188	2.1866	2.1849	2.1831	2.181	2.1786	2.1758	2.1725	2.1686	2.1639	2.1581	2.1507	2.1413	2.1289	2.112	2.0885	2.0541	1.998	1.9217	1.877	1.6864	1.4495	1.2956	1.2116	1.1614	1.1284	1.1051	1.0878	1.0744	1.0637	1.055	1.0477	1.0415	1.0362	1.0315	1.0275	1.0239	1.0207	1.0179	1.1726	39.6	223	63
2	896	166	60	22184.1	2.1776	2.1765	2.1752	2.1739	2.1723	2.1706	2.1686	2.1664	2.1638	2.1608	2.1572	2.1528	2.1475	2.1408	2.1322	2.1208	2.1051	2.0831	2.0504	1.9958	1.9205	1.8812	1.7232	1.4992	1.343	1.2564	1.2042	1.1698	1.1454	1.1272	1.1131	1.1018	1.0926	1.0849	1.0784	1.0728	1.0679	1.0637	1.0599	1.0566	1.0536	1.124	38.6	157	37
2	897	167	61	22184.1	2.1714	2.1703	2.1691	2.1678	2.1663	2.1646	2.1627	2.1605	2.158	2.155	2.1514	2.1471	2.1419	2.1352	2.1267	2.1153	2.0996	2.0777	2.0458	1.9944	1.9254	1.8959	1.79	1.6283	1.474	1.3796	1.3207	1.2815	1.2536	1.2329	1.2169	1.2043	1.1939	1.1854	1.1782	1.172	1.1667	1.162	1.1579	1.1543	1.1511	1.0203	39.8	69	21
2	898	168	62	22184.1	2.155	2.1541	2.1531	2.1519	2.1506	2.1492	2.1475	2.1456	2.1434	2.1408	2.1376	2.1339	2.1292	2.1233	2.1156	2.1054	2.0914	2.0714	2.0412	1.991	1.9228	1.8957	1.8034	1.6526	1.4954	1.3976	1.3363	1.2953	1.2662	1.2447	1.2281	1.215	1.2043	1.1954	1.188	1.1816	1.1762	1.1714	1.1672	1.1634	1.1601	0.9949	39	36	6
2	899	169	63	22184.1	2.1611	2.1601	2.159	2.1577	2.1563	2.1547	2.1529	2.1509	2.1484	2.1456	2.1423	2.1382	2.1332	2.1269	2.1187	2.1078	2.0927	2.0714	2.0408	1.992	1.9226	1.8922	1.7881	1.6126	1.4581	1.365	1.3065	1.2672	1.2391	1.2182	1.2019	1.1889	1.1783	1.1696	1.1621	1.1558	1.1503	1.1455	1.1413	1.1375	1.1342	1.027	38.1	50	16
2	900	170	64	22184.1	2.1396	2.1387	2.1377	2.1367	2.1355	2.1341	2.1325	2.1308	2.1287	2.1263	2.1234	2.1199	2.1157	2.1103	2.1034	2.0941	2.0814	2.0631	2.0351	1.9875	1.9163	1.8772	1.7686	1.6273	1.4959	1.4125	1.359	1.3225	1.2963	1.2765	1.2612	1.2489	1.2388	1.2304	1.2233	1.2173	1.212	1.2074	1.2033	1.1996	1.1964	0.9432	35.3	43	11
2	901	171	65	22184.1	2.1409	2.14	2.139	2.1379	2.1367	2.1353	2.1337	2.1319	2.1297	2.1272	2.1242	2.1206	2.1162	2.1107	2.1035	2.094	2.0809	2.0621	2.0336	1.9863	1.9144	1.8734	1.7639	1.6227	1.4893	1.4043	1.3498	1.3125	1.2857	1.2655	1.2497	1.237	1.2266	1.2179	1.2105	1.2042	1.1987	1.1939	1.1896	1.1858	1.1825	0.9585	34.7	50	9
2	902	172	66	22184.1	2.1328	2.132	2.131	2.1299	2.1287	2.1273	2.1257	2.1239	2.1218	2.1194	2.1165	2.113	2.1087	2.1033	2.0964	2.0873	2.0749	2.0573	2.0311	1.9859	1.9145	1.8762	1.7784	1.6715	1.5523	1.4684	1.4127	1.374	1.3459	1.3246	1.3079	1.2945	1.2835	1.2743	1.2665	1.2597	1.2539	1.2488	1.2443	1.2403	1.2367	0.8962	35.2	42	8
2	903	173	67	22184.1	2.1427	2.1418	2.1408	2.1397	2.1385	2.1371	2.1355	2.1337	2.1315	2.129	2.126	2.1224	2.1179	2.1122	2.1049	2.0951	2.0818	2.0628	2.0346	1.9873	1.9178	1.8875	1.7951	1.668	1.5304	1.4415	1.3849	1.3468	1.3195	1.2992	1.2835	1.271	1.2607	1.2522	1.245	1.2388	1.2335	1.2288	1.2247	1.2211	1.2178	0.9249	37.5	40	3
2	904	174	68	22184.1	2.1753	2.1743	2.1732	2.1719	2.1705	2.1689	2.1671	2.1649	2.1625	2.1596	2.1561	2.1519	2.1467	2.1402	2.1318	2.1207	2.1055	2.0837	2.0506	1.9965	1.9273	1.9012	1.7977	1.6277	1.4687	1.372	1.3116	1.2712	1.2425	1.2212	1.2047	1.1917	1.1811	1.1723	1.1649	1.1587	1.1532	1.1485	1.1443	1.1407	1.1374	1.0379	41.7	75	16
2	905	175	69	22184.1	2.2	2.1987	2.1973	2.1958	2.194	2.192	2.1898	2.1872	2.1842	2.1807	2.1765	2.1714	2.1652	2.1574	2.1473	2.1342	2.1166	2.0923	2.0566	1.9998	1.9289	1.8968	1.7525	1.5518	1.3935	1.3008	1.2438	1.206	1.1791	1.1592	1.1437	1.1314	1.1214	1.113	1.106	1.0999	1.0947	1.0901	1.0861	1.0825	1.0793	1.1206	43.9	164	52
2	906	176	70	22184.1	2.2069	2.2057	2.2043	2.2028	2.2011	2.1991	2.1969	2.1944	2.1914	2.188	2.1839	2.1789	2.1727	2.165	2.155	2.1419	2.124	2.099	2.0615	2.0021	1.9238	1.8723	1.6403	1.395	1.242	1.1584	1.1083	1.0754	1.052	1.0346	1.0212	1.0104	1.0017	0.9943	0.9881	0.9828	0.9782	0.9742	0.9706	0.9675	0.9646	1.2423	42.3	301	95
2	907	177	71	22184.1	2.2123	2.2111	2.2097	2.2082	2.2064	2.2045	2.2022	2.1997	2.1967	2.1932	2.189	2.184	2.1777	2.1699	2.1598	2.1464	2.1281	2.102	2.0628	2.002	1.9252	1.8788	1.6612	1.4073	1.2471	1.1596	1.1072	1.0727	1.0485	1.0306	1.0169	1.006	0.9972	0.99	0.9839	0.9787	0.9742	0.9703	0.9668	0.9638	0.9611	1.2512	44.1	268	78
2	908	178	72	22184.1	2.2165	2.2152	2.2137	2.212	2.2102	2.2081	2.2057	2.203	2.1998	2.1961	2.1918	2.1865	2.1801	2.172	2.1616	2.148	2.1294	2.1028	2.0626	2.002	1.9293	1.8931	1.7537	1.5678	1.4179	1.3275	1.2704	1.2318	1.2041	1.1834	1.1673	1.1544	1.144	1.1353	1.1279	1.1217	1.1163	1.1115	1.1074	1.1037	1.1004	1.1161	49.5	147	45
2	909	179	73	22184.1	2.206	2.2048	2.2034	2.2019	2.2002	2.1982	2.196	2.1935	2.1905	2.187	2.1829	2.1778	2.1716	2.1638	2.1537	2.1404	2.1223	2.0967	2.059	2.0005	1.9282	1.8935	1.733	1.5191	1.3625	1.2727	1.218	1.182	1.1568	1.1381	1.1238	1.1125	1.1034	1.0958	1.0895	1.0841	1.0795	1.0754	1.0719	1.0687	1.0659	1.1401	45	181	51
2	910	180	74	22184.1	2.1861	2.185	2.1837	2.1823	2.1808	2.179	2.177	2.1748	2.1721	2.169	2.1653	2.1609	2.1555	2.1486	2.1398	2.128	2.1117	2.0881	2.0524	1.9958	1.9214	1.8809	1.7191	1.4839	1.3264	1.2404	1.1887	1.1546	1.1305	1.1124	1.0984	1.0872	1.078	1.0703	1.0637	1.0581	1.0532	1.0489	1.0451	1.0417	1.0387	1.1474	38.7	156	48
2	911	181	75	22184.1	2.1911	2.1899	2.1886	2.1871	2.1855	2.1836	2.1815	2.1791	2.1763	2.173	2.1691	2.1644	2.1586	2.1514	2.1421	2.1298	2.1132	2.0898	2.055	1.9993	1.9255	1.8792	1.6696	1.4646	1.3362	1.2595	1.2108	1.1779	1.1543	1.1367	1.1231	1.1123	1.1035	1.0962	1.09	1.0848	1.0802	1.0763	1.0728	1.0697	1.0669	1.1242	40.7	174	44
2	912	182	76	22184.1	2.205	2.2037	2.2024	2.2009	2.1992	2.1973	2.1952	2.1927	2.1898	2.1865	2.1825	2.1776	2.1717	2.1642	2.1545	2.1417	2.124	2.0986	2.0599	1.9996	1.9216	1.8752	1.6686	1.4309	1.2766	1.1919	1.1411	1.1076	1.084	1.0663	1.0527	1.0417	1.0328	1.0253	1.0189	1.0135	1.0088	1.0046	1.0009	0.9977	0.9947	1.2102	41	258	64
2	913	183	77	22184.1	2.1733	2.1722	2.1711	2.1698	2.1683	2.1667	2.1648	2.1627	2.1602	2.1573	2.1539	2.1497	2.1446	2.1382	2.1299	2.119	2.1038	2.0819	2.0482	1.9923	1.9166	1.8775	1.7324	1.5198	1.3599	1.2691	1.2137	1.177	1.151	1.1316	1.1167	1.1048	1.0952	1.0872	1.0804	1.0747	1.0697	1.0654	1.0616	1.0582	1.0552	1.1181	37.3	138	41
2	914	184	78	22184.1	2.2005	2.1993	2.1979	2.1964	2.1946	2.1927	2.1904	2.1879	2.1849	2.1814	2.1772	2.1721	2.1658	2.158	2.1479	2.1347	2.1169	2.0918	2.055	1.9996	1.9338	1.908	1.7877	1.5891	1.4294	1.3361	1.2783	1.2398	1.2124	1.1921	1.1763	1.1637	1.1534	1.1449	1.1377	1.1315	1.1261	1.1214	1.1172	1.1135	1.1102	1.0903	43.4	91	27
2	915	185	79	22184.1	2.2017	2.2004	2.199	2.1975	2.1957	2.1937	2.1915	2.1889	2.1859	2.1823	2.1781	2.173	2.1667	2.1587	2.1486	2.1352	2.1171	2.0918	2.0548	1.9993	1.9335	1.9092	1.8083	1.6597	1.5113	1.417	1.3568	1.316	1.2868	1.2651	1.2482	1.2348	1.2239	1.2149	1.2072	1.2006	1.1949	1.19	1.1856	1.1817	1.1782	1.0235	44.8	71	17
2	916	186	80	22184.1	2.1706	2.1696	2.1685	2.1672	2.1658	2.1642	2.1624	2.1603	2.1579	2.155	2.1516	2.1474	2.1423	2.1359	2.1276	2.1166	2.1013	2.0793	2.0465	1.9941	1.9241	1.894	1.7893	1.6371	1.4882	1.3939	1.3341	1.2939	1.2653	1.2441	1.2277	1.2147	1.2042	1.1954	1.1881	1.1818	1.1764	1.1717	1.1675	1.1638	1.1605	1.0101	39.9	60	17
2	917	187	81	22184.1	2.1916	2.1905	2.1892	2.1878	2.1862	2.1844	2.1823	2.18	2.1772	2.174	2.1702	2.1656	2.1599	2.1527	2.1435	2.1312	2.1144	2.0905	2.0549	1.9987	1.9303	1.9024	1.7901	1.6076	1.4508	1.3577	1.3001	1.2618	1.2347	1.2146	1.1992	1.1869	1.177	1.1687	1.1617	1.1557	1.1505	1.146	1.142	1.1384	1.1352	1.0564	43.2	101	30
2	918	188	82	22184.1	2.1856	2.1845	2.1832	2.1818	2.1802	2.1785	2.1764	2.1741	2.1714	2.1682	2.1644	2.1598	2.1542	2.1472	2.1382	2.1264	2.1102	2.0872	2.0526	1.9978	1.9311	1.9067	1.7898	1.5776	1.4119	1.3162	1.2571	1.2177	1.1899	1.1693	1.1534	1.1408	1.1306	1.1222	1.1151	1.1091	1.1039	1.0994	1.0954	1.0919	1.0888	1.0969	43.8	86	24
2	919	189	83	22184.1	2.1931	2.1919	2.1906	2.1892	2.1875	2.1857	2.1835	2.1811	2.1782	2.1749	2.1709	2.1661	2.1601	2.1527	2.143	2.1302	2.1129	2.0886	2.0532	1.9984	1.9317	1.907	1.8101	1.6553	1.5042	1.4102	1.3508	1.3109	1.2826	1.2616	1.2454	1.2326	1.2222	1.2136	1.2064	1.2002	1.1948	1.1902	1.1861	1.1824	1.1792	1.0139	44.3	68	24
2	920	190	84	22184.1	2.1879	2.1867	2.1855	2.1841	2.1825	2.1807	2.1786	2.1763	2.1736	2.1703	2.1665	2.1619	2.1561	2.1489	2.1395	2.127	2.11	2.0862	2.0517	1.9977	1.9292	1.9005	1.7745	1.5668	1.4041	1.3104	1.253	1.2149	1.1878	1.1677	1.1522	1.1399	1.1299	1.1216	1.1145	1.1086	1.1034	1.0989	1.0949	1.0914	1.0883	1.0996	41.5	112	43
2	921	191	85	22184.1	2.2067	2.2055	2.204	2.2024	2.2006	2.1986	2.1963	2.1937	2.1906	2.187	2.1827	2.1776	2.1712	2.1634	2.1533	2.1401	2.1222	2.0971	2.0593	2.0009	1.9303	1.898	1.7701	1.5892	1.4361	1.343	1.284	1.244	1.2153	1.1938	1.177	1.1636	1.1526	1.1435	1.1357	1.1291	1.1233	1.1183	1.1139	1.1099	1.1064	1.1004	47.8	135	53
2	922	192	86	22184.1	2.2048	2.2036	2.2022	2.2007	2.199	2.1971	2.1949	2.1924	2.1895	2.186	2.1819	2.177	2.1708	2.1632	2.1533	2.1402	2.1223	2.097	2.0592	2.0004	1.9272	1.8884	1.7041	1.4775	1.3206	1.231	1.1761	1.1396	1.1137	1.0944	1.0795	1.0675	1.0578	1.0497	1.0429	1.037	1.0319	1.0275	1.0236	1.0201	1.0169	1.1878	45.6	231	64
2	923	193	87	22184.1	2.2096	2.2083	2.2069	2.2054	2.2036	2.2016	2.1994	2.1968	2.1937	2.1902	2.186	2.1809	2.1746	2.1668	2.1567	2.1435	2.1255	2.0999	2.0613	2.0021	1.9288	1.8882	1.6884	1.443	1.2807	1.19	1.1349	1.0984	1.0726	1.0534	1.0386	1.0269	1.0174	1.0096	1.003	0.9974	0.9926	0.9884	0.9848	0.9815	0.9786	1.231	45.4	248	52
2	924	194	88	22184.1	2.2043	2.2031	2.2018	2.2003	2.1986	2.1968	2.1946	2.1922	2.1893	2.1859	2.1819	2.1771	2.1711	2.1635	2.1538	2.1409	2.1233	2.0985	2.0613	2.0015	1.9223	1.8707	1.6412	1.395	1.2428	1.1604	1.1114	1.0794	1.057	1.0404	1.0277	1.0176	1.0093	1.0025	0.9967	0.9918	0.9876	0.9838	0.9806	0.9776	0.975	1.2293	42.4	327	112
2	925	195	89	22184.1	2.1667	2.1657	2.1645	2.1633	2.1618	2.1602	2.1583	2.1562	2.1537	2.1508	2.1473	2.1431	2.138	2.1315	2.1232	2.1122	2.0972	2.076	2.0442	1.9924	1.9208	1.8886	1.7604	1.5608	1.4043	1.3143	1.2594	1.223	1.1972	1.178	1.1632	1.1513	1.1416	1.1335	1.1267	1.1208	1.1157	1.1112	1.1073	1.1038	1.1006	1.0661	39.9	119	38
2	926	196	90	22184.1	2.1916	2.1905	2.1892	2.1879	2.1863	2.1845	2.1825	2.1802	2.1775	2.1743	2.1706	2.166	2.1604	2.1533	2.1442	2.132	2.1154	2.0919	2.0563	1.9984	1.9231	1.8829	1.6938	1.4404	1.2839	1.2002	1.1506	1.1182	1.0956	1.0789	1.066	1.0559	1.0476	1.0408	1.035	1.0301	1.0259	1.0222	1.0189	1.016	1.0134	1.1782	40.4	190	38
2	927	197	91	22184.1	2.165	2.164	2.1629	2.1616	2.1602	2.1587	2.1569	2.1548	2.1524	2.1497	2.1463	2.1423	2.1374	2.1312	2.1233	2.1127	2.0982	2.0776	2.0464	1.9939	1.9218	1.8913	1.774	1.5911	1.429	1.3328	1.2738	1.2348	1.2074	1.1872	1.1716	1.1593	1.1493	1.1411	1.1341	1.1281	1.123	1.1185	1.1146	1.1111	1.108	1.057	40.3	102	21
2	928	198	92	22184.1	2.155	2.154	2.153	2.1518	2.1505	2.1489	2.1472	2.1452	2.1429	2.1402	2.137	2.1331	2.1283	2.1223	2.1144	2.104	2.0897	2.0692	2.0387	1.9896	1.9217	1.8959	1.8116	1.6931	1.5544	1.4606	1.3996	1.358	1.3281	1.3057	1.2883	1.2744	1.2631	1.2537	1.2457	1.2389	1.233	1.2278	1.2233	1.2192	1.2156	0.9394	39.9	41	13
2	929	199	93	22184.1	2.1438	2.1429	2.1419	2.1407	2.1394	2.138	2.1364	2.1345	2.1323	2.1298	2.1267	2.1231	2.1186	2.1129	2.1056	2.096	2.0827	2.0639	2.0357	1.9878	1.9175	1.8872	1.7967	1.6936	1.5697	1.4817	1.4235	1.3834	1.3545	1.3326	1.3156	1.302	1.2909	1.2817	1.2738	1.2671	1.2613	1.2563	1.2518	1.2478	1.2443	0.8995	37.6	33	5
2	930	200	94	22184.1	2.1406	2.1397	2.1387	2.1375	2.1363	2.1348	2.1332	2.1313	2.1291	2.1266	2.1235	2.1199	2.1154	2.1097	2.1024	2.0927	2.0794	2.0606	2.0324	1.9854	1.9163	1.8832	1.7893	1.6799	1.556	1.4689	1.4111	1.3712	1.3422	1.3204	1.3033	1.2897	1.2785	1.2691	1.2612	1.2544	1.2486	1.2434	1.2389	1.2349	1.2313	0.9093	36.6	37	9
2	931	201	95	22184.1	2.1471	2.1462	2.1452	2.1441	2.1428	2.1414	2.1398	2.1379	2.1358	2.1333	2.1303	2.1266	2.1222	2.1165	2.1092	2.0995	2.0862	2.067	2.0378	1.9888	1.9177	1.8831	1.7764	1.6179	1.4721	1.3832	1.3273	1.2897	1.2627	1.2424	1.2265	1.2138	1.2034	1.1947	1.1873	1.1809	1.1753	1.1705	1.1662	1.1623	1.1589	0.9882	36.6	68	12
2	932	202	96	22184.1	2.1558	2.1548	2.1537	2.1525	2.1512	2.1497	2.1479	2.1459	2.1436	2.1409	2.1377	2.1338	2.129	2.123	2.1152	2.1048	2.0904	2.0695	2.0385	1.989	1.9176	1.8783	1.7709	1.6285	1.4964	1.4128	1.3592	1.3227	1.2965	1.2768	1.2614	1.2492	1.2392	1.2308	1.2237	1.2177	1.2125	1.2079	1.2038	1.2002	1.197	0.9588	35.4	49	9
2	933	203	97	22184.1	2.147	2.1461	2.145	2.1439	2.1427	2.1412	2.1396	2.1377	2.1356	2.1331	2.13	2.1264	2.1219	2.1163	2.1091	2.0995	2.0863	2.0672	2.0383	1.9899	1.9193	1.8824	1.7707	1.6051	1.4581	1.3676	1.3102	1.2713	1.2435	1.2227	1.2065	1.1937	1.1832	1.1745	1.1671	1.1608	1.1554	1.1507	1.1465	1.1428	1.1395	1.0075	36.4	50	15
2	934	204	98	22184.1	2.1445	2.1436	2.1426	2.1415	2.1402	2.1388	2.1371	2.1352	2.1331	2.1305	2.1274	2.1238	2.1192	2.1135	2.1061	2.0964	2.0831	2.0641	2.0357	1.988	1.917	1.8795	1.7784	1.6567	1.5339	1.4518	1.3978	1.3605	1.3333	1.3128	1.2967	1.2838	1.2731	1.2643	1.2567	1.2502	1.2446	1.2397	1.2353	1.2314	1.2279	0.9166	35.7	48	10
2	935	205	99	22184.1	2.1456	2.1447	2.1437	2.1425	2.1413	2.1399	2.1382	2.1363	2.1342	2.1316	2.1286	2.1249	2.1204	2.1147	2.1074	2.0976	2.0841	2.0648	2.0363	1.9893	1.9191	1.8822	1.7831	1.6644	1.5388	1.4548	1.4002	1.3629	1.3361	1.3159	1.3002	1.2877	1.2774	1.2689	1.2617	1.2555	1.2502	1.2455	1.2414	1.2377	1.2344	0.9112	35.8	43	11
2	936	206	100	22184.1	2.1434	2.1425	2.1414	2.1403	2.139	2.1375	2.1358	2.1339	2.1317	2.1291	2.1261	2.1224	2.1178	2.1122	2.1049	2.0953	2.0821	2.0634	2.0349	1.9863	1.9139	1.8748	1.7695	1.6526	1.5358	1.4566	1.4043	1.368	1.3415	1.3213	1.3054	1.2926	1.2821	1.2732	1.2657	1.2592	1.2536	1.2486	1.2442	1.2403	1.2367	0.9067	35.3	46	9
2	937	207	101	22184.1	2.1399	2.139	2.138	2.1369	2.1357	2.1343	2.1327	2.1309	2.1289	2.1264	2.1235	2.12	2.1158	2.1104	2.1036	2.0945	2.0819	2.0637	2.0358	1.9875	1.9136	1.8715	1.7634	1.6428	1.5179	1.4323	1.3758	1.3367	1.3083	1.2868	1.27	1.2566	1.2455	1.2363	1.2285	1.2219	1.2161	1.211	1.2066	1.2026	1.1991	0.9408	34.7	45	5
2	938	208	102	22184.1	2.14	2.1391	2.1382	2.1371	2.1358	2.1344	2.1328	2.131	2.1289	2.1264	2.1234	2.1198	2.1154	2.1098	2.1026	2.0931	2.0801	2.0615	2.0336	1.9866	1.9155	1.877	1.7766	1.6612	1.5369	1.4518	1.3958	1.3572	1.3291	1.3078	1.2912	1.2778	1.2669	1.2577	1.2499	1.2432	1.2375	1.2324	1.2279	1.2239	1.2204	0.9197	35.4	36	4
2	939	209	103	22184.1	2.1442	2.1433	2.1423	2.1412	2.1399	2.1385	2.1369	2.1351	2.1329	2.1304	2.1275	2.1239	2.1195	2.1139	2.1068	2.0973	2.0842	2.0653	2.0363	1.9872	1.9155	1.8777	1.7728	1.6419	1.5125	1.4281	1.3736	1.3361	1.3091	1.2886	1.2727	1.2598	1.2493	1.2405	1.233	1.2265	1.2209	1.216	1.2116	1.2077	1.2043	0.9399	35.7	59	17
2	940	210	104	22184.1	2.1439	2.143	2.142	2.1408	2.1395	2.1381	2.1364	2.1345	2.1323	2.1297	2.1266	2.1228	2.1182	2.1124	2.1049	2.095	2.0816	2.0626	2.035	1.9887	1.9181	1.8837	1.7862	1.6663	1.5373	1.4509	1.3948	1.3564	1.3287	1.3079	1.2916	1.2786	1.2679	1.2589	1.2514	1.2449	1.2392	1.2343	1.2299	1.226	1.2225	0.9214	36.7	45	5
2	941	211	105	22184.1	2.1422	2.1413	2.1403	2.1392	2.138	2.1366	2.1351	2.1332	2.1311	2.1287	2.1257	2.1221	2.1177	2.1121	2.1049	2.0954	2.0822	2.0633	2.0347	1.9868	1.9161	1.8821	1.7859	1.6646	1.5337	1.4466	1.3901	1.3513	1.3232	1.302	1.2854	1.2721	1.2612	1.2521	1.2443	1.2376	1.2318	1.2268	1.2223	1.2183	1.2147	0.9275	36.2	43	3
2	942	212	106	22184.1	2.1371	2.1362	2.1351	2.134	2.1328	2.1313	2.1297	2.1278	2.1256	2.1231	2.1201	2.1164	2.1119	2.1062	2.099	2.0895	2.0765	2.0585	2.0321	1.987	1.9174	1.8818	1.7761	1.6184	1.4639	1.3692	1.3102	1.2708	1.2429	1.2222	1.2062	1.1935	1.1832	1.1746	1.1674	1.1612	1.1559	1.1513	1.1472	1.1436	1.1403	0.9967	36.6	44	6
2	943	213	107	22184.1	2.1686	2.1676	2.1665	2.1653	2.1639	2.1623	2.1605	2.1584	2.156	2.1531	2.1497	2.1455	2.1404	2.134	2.1257	2.1147	2.0996	2.078	2.0453	1.9924	1.9232	1.8949	1.7913	1.621	1.463	1.368	1.309	1.2695	1.2415	1.2206	1.2045	1.1918	1.1814	1.1728	1.1655	1.1593	1.154	1.1493	1.1452	1.1416	1.1383	1.0303	39.5	65	22
2	944	214	108	22184.1	2.1875	2.1864	2.1851	2.1838	2.1822	2.1804	2.1784	2.1761	2.1734	2.1703	2.1665	2.162	2.1564	2.1494	2.1403	2.1283	2.1118	2.0884	2.0535	1.997	1.9202	1.8761	1.7019	1.4715	1.3122	1.2238	1.1706	1.1354	1.1106	1.0921	1.0778	1.0665	1.0573	1.0496	1.0432	1.0377	1.0329	1.0288	1.0251	1.0219	1.019	1.1685	38.7	208	68
2	945	215	109	22184.1	2.1862	2.1851	2.1839	2.1825	2.1809	2.1792	2.1772	2.1749	2.1722	2.1691	2.1654	2.1609	2.1554	2.1484	2.1395	2.1277	2.1116	2.0889	2.055	1.9985	1.9213	1.877	1.6849	1.4538	1.2992	1.2133	1.1617	1.1277	1.1037	1.0858	1.072	1.0609	1.0519	1.0444	1.0381	1.0327	1.028	1.0239	1.0203	1.0171	1.0142	1.172	40.6	240	70
2	946	216	110	22184.1	2.1794	2.1783	2.177	2.1756	2.1741	2.1723	2.1703	2.168	2.1654	2.1622	2.1585	2.154	2.1485	2.1415	2.1326	2.1207	2.1045	2.0821	2.0495	1.9967	1.9269	1.8968	1.7728	1.5743	1.4171	1.327	1.2721	1.2359	1.2105	1.1916	1.1771	1.1655	1.1561	1.1484	1.1418	1.1362	1.1313	1.1271	1.1233	1.12	1.117	1.0624	40.5	108	37
2	947	217	111	22184.1	2.1966	2.1955	2.1942	2.1928	2.1912	2.1894	2.1873	2.1849	2.1822	2.1789	2.175	2.1703	2.1645	2.1572	2.1478	2.1351	2.1177	2.0928	2.0554	1.9987	1.9323	1.9066	1.7977	1.6218	1.4631	1.3673	1.3076	1.2678	1.2396	1.2186	1.2025	1.1896	1.1792	1.1706	1.1633	1.1572	1.1518	1.1471	1.143	1.1394	1.1362	1.0605	41.6	87	29
2	948	218	112	22184.1	2.1806	2.1796	2.1783	2.177	2.1755	2.1738	2.1718	2.1696	2.167	2.164	2.1605	2.1561	2.1508	2.1442	2.1356	2.1243	2.1087	2.0862	2.052	1.9969	1.9268	1.8956	1.7624	1.5611	1.405	1.3156	1.2614	1.2257	1.2006	1.182	1.1677	1.1564	1.1472	1.1396	1.1331	1.1276	1.1228	1.1187	1.115	1.1117	1.1088	1.0719	40.7	139	59
2	949	219	113	22184.1	2.1877	2.1866	2.1854	2.184	2.1824	2.1807	2.1787	2.1764	2.1737	2.1705	2.1668	2.1623	2.1567	2.1497	2.1407	2.1288	2.1125	2.0895	2.0551	1.9981	1.9192	1.8693	1.6752	1.4439	1.287	1.1998	1.1472	1.1124	1.0878	1.0695	1.0554	1.0442	1.0351	1.0275	1.0211	1.0157	1.011	1.0069	1.0033	1.0001	0.9972	1.1905	39	237	58
2	950	220	114	22184.1	2.1925	2.1913	2.1901	2.1886	2.187	2.1852	2.1832	2.1808	2.1781	2.1749	2.1711	2.1665	2.1609	2.1538	2.1447	2.1327	2.1162	2.0929	2.0574	1.9988	1.9197	1.8706	1.6676	1.4395	1.2874	1.2027	1.1516	1.1177	1.0936	1.0757	1.0617	1.0505	1.0414	1.0337	1.0273	1.0217	1.0169	1.0127	1.0089	1.0056	1.0027	1.1898	39.9	260	63
2	951	221	115	22184.1	2.1658	2.1647	2.1636	2.1623	2.1608	2.1592	2.1573	2.1552	2.1527	2.1498	2.1463	2.1422	2.137	2.1306	2.1223	2.1113	2.0962	2.0746	2.0429	1.992	1.9225	1.8933	1.7968	1.6593	1.5118	1.4168	1.3564	1.3156	1.2866	1.2649	1.2482	1.2348	1.224	1.215	1.2074	1.2009	1.1953	1.1904	1.1861	1.1823	1.1789	0.9869	38.6	56	14
2	952	222	116	22184.1	2.174	2.1729	2.1718	2.1705	2.169	2.1674	2.1655	2.1633	2.1608	2.1578	2.1543	2.15	2.1447	2.1381	2.1294	2.1178	2.1017	2.0787	2.0447	1.9923	1.9228	1.8954	1.7985	1.6358	1.4729	1.3745	1.3137	1.2734	1.2451	1.2241	1.208	1.1952	1.1848	1.1762	1.169	1.1628	1.1575	1.1529	1.1488	1.1452	1.1419	1.032	39.5	50	6
2	953	223	117	22184.1	2.1282	2.1274	2.1265	2.1255	2.1243	2.123	2.1215	2.1198	2.1178	2.1154	2.1126	2.1092	2.105	2.0998	2.093	2.0839	2.0715	2.054	2.0281	1.984	1.9147	1.8823	1.7878	1.6578	1.5151	1.4216	1.3618	1.3213	1.2924	1.2709	1.2542	1.241	1.2302	1.2213	1.2138	1.2073	1.2018	1.1969	1.1927	1.1889	1.1855	0.9427	36.7	40	12
2	954	224	118	22184.1	2.1297	2.1289	2.1279	2.1269	2.1257	2.1244	2.1229	2.1212	2.1192	2.1168	2.114	2.1105	2.1063	2.101	2.0941	2.085	2.0724	2.0546	2.0282	1.9839	1.913	1.8762	1.7786	1.669	1.5504	1.4676	1.4123	1.3737	1.3455	1.3241	1.3073	1.2938	1.2827	1.2735	1.2656	1.2588	1.253	1.2478	1.2433	1.2393	1.2357	0.8941	35.5	30	2
2	955	225	119	22184.1	2.1382	2.1374	2.1364	2.1353	2.1341	2.1327	2.1312	2.1294	2.1273	2.1248	2.1219	2.1183	2.114	2.1085	2.1014	2.092	2.0791	2.0604	2.0322	1.9852	1.9139	1.8776	1.7725	1.6473	1.5227	1.439	1.3837	1.3453	1.3173	1.296	1.2793	1.2659	1.255	1.2458	1.238	1.2314	1.2256	1.2206	1.2161	1.2122	1.2087	0.9296	36.1	34	2
2	956	226	120	22184.1	2.1366	2.1358	2.1348	2.1338	2.1326	2.1312	2.1297	2.1279	2.1259	2.1235	2.1207	2.1172	2.1129	2.1075	2.1006	2.0913	2.0786	2.0603	2.0324	1.9848	1.912	1.8711	1.7661	1.6509	1.5303	1.4464	1.3907	1.3521	1.3241	1.3029	1.2863	1.273	1.2621	1.2531	1.2454	1.2388	1.2331	1.2282	1.2238	1.2199	1.2165	0.9202	35.2	45	8
2	957	227	121	22184.1	2.1326	2.1316	2.1306	2.1295	2.1283	2.1269	2.1253	2.1234	2.1213	2.1188	2.1159	2.1123	2.108	2.1026	2.0957	2.0866	2.0743	2.0569	2.0311	1.9861	1.9145	1.8756	1.7728	1.6558	1.5329	1.449	1.3939	1.3559	1.3285	1.3078	1.2916	1.2786	1.268	1.2591	1.2516	1.2451	1.2395	1.2346	1.2303	1.2264	1.223	0.9096	35.4	33	8
2	958	228	122	22184.1	2.1499	2.1489	2.1479	2.1467	2.1454	2.1439	2.1422	2.1403	2.138	2.1354	2.1322	2.1284	2.1236	2.1177	2.11	2.0997	2.0855	2.0651	2.0353	1.9875	1.9163	1.8767	1.7662	1.6115	1.4703	1.3837	1.3295	1.293	1.267	1.2476	1.2326	1.2206	1.2108	1.2026	1.1957	1.1898	1.1847	1.1802	1.1763	1.1728	1.1696	0.9803	35.3	46	11
2	959	229	123	22184.1	2.1553	2.1544	2.1533	2.1521	2.1507	2.1492	2.1475	2.1454	2.1431	2.1403	2.1371	2.1331	2.1282	2.1221	2.1142	2.1037	2.0893	2.069	2.0395	1.9912	1.9211	1.8861	1.7822	1.6363	1.4899	1.3975	1.3389	1.2993	1.271	1.2499	1.2336	1.2206	1.21	1.2012	1.1938	1.1875	1.182	1.1773	1.1731	1.1694	1.166	0.9893	36.8	49	22
2	960	230	124	22184.1	2.1493	2.1484	2.1475	2.1464	2.1452	2.1438	2.1422	2.1404	2.1383	2.1359	2.1329	2.1293	2.1249	2.1193	2.112	2.1024	2.0889	2.0695	2.04	1.9905	1.919	1.8822	1.7711	1.609	1.4591	1.3667	1.3087	1.2697	1.2418	1.2211	1.205	1.1922	1.1818	1.1732	1.1659	1.1597	1.1543	1.1497	1.1455	1.1419	1.1386	1.0107	36.9	74	23
2	961	231	125	22184.1	2.1551	2.1542	2.1531	2.152	2.1506	2.1491	2.1475	2.1455	2.1433	2.1406	2.1375	2.1337	2.129	2.1231	2.1155	2.1053	2.0913	2.071	2.0403	1.9909	1.9218	1.8901	1.791	1.64	1.4925	1.3996	1.3405	1.3004	1.2717	1.2503	1.2337	1.2204	1.2096	1.2007	1.1931	1.1867	1.1811	1.1762	1.1719	1.1681	1.1648	0.9904	38	40	12
2	962	232	126	22184.1	2.1576	2.1566	2.1555	2.1543	2.153	2.1514	2.1496	2.1476	2.1453	2.1425	2.1392	2.1352	2.1303	2.1241	2.116	2.1053	2.0905	2.0694	2.0385	1.9904	1.9219	1.892	1.803	1.7029	1.5884	1.5059	1.4502	1.4115	1.3833	1.3621	1.3456	1.3324	1.3216	1.3126	1.305	1.2984	1.2928	1.2878	1.2834	1.2795	1.276	0.8816	38.3	33	7
2	963	233	127	22184.1	2.1284	2.1275	2.1265	2.1254	2.1241	2.1227	2.1211	2.1193	2.1171	2.1146	2.1116	2.108	2.1036	2.098	2.0909	2.0815	2.0688	2.0513	2.0265	1.9843	1.9161	1.8826	1.7877	1.6677	1.5378	1.4502	1.3929	1.3534	1.3248	1.3033	1.2865	1.273	1.262	1.2528	1.2451	1.2384	1.2326	1.2276	1.2231	1.2192	1.2157	0.9128	36.8	37	9
2	964	234	128	22184.1	2.1486	2.1477	2.1467	2.1455	2.1443	2.1428	2.1412	2.1393	2.137	2.1344	2.1313	2.1276	2.1229	2.117	2.1095	2.0995	2.0858	2.0666	2.0383	1.9909	1.9232	1.895	1.8021	1.6569	1.5101	1.4161	1.3557	1.3147	1.2853	1.2634	1.2464	1.2329	1.2219	1.2127	1.205	1.1984	1.1927	1.1878	1.1834	1.1795	1.1761	0.9725	39.3	30	3
2	965	235	129	22184.1	2.1641	2.1631	2.162	2.1608	2.1594	2.1578	2.156	2.154	2.1516	2.1488	2.1454	2.1413	2.1363	2.1299	2.1218	2.111	2.0963	2.0753	2.0437	1.9921	1.9232	1.8977	1.8041	1.6697	1.5262	1.4346	1.3768	1.3381	1.3107	1.2904	1.2748	1.2624	1.2523	1.2439	1.2369	1.2309	1.2257	1.2212	1.2172	1.2136	1.2104	0.9537	40.6	39	7
2	966	236	130	22184.1	2.2006	2.1994	2.1981	2.1966	2.1949	2.193	2.1909	2.1884	2.1855	2.1821	2.178	2.173	2.1668	2.1591	2.1491	2.1358	2.1178	2.0925	2.0554	1.9997	1.9335	1.907	1.7962	1.6161	1.4594	1.3645	1.3049	1.2649	1.2365	1.2153	1.199	1.186	1.1754	1.1667	1.1593	1.153	1.1476	1.1429	1.1387	1.1351	1.1318	1.0688	44.4	51	8
2	967	237	131	22184.1	2.2009	2.1998	2.1984	2.197	2.1953	2.1934	2.1913	2.1889	2.1861	2.1828	2.1788	2.1741	2.1682	2.1609	2.1514	2.1388	2.1216	2.097	2.0598	2.0008	1.9263	1.8845	1.688	1.458	1.3033	1.2167	1.1646	1.1304	1.1064	1.0887	1.0751	1.0643	1.0556	1.0483	1.0422	1.037	1.0325	1.0285	1.0251	1.022	1.0192	1.1817	43.3	254	60
2	968	238	132	22184.1	2.194	2.1928	2.1916	2.1901	2.1885	2.1868	2.1847	2.1824	2.1797	2.1765	2.1727	2.1682	2.1626	2.1556	2.1467	2.1349	2.1188	2.0957	2.06	2.0001	1.9191	1.8676	1.6559	1.4231	1.2701	1.1857	1.1348	1.1012	1.0773	1.0594	1.0455	1.0344	1.0253	1.0176	1.0112	1.0056	1.0008	0.9966	0.9929	0.9895	0.9866	1.2074	40	283	87
2	969	239	133	22184.1	2.1965	2.1953	2.1941	2.1927	2.1911	2.1894	2.1873	2.185	2.1823	2.1792	2.1754	2.1709	2.1653	2.1583	2.1492	2.1371	2.1203	2.0962	2.0591	1.9987	1.9178	1.8643	1.6375	1.3695	1.2103	1.126	1.0762	1.0437	1.0209	1.004	0.991	0.9808	0.9724	0.9655	0.9596	0.9546	0.9503	0.9466	0.9433	0.9403	0.9377	1.2588	39.2	285	84
2	970	240	134	22184.1	2.2162	2.215	2.2136	2.2121	2.2104	2.2084	2.2062	2.2037	2.2008	2.1973	2.1932	2.1882	2.1821	2.1744	2.1644	2.1511	2.1329	2.1067	2.0667	2.0036	1.9188	1.8529	1.5953	1.3759	1.2324	1.1512	1.1023	1.0701	1.0476	1.0308	1.0179	1.0077	0.9993	0.9924	0.9865	0.9814	0.9771	0.9733	0.9699	0.9669	0.9642	1.252	43	436	127
2	971	241	135	22184.1	2.2042	2.2031	2.2018	2.2003	2.1987	2.1969	2.1948	2.1924	2.1896	2.1863	2.1824	2.1777	2.1719	2.1645	2.1551	2.1425	2.1251	2.1004	2.0629	2.0017	1.92	1.8644	1.6351	1.4013	1.2522	1.1702	1.1214	1.0895	1.0671	1.0506	1.0379	1.0278	1.0196	1.0128	1.0071	1.0022	0.9979	0.9942	0.991	0.9881	0.9855	1.2187	41.5	313	81
2	972	242	136	22184.1	2.2015	2.2003	2.199	2.1976	2.196	2.1941	2.192	2.1896	2.1868	2.1836	2.1797	2.1749	2.1691	2.1618	2.1523	2.1396	2.1223	2.0974	2.0602	2.0008	1.925	1.8845	1.6926	1.4583	1.3023	1.2157	1.1638	1.1298	1.1059	1.0884	1.0749	1.0642	1.0556	1.0485	1.0425	1.0373	1.0329	1.0291	1.0257	1.0227	1.0201	1.1814	43.7	231	70
2	973	243	137	22184.1	2.1801	2.179	2.1778	2.1764	2.1749	2.1732	2.1712	2.1689	2.1663	2.1633	2.1597	2.1553	2.1499	2.1431	2.1344	2.1229	2.1071	2.0847	2.0512	1.9963	1.9239	1.8946	1.7733	1.6042	1.4513	1.3586	1.3013	1.2633	1.2364	1.2165	1.201	1.1887	1.1787	1.1704	1.1634	1.1574	1.1521	1.1476	1.1436	1.14	1.1368	1.0433	42	124	42
2	974	244	138	22184.1	2.159	2.158	2.157	2.1559	2.1546	2.1531	2.1514	2.1494	2.1472	2.1445	2.1413	2.1374	2.1326	2.1266	2.1189	2.1085	2.0942	2.0735	2.0421	1.9908	1.918	1.8802	1.7557	1.563	1.409	1.3198	1.265	1.2284	1.2024	1.1829	1.1677	1.1556	1.1456	1.1373	1.1303	1.1243	1.1191	1.1145	1.1105	1.1069	1.1037	1.0553	37.3	100	34
2	975	245	139	22184.1	2.1685	2.1675	2.1663	2.165	2.1635	2.1619	2.16	2.1578	2.1553	2.1523	2.1488	2.1445	2.1392	2.1326	2.1241	2.1129	2.0978	2.077	2.0463	1.9944	1.9207	1.8816	1.7463	1.5465	1.3878	1.2964	1.2405	1.2034	1.1771	1.1576	1.1426	1.1306	1.1209	1.1128	1.106	1.1002	1.0952	1.0909	1.087	1.0836	1.0806	1.088	37.3	108	38
2	976	246	140	22184.1	2.1503	2.1493	2.1483	2.1471	2.1458	2.1443	2.1425	2.1406	2.1383	2.1356	2.1324	2.1286	2.1238	2.1179	2.1102	2.1	2.0861	2.0661	2.0363	1.9873	1.914	1.8761	1.758	1.6067	1.4606	1.3687	1.3112	1.2728	1.2456	1.2253	1.2098	1.1974	1.1873	1.1789	1.1718	1.1658	1.1606	1.156	1.152	1.1484	1.1452	1.0051	37.4	72	15
2	977	247	141	22184.1	2.1627	2.1617	2.1605	2.1593	2.1579	2.1563	2.1545	2.1524	2.15	2.1471	2.1438	2.1397	2.1348	2.1285	2.1204	2.1098	2.0951	2.0745	2.0442	1.9932	1.9221	1.8909	1.7772	1.6038	1.451	1.3606	1.305	1.268	1.2418	1.2223	1.2072	1.1952	1.1853	1.1771	1.1701	1.1641	1.1589	1.1543	1.1503	1.1467	1.1435	1.0192	38.8	92	32
2	978	248	142	22184.1	2.1756	2.1745	2.1733	2.172	2.1705	2.1689	2.167	2.1648	2.1623	2.1594	2.1559	2.1517	2.1465	2.14	2.1316	2.1204	2.105	2.083	2.05	1.9954	1.9218	1.885	1.7359	1.5124	1.3545	1.2664	1.213	1.1775	1.1523	1.1334	1.1188	1.107	1.0974	1.0894	1.0826	1.0768	1.0718	1.0674	1.0635	1.06	1.0569	1.1186	38.3	137	33
2	979	249	143	22184.1	2.1818	2.1807	2.1794	2.1781	2.1765	2.1748	2.1728	2.1705	2.1679	2.1648	2.1611	2.1566	2.1511	2.1442	2.1352	2.1232	2.1069	2.0838	2.0502	1.9964	1.927	1.9015	1.8012	1.6606	1.5174	1.425	1.3663	1.3268	1.2987	1.2779	1.2619	1.2492	1.2389	1.2304	1.2232	1.2171	1.2118	1.2072	1.2031	1.1995	1.1963	0.9855	42.6	84	17
2	980	250	144	22184.1	2.1916	2.1905	2.1892	2.1877	2.1861	2.1843	2.1822	2.1799	2.1771	2.1739	2.17	2.1654	2.1597	2.1525	2.1432	2.1309	2.1142	2.0907	2.0554	1.999	1.9286	1.8975	1.7563	1.5357	1.3723	1.2798	1.2234	1.1858	1.1592	1.1393	1.124	1.1117	1.1017	1.0934	1.0864	1.0804	1.0752	1.0706	1.0666	1.063	1.0599	1.1317	41.4	121	33
2	981	251	145	22184.1	2.2047	2.2035	2.2021	2.2005	2.1987	2.1967	2.1945	2.1919	2.1888	2.1853	2.181	2.1759	2.1695	2.1615	2.1513	2.1377	2.1194	2.0938	2.0566	2.0003	1.9315	1.9018	1.7619	1.5626	1.4055	1.3133	1.2566	1.219	1.1924	1.1728	1.1577	1.1458	1.1361	1.1282	1.1214	1.1157	1.1108	1.1065	1.1027	1.0993	1.0963	1.1084	45	150	54
2	982	252	146	22184.1	2.2105	2.2093	2.208	2.2065	2.2048	2.2029	2.2008	2.1983	2.1954	2.192	2.1879	2.183	2.1769	2.1693	2.1595	2.1464	2.1286	2.103	2.064	2.0027	1.9245	1.8734	1.6359	1.3832	1.2276	1.1427	1.0917	1.0579	1.034	1.0162	1.0024	0.9913	0.9823	0.9748	0.9685	0.9631	0.9585	0.9544	0.9508	0.9476	0.9448	1.2658	43.2	294	65
2	983	253	147	22184.1	2.2081	2.2069	2.2055	2.204	2.2023	2.2004	2.1982	2.1957	2.1927	2.1893	2.1852	2.1802	2.174	2.1663	2.1563	2.143	2.1248	2.0987	2.06	2.0009	1.9277	1.8913	1.7019	1.4473	1.2866	1.1989	1.1462	1.1116	1.0871	1.069	1.0549	1.0437	1.0346	1.0271	1.0207	1.0152	1.0105	1.0063	1.0027	0.9995	0.9966	1.2115	44	187	43
2	984	254	148	22184.1	2.168	2.167	2.1659	2.1647	2.1634	2.1618	2.1601	2.158	2.1556	2.1528	2.1494	2.1453	2.1403	2.1338	2.1255	2.1144	2.0991	2.0774	2.0449	1.9934	1.9251	1.9003	1.8117	1.6764	1.5301	1.4358	1.3756	1.3349	1.3057	1.284	1.2671	1.2536	1.2426	1.2335	1.2257	1.2191	1.2134	1.2084	1.204	1.2001	1.1966	0.9714	41.1	47	13
2	985	255	149	22184.1	2.1608	2.1598	2.1587	2.1574	2.156	2.1544	2.1526	2.1505	2.148	2.1452	2.1417	2.1376	2.1325	2.1261	2.1178	2.1069	2.0919	2.0709	2.04	1.9904	1.9225	1.8966	1.7996	1.6486	1.5054	1.4163	1.36	1.322	1.295	1.275	1.2595	1.2471	1.2371	1.2288	1.2218	1.2158	1.2106	1.2061	1.2021	1.1986	1.1954	0.9654	40.2	46	12
2	986	256	150	22184.1	2.1786	2.1775	2.1762	2.1748	2.1733	2.1715	2.1695	2.1672	2.1645	2.1614	2.1576	2.1531	2.1475	2.1405	2.1315	2.1196	2.1034	2.0808	2.048	1.9961	1.928	1.8968	1.7844	1.6023	1.4473	1.3552	1.2979	1.2594	1.2319	1.2114	1.1954	1.1826	1.1722	1.1635	1.1561	1.1498	1.1443	1.1395	1.1352	1.1315	1.1281	1.0505	39.2	51	16
2	987	257	151	22184.1	2.1675	2.1664	2.1652	2.1639	2.1625	2.1608	2.1589	2.1567	2.1542	2.1512	2.1476	2.1433	2.138	2.1314	2.1227	2.1113	2.0957	2.0741	2.0432	1.9934	1.9233	1.892	1.7884	1.6513	1.5165	1.4299	1.3747	1.3374	1.3107	1.2909	1.2755	1.2633	1.2534	1.2452	1.2382	1.2323	1.2271	1.2226	1.2186	1.2151	1.212	0.9555	38.6	36	9
2	988	258	152	22184.1	2.1343	2.1334	2.1324	2.1313	2.13	2.1286	2.127	2.1252	2.1231	2.1206	2.1176	2.114	2.1096	2.1041	2.0969	2.0875	2.0747	2.0568	2.0307	1.9862	1.9172	1.8852	1.793	1.6757	1.5515	1.4679	1.4129	1.3749	1.3474	1.3265	1.3101	1.297	1.2862	1.2771	1.2694	1.2628	1.2571	1.252	1.2476	1.2436	1.24	0.8943	37.1	29	2
2	989	259	153	22184.1	2.1461	2.1452	2.1442	2.1431	2.1418	2.1404	2.1388	2.1369	2.1347	2.1322	2.1291	2.1255	2.1209	2.1152	2.1079	2.0981	2.0847	2.0656	2.0368	1.989	1.9194	1.8866	1.7879	1.6464	1.5063	1.4183	1.3627	1.3252	1.2985	1.2785	1.2631	1.2508	1.2407	1.2324	1.2253	1.2193	1.214	1.2095	1.2054	1.2018	1.1986	0.9475	37.4	49	17
2	990	260	154	22184.1	2.1448	2.1439	2.1429	2.1418	2.1405	2.1391	2.1374	2.1356	2.1334	2.1308	2.1277	2.124	2.1194	2.1136	2.1061	2.0962	2.0827	2.0638	2.0361	1.9895	1.9217	1.8957	1.8056	1.6548	1.5012	1.4056	1.3452	1.3044	1.2753	1.2535	1.2367	1.2232	1.2123	1.2032	1.1955	1.1889	1.1832	1.1782	1.1739	1.17	1.1665	0.9784	39.7	43	12
2	991	261	155	22184.1	2.1522	2.1513	2.1503	2.1492	2.148	2.1465	2.1449	2.1431	2.1409	2.1383	2.1352	2.1314	2.1267	2.1207	2.113	2.1027	2.0886	2.0689	2.0399	1.991	1.9216	1.8921	1.7756	1.5692	1.4025	1.3062	1.2473	1.2084	1.1811	1.1609	1.1454	1.1332	1.1233	1.115	1.1081	1.1022	1.0972	1.0927	1.0888	1.0854	1.0823	1.0699	40.5	73	23
2	992	262	156	22184.1	2.1855	2.1844	2.1832	2.1818	2.1802	2.1785	2.1764	2.1741	2.1714	2.1682	2.1645	2.1599	2.1543	2.1472	2.1382	2.1261	2.1098	2.0868	2.0529	1.9978	1.9246	1.886	1.7216	1.4863	1.3246	1.235	1.1808	1.1449	1.1195	1.1005	1.0858	1.0742	1.0647	1.0568	1.0501	1.0445	1.0395	1.0353	1.0315	1.0281	1.0252	1.1604	39.1	163	41
2	993	263	157	22184.1	2.1699	2.1689	2.1677	2.1665	2.165	2.1634	2.1616	2.1594	2.157	2.154	2.1506	2.1464	2.1412	2.1346	2.1261	2.1148	2.0991	2.0769	2.0444	1.9929	1.9229	1.8873	1.7868	1.665	1.541	1.4564	1.4008	1.3627	1.3354	1.3149	1.2989	1.2862	1.2759	1.2672	1.26	1.2537	1.2483	1.2436	1.2394	1.2357	1.2323	0.9376	39	66	21
2	994	264	158	22184.1	2.1721	2.171	2.1699	2.1686	2.1672	2.1656	2.1638	2.1617	2.1592	2.1563	2.1529	2.1487	2.1435	2.137	2.1286	2.1175	2.1023	2.0805	2.0477	1.9951	1.9269	1.9019	1.8126	1.6794	1.5338	1.4404	1.381	1.3409	1.3122	1.2909	1.2743	1.2611	1.2503	1.2413	1.2337	1.2271	1.2214	1.2165	1.2121	1.2082	1.2046	0.9674	41.5	53	13
2	995	265	159	22184.1	2.1676	2.1665	2.1654	2.164	2.1625	2.1609	2.1589	2.1567	2.1542	2.1512	2.1476	2.1433	2.138	2.1314	2.1229	2.1117	2.0963	2.0748	2.0439	1.9943	1.9264	1.8999	1.8082	1.6688	1.518	1.4213	1.3599	1.3184	1.2888	1.2668	1.2498	1.2362	1.2253	1.2161	1.2085	1.2019	1.1963	1.1914	1.187	1.1832	1.1798	0.9879	41.2	64	20
2	996	266	160	22184.1	2.1927	2.1915	2.1903	2.1889	2.1873	2.1855	2.1835	2.1812	2.1784	2.1752	2.1714	2.1668	2.161	2.1538	2.1444	2.132	2.1151	2.0914	2.0563	1.9992	1.9235	1.8818	1.6965	1.4697	1.3157	1.2301	1.1789	1.1456	1.1222	1.105	1.0918	1.0814	1.0729	1.0659	1.06	1.0549	1.0506	1.0468	1.0434	1.0404	1.0378	1.1549	41.7	235	73
2	997	267	161	22184.1	2.196	2.1948	2.1935	2.192	2.1903	2.1884	2.1863	2.1838	2.181	2.1776	2.1737	2.1689	2.1629	2.1555	2.1459	2.1332	2.1159	2.0915	2.0556	1.9992	1.9265	1.8898	1.7165	1.4854	1.328	1.2407	1.1883	1.1539	1.1298	1.112	1.0983	1.0874	1.0786	1.0712	1.065	1.0597	1.0552	1.0512	1.0476	1.0445	1.0417	1.1543	41.9	192	64
2	998	268	162	22184.1	2.2256	2.2243	2.2229	2.2213	2.2195	2.2174	2.2151	2.2125	2.2094	2.2057	2.2014	2.1962	2.1897	2.1816	2.1711	2.1571	2.1378	2.1096	2.0663	2.0028	1.9263	1.8806	1.6635	1.4193	1.2604	1.1719	1.1182	1.0825	1.0573	1.0385	1.024	1.0124	1.0031	0.9953	0.9887	0.9831	0.9783	0.9741	0.9704	0.9671	0.9642	1.2614	44.7	273	67
2	999	269	163	22184.1	2.2082	2.207	2.2056	2.2041	2.2025	2.2006	2.1984	2.196	2.1931	2.1897	2.1857	2.1809	2.1749	2.1674	2.1577	2.1449	2.1274	2.1023	2.0639	2.0024	1.923	1.873	1.6409	1.4019	1.2498	1.1661	1.116	1.0833	1.0604	1.0434	1.0304	1.0201	1.0118	1.0048	0.999	0.994	0.9897	0.986	0.9827	0.9798	0.9772	1.231	43.6	316	85
2	1000	270	164	22184.1	2.183	2.1819	2.1807	2.1793	2.1777	2.1759	2.1739	2.1715	2.1688	2.1657	2.1619	2.1573	2.1518	2.1448	2.1358	2.1241	2.1081	2.0856	2.0521	1.998	1.9298	1.9047	1.8086	1.6662	1.5177	1.4237	1.3643	1.3245	1.2963	1.2754	1.2594	1.2467	1.2364	1.2279	1.2208	1.2147	1.2094	1.2048	1.2008	1.1972	1.194	0.989	43.6	70	17
2	1001	271	165	22184.1	2.2154	2.214	2.2124	2.2106	2.2087	2.2065	2.2039	2.201	2.1976	2.1936	2.1889	2.1831	2.1761	2.1673	2.156	2.1413	2.1217	2.0948	2.056	1.9994	1.9327	1.9053	1.7813	1.6392	1.5026	1.4109	1.3508	1.3097	1.2801	1.258	1.2408	1.2272	1.216	1.2068	1.199	1.1923	1.1865	1.1815	1.1771	1.1732	1.1696	1.0457	46.6	116	31
2	1002	272	166	22184.1	2.1917	2.1905	2.1892	2.1878	2.1861	2.1843	2.1822	2.1798	2.177	2.1737	2.1697	2.165	2.1591	2.1517	2.1422	2.1296	2.1127	2.089	2.0541	1.9981	1.9262	1.8941	1.7441	1.5302	1.3707	1.2801	1.2251	1.1889	1.1633	1.1443	1.1296	1.1178	1.1083	1.1003	1.0936	1.0878	1.0828	1.0785	1.0746	1.0712	1.0681	1.1236	42.2	170	52
2	1003	273	167	22184.1	2.2004	2.1992	2.1979	2.1964	2.1948	2.1929	2.1908	2.1884	2.1855	2.1822	2.1782	2.1735	2.1676	2.1602	2.1507	2.1381	2.1207	2.0958	2.0579	2.0001	1.9314	1.9023	1.7869	1.6095	1.4526	1.3567	1.2959	1.2549	1.2257	1.204	1.1873	1.1741	1.1634	1.1546	1.1472	1.1409	1.1355	1.1308	1.1266	1.123	1.1197	1.0807	45.8	79	25
2	1004	274	168	22184.1	2.195	2.1938	2.1925	2.191	2.1894	2.1875	2.1853	2.1829	2.18	2.1767	2.1727	2.1679	2.1619	2.1545	2.1449	2.1321	2.1146	2.0898	2.0539	1.9988	1.9291	1.9002	1.8158	1.735	1.6343	1.557	1.5032	1.4648	1.4363	1.4144	1.3972	1.3832	1.3716	1.3619	1.3537	1.3466	1.3404	1.335	1.3302	1.3259	1.3221	0.8729	47.1	24	10
2	1005	275	169	22184.1	2.1948	2.1936	2.1922	2.1907	2.189	2.1871	2.1849	2.1823	2.1794	2.1759	2.1717	2.1667	2.1605	2.1528	2.1428	2.1297	2.1122	2.0881	2.0531	1.9989	1.9323	1.9078	1.8132	1.6806	1.5373	1.444	1.3843	1.344	1.3154	1.2941	1.2778	1.2649	1.2544	1.2457	1.2384	1.2321	1.2268	1.2221	1.2179	1.2143	1.211	0.9838	43.9	57	23
2	1006	276	170	22184.1	2.1515	2.1505	2.1494	2.1482	2.1469	2.1454	2.1436	2.1417	2.1394	2.1367	2.1335	2.1296	2.1249	2.119	2.1113	2.101	2.0868	2.0664	2.0362	1.987	1.9141	1.8787	1.7724	1.6337	1.4912	1.3992	1.3405	1.3008	1.2724	1.2511	1.2345	1.2213	1.2106	1.2017	1.1941	1.1877	1.1821	1.1772	1.1729	1.1691	1.1658	0.9857	36.5	74	18
2	1007	277	171	22184.1	2.1558	2.1549	2.1539	2.1528	2.1515	2.15	2.1483	2.1464	2.1441	2.1414	2.1383	2.1344	2.1296	2.1236	2.1158	2.1055	2.0913	2.071	2.0408	1.99	1.9145	1.8718	1.7227	1.517	1.3631	1.2757	1.2226	1.1874	1.1625	1.1439	1.1295	1.118	1.1086	1.1008	1.0943	1.0886	1.0838	1.0795	1.0757	1.0724	1.0694	1.0864	37.6	145	55
2	1008	278	172	22184.1	2.2125	2.2111	2.2096	2.208	2.2061	2.204	2.2016	2.1989	2.1957	2.192	2.1877	2.1824	2.1759	2.1679	2.1576	2.144	2.1255	2.0992	2.06	2.0014	1.9313	1.8979	1.7659	1.599	1.4541	1.3633	1.3053	1.2659	1.2376	1.2165	1.2002	1.1872	1.1766	1.1679	1.1605	1.1542	1.1488	1.144	1.1399	1.1362	1.1329	1.0796	48.5	137	45
2	1009	279	173	22184.1	2.1984	2.1972	2.1958	2.1942	2.1925	2.1906	2.1884	2.1858	2.1828	2.1794	2.1752	2.1702	2.1641	2.1565	2.1467	2.1339	2.1166	2.0926	2.057	2.0005	1.93	1.8983	1.7521	1.5546	1.3914	1.2938	1.2337	1.1939	1.1659	1.1453	1.1295	1.117	1.1069	1.0986	1.0916	1.0857	1.0806	1.0761	1.0722	1.0688	1.0657	1.1327	44.5	161	50
2	1010	280	174	22184.1	2.1739	2.1728	2.1717	2.1703	2.1688	2.1671	2.1652	2.163	2.1604	2.1574	2.1538	2.1494	2.144	2.1372	2.1285	2.117	2.1013	2.0791	2.0455	1.9907	1.9198	1.8951	1.7722	1.5734	1.4097	1.3153	1.2576	1.2194	1.1924	1.1723	1.1568	1.1445	1.1345	1.1262	1.1192	1.1132	1.1081	1.1036	1.0996	1.0961	1.093	1.0809	41	84	14
2	1011	281	175	22184.1	2.2063	2.2051	2.2037	2.2022	2.2006	2.1987	2.1965	2.194	2.1911	2.1877	2.1836	2.1787	2.1725	2.1649	2.155	2.1419	2.1241	2.099	2.0611	2.0006	1.9251	1.8889	1.7125	1.4957	1.3402	1.2506	1.1958	1.1595	1.1338	1.1147	1.0999	1.088	1.0784	1.0704	1.0636	1.0577	1.0527	1.0483	1.0444	1.0409	1.0378	1.1685	44.3	203	54
2	1012	282	176	22184.1	2.2049	2.2036	2.2022	2.2006	2.1988	2.1968	2.1946	2.192	2.1889	2.1854	2.1811	2.1761	2.1698	2.1621	2.1522	2.1392	2.1216	2.0969	2.0598	2.0015	1.9283	1.8904	1.7065	1.4677	1.3065	1.2162	1.1613	1.1248	1.0989	1.0795	1.0645	1.0525	1.0427	1.0346	1.0277	1.0218	1.0167	1.0123	1.0084	1.0049	1.0018	1.2031	45.3	207	55
2	1013	283	177	22184.1	2.2035	2.2022	2.2007	2.1991	2.1973	2.1953	2.193	2.1903	2.1872	2.1837	2.1794	2.1744	2.1682	2.1605	2.1509	2.1383	2.1215	2.0974	2.0599	2.0025	1.9348	1.9035	1.7447	1.5316	1.372	1.2788	1.221	1.1821	1.1544	1.1337	1.1176	1.1047	1.0942	1.0855	1.0781	1.0718	1.0663	1.0615	1.0573	1.0536	1.0503	1.1532	47.6	177	53
2	1014	284	178	22184.1	2.1963	2.1952	2.194	2.1925	2.191	2.1892	2.1871	2.1847	2.182	2.1787	2.1748	2.1701	2.1643	2.1569	2.1475	2.1349	2.1178	2.0937	2.0572	1.9993	1.9294	1.9021	1.7711	1.562	1.4	1.307	1.25	1.2122	1.1855	1.1656	1.1503	1.1381	1.1282	1.12	1.113	1.107	1.1019	1.0974	1.0934	1.0899	1.0867	1.1096	44.1	119	20
2	1015	285	179	22184.1	2.1727	2.1716	2.1704	2.1691	2.1676	2.1659	2.164	2.1618	2.1593	2.1563	2.1527	2.1484	2.1431	2.1364	2.1278	2.1162	2.1003	2.0779	2.0455	1.9943	1.9257	1.8992	1.8061	1.6714	1.5284	1.4365	1.378	1.3385	1.3104	1.2894	1.2732	1.2602	1.2497	1.2409	1.2335	1.2271	1.2216	1.2168	1.2126	1.2088	1.2054	0.9672	40.4	49	4
2	1016	286	180	22184.1	2.1436	2.1427	2.1416	2.1405	2.1391	2.1377	2.136	2.134	2.1318	2.1292	2.126	2.1223	2.1176	2.1118	2.1043	2.0943	2.0808	2.0619	2.0345	1.9893	1.9215	1.8944	1.8073	1.6882	1.5517	1.4611	1.4031	1.364	1.3361	1.3154	1.2994	1.2866	1.2763	1.2677	1.2604	1.2542	1.2488	1.2441	1.24	1.2363	1.233	0.9106	39.4	39	8
2	1017	287	181	22184.1	2.172	2.171	2.1698	2.1684	2.1669	2.1652	2.1633	2.1611	2.1585	2.1555	2.1519	2.1475	2.1422	2.1355	2.1268	2.1153	2.0996	2.0776	2.0459	1.9944	1.9246	1.8949	1.7912	1.6399	1.4943	1.4042	1.3477	1.31	1.2833	1.2634	1.2481	1.2359	1.226	1.2178	1.2108	1.2049	1.1997	1.1952	1.1913	1.1877	1.1846	0.9875	39.5	73	20
2	1018	288	182	22184.1	2.1467	2.1457	2.1447	2.1436	2.1423	2.1408	2.1392	2.1373	2.1351	2.1325	2.1294	2.1256	2.121	2.1152	2.1078	2.0979	2.0841	2.0642	2.0347	1.9868	1.9153	1.878	1.7757	1.6451	1.5106	1.4222	1.3651	1.3261	1.298	1.2769	1.2604	1.2473	1.2365	1.2275	1.2199	1.2134	1.2077	1.2028	1.1985	1.1946	1.1912	0.9554	36.3	41	6
2	1019	289	183	22184.1	2.1501	2.1492	2.1481	2.1469	2.1456	2.1441	2.1424	2.1404	2.1381	2.1355	2.1323	2.1285	2.1238	2.1179	2.1103	2.1003	2.0865	2.0668	2.037	1.9878	1.9164	1.8804	1.7726	1.623	1.4781	1.3869	1.3289	1.2897	1.2617	1.2408	1.2246	1.2117	1.2012	1.1925	1.1851	1.1789	1.1735	1.1687	1.1646	1.1609	1.1576	0.9925	36.5	60	13
2	1020	290	184	22184.1	2.1537	2.1527	2.1516	2.1504	2.149	2.1475	2.1458	2.1438	2.1415	2.1387	2.1355	2.1317	2.1269	2.1209	2.1132	2.1031	2.0891	2.069	2.0385	1.9888	1.9173	1.8805	1.7749	1.6379	1.497	1.4058	1.3474	1.3077	1.2792	1.258	1.2415	1.2284	1.2177	1.2089	1.2014	1.195	1.1895	1.1847	1.1805	1.1767	1.1734	0.9803	36.1	42	11
2	1021	291	185	22184.1	2.1412	2.1403	2.1392	2.138	2.1367	2.1352	2.1335	2.1316	2.1293	2.1267	2.1236	2.1199	2.1154	2.1097	2.1024	2.0928	2.0797	2.0611	2.0332	1.9861	1.9144	1.8748	1.7695	1.6475	1.5277	1.4477	1.3949	1.3583	1.3316	1.3113	1.2954	1.2827	1.2722	1.2634	1.256	1.2497	1.2441	1.2393	1.235	1.2312	1.2278	0.9134	35.1	38	4
2	1022	292	186	22184.1	2.1507	2.1498	2.1488	2.1476	2.1463	2.1449	2.1432	2.1413	2.1391	2.1365	2.1334	2.1296	2.125	2.1191	2.1116	2.1015	2.0876	2.0675	2.0371	1.9871	1.9136	1.8719	1.7587	1.6312	1.5114	1.4327	1.3809	1.3448	1.3183	1.2981	1.2822	1.2694	1.2589	1.2501	1.2426	1.2362	1.2306	1.2258	1.2215	1.2177	1.2143	0.9364	35	53	5
2	1023	293	187	22184.1	2.1437	2.1428	2.1418	2.1407	2.1394	2.1379	2.1363	2.1344	2.1322	2.1297	2.1267	2.123	2.1185	2.1129	2.1056	2.096	2.0828	2.064	2.0356	1.9875	1.915	1.8737	1.7622	1.63	1.505	1.4229	1.3692	1.3321	1.3051	1.2847	1.2688	1.256	1.2454	1.2366	1.2291	1.2227	1.2171	1.2122	1.2079	1.204	1.2005	0.9432	35.1	52	12
2	1024	294	188	22184.1	2.1473	2.1464	2.1453	2.1442	2.1428	2.1414	2.1397	2.1377	2.1355	2.1328	2.1297	2.1259	2.1212	2.1153	2.1078	2.0977	2.0837	2.0639	2.0345	1.9871	1.9149	1.872	1.7623	1.6291	1.4991	1.4146	1.3599	1.3224	1.2953	1.2748	1.2587	1.2459	1.2353	1.2264	1.2189	1.2125	1.2069	1.2019	1.1976	1.1937	1.1903	0.9571	35.1	53	16
2	1025	295	189	22184.1	2.1307	2.1299	2.1289	2.1277	2.1265	2.1251	2.1235	2.1217	2.1196	2.1171	2.1141	2.1106	2.1062	2.1008	2.0938	2.0846	2.072	2.0543	2.0285	1.9849	1.9138	1.8711	1.7583	1.6246	1.4952	1.409	1.3525	1.3134	1.2852	1.2638	1.2472	1.2339	1.2231	1.214	1.2064	1.1999	1.1943	1.1893	1.185	1.1812	1.1777	0.953	34.9	43	13
2	1026	296	190	22184.1	2.1309	2.13	2.129	2.1279	2.1267	2.1253	2.1237	2.1219	2.1198	2.1174	2.1145	2.111	2.1068	2.1015	2.0946	2.0857	2.0734	2.056	2.0297	1.984	1.9106	1.8671	1.7551	1.6265	1.499	1.4142	1.3588	1.3207	1.2931	1.2722	1.2558	1.2427	1.2319	1.223	1.2153	1.2088	1.2031	1.1981	1.1937	1.1898	1.1863	0.9445	34.5	60	14
2	1027	297	191	22184.1	2.1529	2.1519	2.1508	2.1496	2.1482	2.1466	2.1448	2.1428	2.1404	2.1376	2.1343	2.1304	2.1255	2.1194	2.1115	2.1011	2.0868	2.0665	2.0371	1.9886	1.9166	1.8782	1.7727	1.658	1.5407	1.4598	1.4061	1.3688	1.3417	1.3212	1.3051	1.2922	1.2816	1.2727	1.2652	1.2587	1.2531	1.2482	1.2439	1.24	1.2365	0.9164	35.8	61	16
2	1028	298	192	22184.1	2.1582	2.1572	2.1561	2.1549	2.1535	2.152	2.1503	2.1482	2.1459	2.1432	2.1399	2.136	2.1311	2.125	2.1172	2.1068	2.0925	2.0722	2.042	1.9922	1.9233	1.895	1.7965	1.6496	1.5064	1.4169	1.3603	1.3223	1.2951	1.2749	1.2592	1.2467	1.2365	1.228	1.2208	1.2146	1.2092	1.2045	1.2003	1.1966	1.1933	0.9649	38.9	51	9
2	1029	299	193	22184.1	2.1442	2.1433	2.1423	2.1412	2.14	2.1386	2.137	2.1352	2.133	2.1305	2.1275	2.1239	2.1194	2.1137	2.1064	2.0966	2.0833	2.0645	2.0365	1.9894	1.9215	1.8937	1.8054	1.6887	1.5569	1.4684	1.411	1.3718	1.3437	1.3226	1.3062	1.2931	1.2824	1.2734	1.2659	1.2593	1.2537	1.2487	1.2444	1.2405	1.237	0.9072	38.7	41	11
2	1030	300	194	22184.1	2.1603	2.1594	2.1583	2.1571	2.1558	2.1543	2.1526	2.1506	2.1483	2.1456	2.1424	2.1385	2.1337	2.1276	2.1198	2.1094	2.095	2.0743	2.0432	1.9922	1.9208	1.886	1.7782	1.6232	1.4806	1.3932	1.3384	1.3016	1.2754	1.2558	1.2406	1.2285	1.2186	1.2104	1.2035	1.1975	1.1923	1.1878	1.1838	1.1803	1.1771	0.9832	37.1	62	12
2	1031	301	195	22184.1	2.1648	2.1638	2.1627	2.1615	2.1601	2.1585	2.1567	2.1547	2.1523	2.1495	2.1461	2.142	2.137	2.1307	2.1226	2.1119	2.0973	2.0763	2.0449	1.9933	1.9236	1.893	1.7853	1.6239	1.475	1.3836	1.326	1.2873	1.2597	1.2391	1.2231	1.2103	1.1999	1.1912	1.1839	1.1776	1.1722	1.1675	1.1633	1.1596	1.1563	1.0085	38.7	84	27
2	1032	302	196	22184.1	2.1681	2.1671	2.1659	2.1647	2.1632	2.1616	2.1598	2.1577	2.1552	2.1523	2.1489	2.1448	2.1397	2.1332	2.125	2.114	2.0988	2.0772	2.0451	1.9943	1.9265	1.9	1.8057	1.6565	1.5064	1.4116	1.3514	1.3108	1.2818	1.2603	1.2437	1.2304	1.2197	1.2108	1.2033	1.1969	1.1914	1.1866	1.1823	1.1786	1.1752	0.9929	40.4	49	9
2	1033	303	197	22184.1	2.1539	2.153	2.152	2.1509	2.1497	2.1483	2.1467	2.1448	2.1427	2.1402	2.1372	2.1335	2.129	2.1233	2.1158	2.1059	2.0922	2.0726	2.0424	1.9915	1.9225	1.8939	1.7938	1.6247	1.4717	1.3801	1.323	1.2848	1.2575	1.2371	1.2213	1.2086	1.1983	1.1897	1.1824	1.1761	1.1707	1.1659	1.1618	1.158	1.1547	0.9992	38.4	47	7
2	1034	304	198	22184.1	2.1366	2.1357	2.1348	2.1337	2.1325	2.1312	2.1297	2.1279	2.1259	2.1235	2.1206	2.1172	2.1129	2.1075	2.1006	2.0913	2.0785	2.0604	2.0332	1.9867	1.9175	1.8828	1.7865	1.6575	1.5217	1.4335	1.3774	1.3394	1.3123	1.292	1.2763	1.2637	1.2534	1.2449	1.2377	1.2315	1.2261	1.2214	1.2172	1.2135	1.2102	0.9263	36.9	49	8
2	1035	305	199	22184.1	2.1417	2.1408	2.1398	2.1387	2.1374	2.136	2.1343	2.1325	2.1303	2.1278	2.1248	2.1212	2.1167	2.1111	2.1038	2.0941	2.0806	2.0615	2.0338	1.9877	1.9166	1.8796	1.7841	1.6883	1.5791	1.4971	1.4412	1.402	1.3735	1.3518	1.3349	1.3213	1.3101	1.3008	1.2929	1.2861	1.2802	1.2751	1.2705	1.2665	1.2629	0.8788	35.9	32	4
2	1036	306	200	22184.1	2.1396	2.1387	2.1378	2.1367	2.1354	2.134	2.1325	2.1306	2.1285	2.126	2.1231	2.1195	2.1151	2.1096	2.1026	2.0932	2.0803	2.062	2.0341	1.9866	1.9147	1.8745	1.767	1.6329	1.5017	1.4163	1.361	1.3231	1.2956	1.2748	1.2586	1.2455	1.2348	1.2259	1.2183	1.2118	1.2061	1.2011	1.1968	1.1929	1.1894	0.9503	35.1	46	11
2	1037	307	201	22184.1	2.1418	2.1409	2.1399	2.1388	2.1376	2.1362	2.1346	2.1328	2.1306	2.1282	2.1252	2.1216	2.1173	2.1117	2.1046	2.0951	2.082	2.0632	2.0345	1.9865	1.9152	1.8809	1.7849	1.6525	1.5128	1.423	1.3657	1.3266	1.2985	1.2774	1.2609	1.2477	1.2369	1.2279	1.2202	1.2137	1.208	1.203	1.1986	1.1947	1.1912	0.9506	36.1	43	6
2	1038	308	202	22184.1	2.1425	2.1415	2.1405	2.1394	2.1381	2.1367	2.1351	2.1332	2.1311	2.1285	2.1255	2.1219	2.1174	2.1118	2.1046	2.0949	2.0816	2.0625	2.0338	1.9862	1.9155	1.8792	1.7751	1.6318	1.4941	1.4076	1.3529	1.3159	1.2895	1.2698	1.2545	1.2423	1.2323	1.224	1.217	1.211	1.2058	1.2013	1.1972	1.1937	1.1905	0.952	35.8	53	10
2	1039	309	203	22184.1	2.1438	2.1429	2.1418	2.1407	2.1393	2.1378	2.1362	2.1342	2.132	2.1294	2.1262	2.1225	2.1179	2.1121	2.1047	2.0948	2.0813	2.0618	2.0329	1.9859	1.9132	1.8696	1.7563	1.6372	1.5298	1.4577	1.4098	1.3765	1.3521	1.3335	1.3189	1.3071	1.2973	1.2891	1.2821	1.276	1.2708	1.2661	1.262	1.2583	1.255	0.8888	34.7	57	14
2	1040	310	204	22184.1	2.1424	2.1415	2.1404	2.1392	2.1379	2.1364	2.1347	2.1328	2.1305	2.1279	2.1248	2.121	2.1164	2.1107	2.1034	2.0936	2.0803	2.0614	2.0329	1.9852	1.913	1.8718	1.7667	1.6578	1.5451	1.4655	1.4122	1.3752	1.3484	1.328	1.3122	1.2995	1.2891	1.2804	1.273	1.2668	1.2613	1.2565	1.2523	1.2486	1.2452	0.8972	34.7	56	14
2	1041	311	205	22184.1	2.1428	2.1419	2.1409	2.1397	2.1384	2.137	2.1353	2.1334	2.1312	2.1286	2.1255	2.1218	2.1173	2.1117	2.1045	2.095	2.0821	2.0639	2.0363	1.9883	1.9155	1.8761	1.7632	1.621	1.4864	1.3999	1.344	1.3057	1.2779	1.257	1.2406	1.2275	1.2167	1.2078	1.2001	1.1936	1.188	1.183	1.1787	1.1748	1.1713	0.9715	35.7	68	6
2	1042	312	206	22184.1	2.1538	2.1528	2.1518	2.1506	2.1492	2.1477	2.1459	2.1439	2.1416	2.1389	2.1357	2.1318	2.127	2.121	2.1133	2.103	2.0888	2.0685	2.0383	1.9888	1.9161	1.8742	1.7513	1.587	1.4476	1.3614	1.3063	1.2686	1.2414	1.2208	1.2048	1.192	1.1814	1.1727	1.1652	1.1589	1.1534	1.1486	1.1443	1.1405	1.1372	1.0166	35.7	74	15
2	1043	313	207	22184.1	2.1419	2.141	2.14	2.1389	2.1377	2.1362	2.1346	2.1328	2.1306	2.1281	2.1251	2.1215	2.117	2.1114	2.1042	2.0945	2.0811	2.0618	2.0332	1.9862	1.9139	1.8709	1.7672	1.647	1.5286	1.4484	1.3953	1.3584	1.3315	1.3111	1.2951	1.2823	1.2718	1.263	1.2555	1.2491	1.2435	1.2386	1.2343	1.2305	1.2271	0.9149	35	48	10
2	1044	314	208	22184.1	2.1561	2.1551	2.154	2.1528	2.1514	2.1499	2.1481	2.1461	2.1437	2.1409	2.1376	2.1336	2.1287	2.1225	2.1146	2.104	2.0895	2.0686	2.0377	1.9892	1.9186	1.8815	1.7802	1.6436	1.5061	1.4169	1.3592	1.3198	1.2913	1.2699	1.2532	1.2398	1.2289	1.2198	1.2121	1.2055	1.1998	1.1949	1.1905	1.1866	1.1831	0.973	36.5	51	8
2	1045	315	209	22184.1	2.1485	2.1476	2.1465	2.1453	2.144	2.1425	2.1407	2.1388	2.1365	2.1338	2.1306	2.1268	2.122	2.1161	2.1084	2.0983	2.0844	2.0646	2.0354	1.9878	1.9185	1.8849	1.7922	1.6658	1.5287	1.4369	1.3774	1.3368	1.3078	1.2861	1.2693	1.2559	1.245	1.236	1.2284	1.2219	1.2163	1.2114	1.2071	1.2033	1.1999	0.9487	38.2	46	7
2	1046	316	210	22184.1	2.1546	2.1536	2.1526	2.1514	2.1501	2.1486	2.1468	2.1449	2.1426	2.1399	2.1367	2.1328	2.1279	2.1218	2.1139	2.1033	2.0887	2.068	2.0382	1.9905	1.9218	1.8953	1.8045	1.6602	1.5045	1.4069	1.3457	1.3046	1.2755	1.2538	1.2371	1.2237	1.2129	1.204	1.1964	1.1899	1.1844	1.1795	1.1752	1.1714	1.1681	0.9865	39.5	41	13
2	1047	317	211	22184.1	2.1583	2.1573	2.1562	2.155	2.1536	2.1521	2.1503	2.1483	2.1459	2.1432	2.1399	2.1359	2.1309	2.1247	2.1167	2.1061	2.0915	2.0709	2.0403	1.9905	1.9211	1.8931	1.7942	1.6442	1.495	1.4018	1.3431	1.3036	1.2753	1.2542	1.2378	1.2248	1.2141	1.2051	1.1976	1.1911	1.1855	1.1806	1.1763	1.1724	1.169	0.9893	39.7	62	17
2	1048	318	212	22184.1	2.2134	2.2121	2.2107	2.2091	2.2073	2.2052	2.2029	2.2002	2.1971	2.1935	2.1891	2.1839	2.1774	2.1693	2.159	2.1454	2.127	2.1013	2.0629	2.0033	1.9268	1.8744	1.6415	1.3991	1.2457	1.1609	1.11	1.0764	1.0527	1.0351	1.0214	1.0105	1.0016	0.9942	0.988	0.9826	0.978	0.9739	0.9703	0.9671	0.9643	1.2491	43.9	305	77
2	1049	319	213	22184.1	2.2219	2.2205	2.219	2.2173	2.2154	2.2132	2.2108	2.208	2.2048	2.201	2.1965	2.1911	2.1844	2.1761	2.1655	2.1514	2.1322	2.1047	2.0634	2.0025	1.9298	1.89	1.7086	1.4892	1.3342	1.2447	1.1896	1.1529	1.1268	1.1073	1.0923	1.0804	1.0706	1.0625	1.0557	1.0498	1.0448	1.0404	1.0365	1.033	1.0299	1.192	48.3	222	68
2	1050	320	214	22184.1	2.2243	2.2229	2.2213	2.2195	2.2175	2.2153	2.2127	2.2098	2.2063	2.2023	2.1975	2.1918	2.1848	2.176	2.1649	2.1504	2.1311	2.1042	2.0642	2.004	1.9288	1.8802	1.6625	1.4366	1.284	1.1957	1.1413	1.1048	1.0789	1.0595	1.0444	1.0323	1.0225	1.0143	1.0074	1.0015	0.9963	0.9919	0.9879	0.9845	0.9813	1.243	47.7	281	78
2	1051	321	215	22184.1	2.2092	2.2079	2.2065	2.2049	2.2031	2.2011	2.1988	2.1961	2.1931	2.1895	2.1852	2.18	2.1737	2.1658	2.1557	2.1424	2.1243	2.0988	2.0603	2.0013	1.9311	1.9004	1.7725	1.5972	1.4449	1.3517	1.2931	1.2538	1.2258	1.2049	1.1889	1.1761	1.1657	1.1571	1.1499	1.1437	1.1384	1.1337	1.1296	1.126	1.1227	1.0865	47.1	146	41
2	1052	322	216	22184.1	2.2137	2.2125	2.2111	2.2096	2.2079	2.206	2.2038	2.2013	2.1984	2.1949	2.1908	2.1858	2.1796	2.1719	2.1619	2.1485	2.13	2.1032	2.0621	2.0008	1.9284	1.8936	1.7278	1.5036	1.3448	1.2553	1.2012	1.1657	1.1407	1.1222	1.108	1.0967	1.0875	1.0799	1.0735	1.068	1.0633	1.0591	1.0555	1.0522	1.0493	1.1644	43.8	195	56
2	1053	323	217	22184.1	2.1799	2.1787	2.1774	2.176	2.1744	2.1727	2.1706	2.1683	2.1656	2.1624	2.1587	2.1541	2.1486	2.1416	2.1325	2.1206	2.1045	2.0823	2.05	1.9965	1.9234	1.8891	1.7447	1.5268	1.3688	1.2801	1.2263	1.1906	1.1653	1.1464	1.1318	1.12	1.1104	1.1024	1.0956	1.0897	1.0846	1.0801	1.0762	1.0727	1.0695	1.1103	39.9	128	41
2	1054	324	218	22184.1	2.2027	2.2015	2.2001	2.1987	2.197	2.1951	2.193	2.1905	2.1876	2.1842	2.1802	2.1753	2.1693	2.1618	2.1521	2.1394	2.1221	2.0972	2.0594	2.0003	1.9268	1.889	1.7116	1.481	1.3199	1.2289	1.1738	1.1374	1.1118	1.0928	1.0781	1.0665	1.0571	1.0493	1.0427	1.0372	1.0323	1.0281	1.0244	1.0212	1.0182	1.1844	42.2	194	54
2	1055	325	219	22184.1	2.1943	2.1931	2.1918	2.1904	2.1888	2.1869	2.1849	2.1825	2.1797	2.1765	2.1727	2.1681	2.1625	2.1553	2.1462	2.1339	2.117	2.0927	2.0558	1.9983	1.9259	1.8911	1.7404	1.528	1.3714	1.283	1.2294	1.1941	1.1691	1.1505	1.1362	1.1247	1.1153	1.1075	1.1009	1.0952	1.0903	1.086	1.0822	1.0788	1.0757	1.1186	40.3	154	36
2	1056	326	220	22184.1	2.1956	2.1945	2.1933	2.1919	2.1904	2.1886	2.1865	2.1842	2.1815	2.1782	2.1744	2.1698	2.1641	2.1569	2.1477	2.1357	2.1192	2.0956	2.0595	2.0011	1.9232	1.846	1.414	1.1476	1.0369	0.9781	0.9411	0.9154	0.8964	0.8819	0.8703	0.861	0.8533	0.8469	0.8414	0.8368	0.8327	0.8292	0.8261	0.8234	0.8209	1.3747	46.4	109	16
2	1057	327	221	22184.1	2.1853	2.1842	2.183	2.1816	2.18	2.1783	2.1763	2.174	2.1713	2.1682	2.1645	2.1601	2.1546	2.1478	2.139	2.1274	2.1115	2.0887	2.0539	1.9979	1.9277	1.8984	1.7735	1.5786	1.4205	1.3291	1.2733	1.2364	1.2103	1.191	1.176	1.1641	1.1544	1.1463	1.1395	1.1336	1.1285	1.124	1.1201	1.1166	1.1134	1.0719	41.6	124	28
2	1058	328	222	22184.1	2.183	2.1819	2.1806	2.1792	2.1776	2.1758	2.1738	2.1715	2.1688	2.1656	2.1618	2.1573	2.1517	2.1446	2.1356	2.1235	2.1071	2.0842	2.0508	1.9966	1.9249	1.8927	1.76	1.5696	1.4155	1.3256	1.2706	1.2342	1.2084	1.1893	1.1746	1.1628	1.1532	1.1453	1.1385	1.1327	1.1277	1.1233	1.1194	1.1159	1.1128	1.0702	40.2	134	40
2	1059	329	223	22184.1	2.2064	2.2052	2.2038	2.2023	2.2006	2.1987	2.1965	2.194	2.1911	2.1877	2.1836	2.1786	2.1725	2.1648	2.1548	2.1416	2.1236	2.098	2.0599	2.0009	1.927	1.8893	1.7217	1.5252	1.3735	1.2828	1.2267	1.1894	1.163	1.1433	1.1281	1.1159	1.106	1.0978	1.0908	1.0849	1.0798	1.0753	1.0713	1.0678	1.0646	1.1417	43.9	201	51
2	1060	330	224	22184.1	2.1974	2.1962	2.1949	2.1934	2.1917	2.1899	2.1878	2.1853	2.1825	2.1792	2.1752	2.1705	2.1646	2.1573	2.1477	2.1351	2.1177	2.0929	2.0562	1.9989	1.9259	1.8913	1.7225	1.4851	1.3232	1.233	1.1784	1.1422	1.1166	1.0975	1.0827	1.0708	1.0612	1.0532	1.0464	1.0406	1.0356	1.0312	1.0274	1.024	1.0209	1.1765	42.1	181	46
2	1061	331	225	22184.1	2.1636	2.1625	2.1614	2.16	2.1585	2.1569	2.155	2.1528	2.1502	2.1473	2.1437	2.1394	2.1342	2.1275	2.119	2.1077	2.0922	2.0705	2.0398	1.9903	1.92	1.894	1.8028	1.7176	1.6067	1.5201	1.4611	1.42	1.3902	1.3678	1.3502	1.3362	1.3247	1.3151	1.3069	1.3	1.2939	1.2887	1.284	1.2799	1.2762	0.8874	40	43	9
2	1062	332	1	32994.5	2.164	2.163	2.1619	2.1606	2.1592	2.1575	2.1557	2.1536	2.1511	2.1483	2.1448	2.1406	2.1355	2.129	2.1206	2.1096	2.0944	2.0729	2.0411	1.9901	1.9202	1.8946	1.8	1.6672	1.5217	1.4275	1.367	1.3259	1.2964	1.2743	1.2572	1.2435	1.2323	1.2231	1.2152	1.2085	1.2027	1.1976	1.1932	1.1892	1.1856	0.9784	40.6	40	3
2	1063	333	1	34508.2	2.2078	2.2066	2.2053	2.2038	2.2021	2.2003	2.1981	2.1956	2.1928	2.1894	2.1854	2.1805	2.1745	2.167	2.1573	2.1445	2.1269	2.1014	2.0622	2.0015	1.9251	1.8731	1.619	1.396	1.2767	1.2098	1.1679	1.1395	1.119	1.1035	1.0914	1.0817	1.0737	1.0671	1.0614	1.0565	1.0523	1.0486	1.0453	1.0424	1.0398	1.168	43	168	33
2	1064	334	2	34508.2	2.1875	2.1864	2.1852	2.1838	2.1823	2.1806	2.1786	2.1763	2.1737	2.1705	2.1668	2.1624	2.1568	2.1498	2.1408	2.1288	2.1123	2.0889	2.0539	1.9978	1.9253	1.8928	1.7687	1.6163	1.4726	1.3792	1.3196	1.2795	1.251	1.2298	1.2134	1.2005	1.19	1.1813	1.1739	1.1677	1.1623	1.1576	1.1535	1.1498	1.1465	1.041	41.5	124	39
2	1065	335	1	26970.9	2.1811	2.18	2.1787	2.1774	2.1758	2.1741	2.1721	2.1698	2.1671	2.164	2.1602	2.1557	2.15	2.143	2.1338	2.1215	2.1048	2.0814	2.0482	1.9959	1.9262	1.8961	1.7882	1.6402	1.4938	1.4019	1.344	1.3051	1.2774	1.2566	1.2405	1.2276	1.217	1.2082	1.2008	1.1944	1.1888	1.184	1.1797	1.1759	1.1725	1.0086	40.2	85	23
2	1066	336	2	26970.9	2.2098	2.2085	2.2071	2.2055	2.2037	2.2017	2.1994	2.1967	2.1936	2.19	2.1857	2.1804	2.174	2.166	2.1557	2.1422	2.1239	2.0982	2.0598	2.0014	1.9319	1.9015	1.756	1.5711	1.4289	1.341	1.2847	1.2464	1.2188	1.1982	1.1822	1.1694	1.159	1.1503	1.143	1.1367	1.1313	1.1265	1.1223	1.1186	1.1152	1.0946	45.6	128	28
2	1067	337	3	26970.9	2.2111	2.2098	2.2084	2.2068	2.205	2.203	2.2007	2.1981	2.195	2.1913	2.187	2.1818	2.1754	2.1673	2.157	2.1433	2.1248	2.0986	2.0595	2.0009	1.9324	1.9046	1.7972	1.6486	1.4974	1.3991	1.3353	1.2917	1.2604	1.237	1.219	1.2047	1.1931	1.1835	1.1755	1.1686	1.1627	1.1576	1.1531	1.1491	1.1456	1.0655	46.7	87	23
2	1068	338	4	26970.9	2.179	2.1779	2.1767	2.1754	2.1739	2.1722	2.1702	2.168	2.1654	2.1624	2.1587	2.1543	2.1489	2.1421	2.1333	2.1217	2.1058	2.0832	2.05	1.9966	1.9275	1.9021	1.8141	1.7137	1.598	1.5155	1.4599	1.4211	1.393	1.3719	1.3555	1.3424	1.3317	1.3228	1.3153	1.3089	1.3034	1.2985	1.2943	1.2905	1.2871	0.892	43.1	56	17
2	1069	339	5	26970.9	2.2005	2.1993	2.1979	2.1964	2.1947	2.1927	2.1905	2.1879	2.1849	2.1814	2.1771	2.172	2.1657	2.1578	2.1476	2.1343	2.1163	2.0914	2.0549	1.9978	1.9248	1.8961	1.7834	1.7005	1.5979	1.5107	1.4493	1.406	1.3745	1.3507	1.3323	1.3176	1.3056	1.2956	1.2872	1.2801	1.2739	1.2685	1.2638	1.2596	1.2559	0.9446	44.8	51	7
2	1070	340	6	26970.9	2.212	2.2106	2.2091	2.2074	2.2055	2.2034	2.201	2.1982	2.1949	2.1911	2.1866	2.1812	2.1745	2.1661	2.1555	2.1417	2.1231	2.0974	2.0595	2.0014	1.9295	1.8913	1.7003	1.4686	1.312	1.2238	1.1703	1.135	1.1103	1.092	1.078	1.0669	1.058	1.0506	1.0444	1.0391	1.0346	1.0306	1.0272	1.0241	1.0214	1.1906	46.1	237	61
2	1071	341	7	26970.9	2.2201	2.2188	2.2173	2.2157	2.2138	2.2117	2.2093	2.2066	2.2034	2.1997	2.1953	2.19	2.1835	2.1753	2.1649	2.1511	2.1324	2.1056	2.0647	2.0031	1.9295	1.8895	1.7093	1.5015	1.3484	1.258	1.2019	1.1644	1.1377	1.1177	1.1022	1.0898	1.0797	1.0713	1.0642	1.0581	1.0528	1.0482	1.0441	1.0404	1.0372	1.1829	47.8	228	66
2	1072	342	8	26970.9	2.2342	2.2327	2.2311	2.2293	2.2273	2.225	2.2224	2.2195	2.2161	2.2121	2.2073	2.2016	2.1947	2.1859	2.1748	2.16	2.1395	2.11	2.066	2.0042	1.9317	1.8887	1.6893	1.4549	1.3	1.2124	1.1586	1.1228	1.0973	1.0784	1.0637	1.0521	1.0426	1.0348	1.0281	1.0225	1.0176	1.0133	1.0096	1.0062	1.0032	1.2309	49.6	241	63
2	1073	343	1	34485.5	2.2069	2.2056	2.2042	2.2026	2.2008	2.1988	2.1965	2.1939	2.1909	2.1873	2.1831	2.178	2.1717	2.1639	2.1538	2.1405	2.1226	2.0973	2.0597	2.0016	1.9298	1.8921	1.7177	1.5082	1.3538	1.2639	1.2089	1.1725	1.1467	1.1276	1.1128	1.1011	1.0915	1.0835	1.0767	1.071	1.066	1.0616	1.0577	1.0543	1.0513	1.1556	44.7	219	37
2	1074	344	2	34485.5	2.1988	2.1976	2.1963	2.1949	2.1932	2.1913	2.1892	2.1868	2.1839	2.1805	2.1765	2.1717	2.1658	2.1583	2.1487	2.1359	2.1185	2.0939	2.0571	1.9997	1.93	1.9009	1.7615	1.5439	1.3765	1.2803	1.2214	1.1823	1.1547	1.1342	1.1184	1.1059	1.0957	1.0873	1.0803	1.0743	1.0691	1.0646	1.0606	1.0571	1.054	1.1449	43.9	153	40
2	1075	345	1	77407.3	2.2002	2.199	2.1977	2.1962	2.1945	2.1926	2.1905	2.188	2.1851	2.1816	2.1776	2.1726	2.1666	2.159	2.1491	2.1362	2.1185	2.0936	2.0567	1.9997	1.9305	1.9006	1.7591	1.5399	1.3723	1.2763	1.2176	1.1788	1.1513	1.131	1.1153	1.1029	1.0928	1.0845	1.0775	1.0715	1.0664	1.0619	1.058	1.0545	1.0514	1.1489	43.7	160	44
2	1076	346	1	22135.2	2.1922	2.191	2.1897	2.1883	2.1867	2.1849	2.1828	2.1805	2.1777	2.1745	2.1706	2.166	2.1603	2.1531	2.1438	2.1315	2.1146	2.0908	2.0552	1.999	1.9296	1.9014	1.775	1.5778	1.4153	1.3199	1.2611	1.2219	1.1941	1.1734	1.1574	1.1447	1.1343	1.1257	1.1185	1.1123	1.1069	1.1022	1.0981	1.0945	1.0912	1.101	42	122	34
2	1077	347	2	22135.2	2.1926	2.1914	2.1901	2.1887	2.187	2.1852	2.1831	2.1806	2.1778	2.1744	2.1704	2.1656	2.1596	2.152	2.1423	2.1293	2.1118	2.0874	2.0522	1.9981	1.9305	1.9035	1.8007	1.6511	1.5037	1.4114	1.3535	1.3148	1.2874	1.2671	1.2515	1.2391	1.229	1.2206	1.2136	1.2076	1.2024	1.1978	1.1938	1.1903	1.1871	1.0055	42.5	70	16
2	1078	348	3	22135.2	2.1863	2.1851	2.1839	2.1825	2.1809	2.1792	2.1772	2.1749	2.1722	2.1691	2.1654	2.1609	2.1553	2.1484	2.1395	2.1278	2.1117	2.0888	2.0541	1.9987	1.93	1.9039	1.8065	1.659	1.5072	1.4098	1.3472	1.3046	1.2742	1.2516	1.2341	1.2202	1.209	1.1997	1.1918	1.1852	1.1794	1.1744	1.1701	1.1662	1.1627	1.0235	44.7	54	13
2	1079	349	4	22135.2	2.1995	2.1983	2.197	2.1955	2.1939	2.192	2.1899	2.1874	2.1845	2.1812	2.1772	2.1724	2.1665	2.159	2.1495	2.1368	2.1193	2.0943	2.0567	1.9993	1.93	1.902	1.7887	1.6079	1.4497	1.3553	1.2965	1.2573	1.2296	1.209	1.1931	1.1805	1.1702	1.1617	1.1545	1.1484	1.1431	1.1385	1.1344	1.1308	1.1276	1.0719	44.7	85	17
2	1080	350	5	22135.2	2.2072	2.206	2.2046	2.2032	2.2015	2.1996	2.1974	2.1949	2.192	2.1886	2.1846	2.1797	2.1737	2.1661	2.1563	2.1432	2.1252	2.0992	2.0598	2.0001	1.9267	1.8904	1.7224	1.498	1.3396	1.2507	1.197	1.1615	1.1364	1.1177	1.1033	1.0917	1.0822	1.0744	1.0677	1.062	1.057	1.0526	1.0488	1.0454	1.0423	1.1649	41.9	189	44
2	1081	351	6	22135.2	2.1992	2.1981	2.1968	2.1954	2.1938	2.192	2.19	2.1876	2.1848	2.1816	2.1777	2.173	2.1671	2.1598	2.1503	2.1376	2.1204	2.096	2.059	2.0001	1.9262	1.8894	1.7337	1.5394	1.388	1.2996	1.2459	1.2105	1.1856	1.1671	1.1528	1.1415	1.1323	1.1246	1.1182	1.1127	1.1079	1.1037	1.1	1.0967	1.0937	1.1055	41.1	156	30
2	1082	352	7	22135.2	2.2082	2.207	2.2057	2.2042	2.2025	2.2006	2.1984	2.1959	2.1931	2.1897	2.1856	2.1808	2.1747	2.1672	2.1574	2.1444	2.1266	2.101	2.0617	2.0014	1.9273	1.8869	1.685	1.4384	1.2812	1.1959	1.1452	1.112	1.0887	1.0716	1.0583	1.0479	1.0393	1.0323	1.0263	1.0212	1.0168	1.013	1.0096	1.0066	1.0039	1.2043	42.6	243	55
2	1083	353	8	22135.2	2.1987	2.1975	2.1962	2.1948	2.1931	2.1913	2.1891	2.1867	2.1839	2.1805	2.1765	2.1717	2.1658	2.1583	2.1487	2.136	2.1186	2.0939	2.0572	1.9995	1.9288	1.8977	1.7435	1.5062	1.3407	1.2477	1.1911	1.1535	1.127	1.1072	1.092	1.08	1.0702	1.0621	1.0553	1.0495	1.0445	1.0401	1.0363	1.0329	1.0299	1.1688	44	159	51
2	1084	354	9	22135.2	2.1938	2.1926	2.1914	2.19	2.1884	2.1866	2.1845	2.1822	2.1794	2.1762	2.1723	2.1677	2.1619	2.1547	2.1454	2.133	2.116	2.0917	2.0554	1.9985	1.9283	1.902	1.8013	1.6575	1.5109	1.4173	1.3577	1.3175	1.2889	1.2677	1.2514	1.2386	1.2281	1.2195	1.2123	1.2062	1.2009	1.1962	1.1922	1.1886	1.1854	1.0084	44.7	90	11
2	1085	355	10	22135.2	2.1984	2.1972	2.1958	2.1943	2.1925	2.1906	2.1883	2.1857	2.1827	2.1792	2.175	2.1699	2.1637	2.1558	2.1458	2.1325	2.1147	2.0901	2.0541	1.9989	1.932	1.9072	1.8042	1.6484	1.4933	1.3963	1.335	1.2938	1.2645	1.2428	1.226	1.2127	1.2019	1.193	1.1855	1.1791	1.1736	1.1688	1.1645	1.1608	1.1575	1.041	43.4	62	12
2	1086	356	11	22135.2	2.2071	2.2059	2.2045	2.203	2.2013	2.1994	2.1971	2.1946	2.1916	2.1881	2.184	2.1789	2.1727	2.1649	2.1548	2.1414	2.1232	2.0974	2.059	2.0005	1.9294	1.8964	1.7489	1.5789	1.4337	1.3431	1.2865	1.2489	1.2223	1.2026	1.1874	1.1753	1.1654	1.1572	1.1503	1.1443	1.1392	1.1347	1.1308	1.1272	1.1241	1.083	42.8	162	37
2	1087	357	12	22135.2	2.1845	2.1834	2.1822	2.1809	2.1793	2.1776	2.1756	2.1734	2.1708	2.1677	2.164	2.1596	2.1541	2.1473	2.1384	2.1265	2.1101	2.0865	2.0511	1.9956	1.9247	1.8934	1.763	1.5584	1.3954	1.3021	1.2454	1.2079	1.1815	1.1619	1.1467	1.1347	1.125	1.1169	1.11	1.1042	1.0992	1.0948	1.0909	1.0875	1.0844	1.1001	40.3	113	32
2	1088	358	13	22135.2	2.1553	2.1544	2.1533	2.1522	2.1509	2.1494	2.1478	2.1459	2.1437	2.1411	2.138	2.1342	2.1296	2.1237	2.1162	2.1061	2.0922	2.072	2.0415	1.991	1.921	1.8897	1.792	1.6691	1.5356	1.4442	1.3845	1.3438	1.3146	1.2929	1.2761	1.2627	1.2519	1.2429	1.2353	1.2288	1.2232	1.2183	1.2141	1.2102	1.2068	0.9485	38.5	46	4
2	1089	359	14	22135.2	2.1564	2.1554	2.1543	2.1531	2.1518	2.1503	2.1485	2.1466	2.1442	2.1415	2.1383	2.1344	2.1296	2.1236	2.1159	2.1055	2.0913	2.0709	2.0405	1.991	1.9218	1.8916	1.7891	1.6271	1.478	1.3874	1.3305	1.2921	1.2646	1.2441	1.2281	1.2153	1.2048	1.196	1.1886	1.1823	1.1767	1.1719	1.1676	1.1638	1.1604	0.9959	38	51	4
2	1090	360	15	22135.2	2.1582	2.1572	2.1561	2.1549	2.1536	2.1521	2.1503	2.1483	2.146	2.1433	2.1401	2.1362	2.1315	2.1255	2.1179	2.1077	2.0938	2.0739	2.0431	1.9911	1.92	1.8865	1.7727	1.6031	1.4547	1.3662	1.3115	1.275	1.2491	1.2299	1.215	1.2031	1.1934	1.1854	1.1786	1.1728	1.1677	1.1633	1.1594	1.1559	1.1528	1.0054	37.2	63	8
2	1091	361	16	22135.2	2.1621	2.1611	2.16	2.1588	2.1574	2.1558	2.154	2.152	2.1496	2.1469	2.1436	2.1396	2.1348	2.1287	2.1208	2.1103	2.0958	2.075	2.0441	1.993	1.9221	1.8866	1.7729	1.5997	1.4495	1.3594	1.303	1.265	1.2379	1.2175	1.2018	1.1892	1.1789	1.1703	1.1631	1.1569	1.1516	1.1469	1.1428	1.1391	1.1359	1.0262	36.9	71	20
2	1092	362	17	22135.2	2.1439	2.143	2.142	2.1408	2.1396	2.1381	2.1365	2.1346	2.1324	2.1298	2.1268	2.1231	2.1186	2.113	2.1058	2.0962	2.0832	2.0646	2.0363	1.9875	1.9156	1.8777	1.7679	1.6093	1.4638	1.3747	1.3185	1.2806	1.2533	1.2328	1.2169	1.2041	1.1936	1.1849	1.1775	1.1712	1.1657	1.1609	1.1567	1.153	1.1496	0.9943	35.7	49	10
2	1093	363	18	22135.2	2.1565	2.1556	2.1545	2.1533	2.152	2.1505	2.1488	2.1468	2.1445	2.1418	2.1386	2.1348	2.1301	2.1241	2.1165	2.1064	2.0923	2.0717	2.0403	1.989	1.9157	1.8753	1.7618	1.616	1.4808	1.3957	1.3415	1.3048	1.2785	1.2588	1.2434	1.2311	1.2211	1.2127	1.2056	1.1995	1.1943	1.1896	1.1855	1.1819	1.1786	0.9779	35.3	63	7
2	1094	364	19	22135.2	2.1489	2.148	2.147	2.1458	2.1445	2.1431	2.1414	2.1395	2.1372	2.1346	2.1315	2.1276	2.123	2.117	2.1094	2.0993	2.0855	2.0661	2.0373	1.9884	1.9176	1.8836	1.7758	1.6245	1.4738	1.3799	1.3211	1.2818	1.2539	1.2332	1.2172	1.2045	1.1942	1.1857	1.1784	1.1723	1.167	1.1623	1.1582	1.1546	1.1514	0.9976	37.2	63	10
2	1095	365	20	22135.2	2.1357	2.1348	2.1338	2.1327	2.1314	2.13	2.1284	2.1265	2.1243	2.1218	2.1188	2.1152	2.1107	2.1051	2.0979	2.0884	2.0754	2.057	2.0299	1.985	1.9153	1.8796	1.7798	1.6462	1.508	1.4185	1.361	1.3218	1.2936	1.2724	1.2558	1.2425	1.2317	1.2226	1.215	1.2084	1.2027	1.1978	1.1934	1.1895	1.1861	0.9497	36	37	3
2	1096	366	21	22135.2	2.1446	2.1437	2.1427	2.1415	2.1402	2.1388	2.1372	2.1353	2.1331	2.1306	2.1275	2.1239	2.1194	2.1138	2.1065	2.0969	2.0836	2.0644	2.0354	1.9871	1.916	1.8797	1.7759	1.6503	1.5218	1.4357	1.3794	1.3408	1.3128	1.2917	1.2752	1.262	1.2512	1.2421	1.2345	1.2279	1.2222	1.2172	1.2129	1.209	1.2055	0.9391	36.1	46	9
2	1097	367	22	22135.2	2.1477	2.1468	2.1457	2.1445	2.1432	2.1417	2.14	2.1381	2.1358	2.1332	2.13	2.1262	2.1216	2.1157	2.1082	2.0982	2.0844	2.0648	2.0361	1.9892	1.9189	1.8843	1.7782	1.6489	1.5219	1.4383	1.3843	1.3477	1.3214	1.3017	1.2864	1.2741	1.2641	1.2558	1.2487	1.2427	1.2374	1.2328	1.2287	1.2251	1.2219	0.9258	36.9	38	14
2	1098	368	23	22135.2	2.1464	2.1455	2.1445	2.1433	2.142	2.1405	2.1389	2.1369	2.1347	2.1321	2.1289	2.1252	2.1205	2.1147	2.1072	2.0973	2.0838	2.0649	2.0366	1.9887	1.9188	1.885	1.776	1.6099	1.4586	1.3667	1.309	1.2701	1.2423	1.2215	1.2053	1.1924	1.1818	1.173	1.1656	1.1592	1.1537	1.1489	1.1447	1.1409	1.1376	1.0089	37.2	50	10
2	1099	369	24	22135.2	2.1542	2.1532	2.1521	2.1508	2.1495	2.1479	2.1461	2.1441	2.1417	2.1389	2.1357	2.1317	2.1268	2.1207	2.1128	2.1024	2.0882	2.0681	2.0384	1.9889	1.9195	1.8929	1.8049	1.695	1.5617	1.4682	1.4065	1.3643	1.334	1.3114	1.294	1.2802	1.2689	1.2596	1.2518	1.2451	1.2393	1.2343	1.2298	1.2259	1.2224	0.9318	39.9	31	8
2	1100	370	25	22135.2	2.1825	2.1814	2.1802	2.1788	2.1773	2.1755	2.1735	2.1713	2.1686	2.1655	2.1618	2.1573	2.1518	2.1448	2.1357	2.1237	2.1072	2.0841	2.0503	1.9963	1.9263	1.9018	1.7988	1.6456	1.4916	1.3973	1.3388	1.2999	1.2724	1.252	1.2362	1.2236	1.2133	1.2048	1.1976	1.1914	1.186	1.1813	1.1771	1.1734	1.1701	1.0124	41.5	66	16
2	1101	371	26	22135.2	2.1763	2.1753	2.174	2.1727	2.1712	2.1695	2.1675	2.1653	2.1627	2.1597	2.1561	2.1518	2.1465	2.1399	2.1313	2.12	2.1044	2.0823	2.0495	1.9968	1.9286	1.9017	1.7995	1.6755	1.5545	1.4707	1.4142	1.3748	1.3462	1.3246	1.3078	1.2944	1.2835	1.2744	1.2666	1.26	1.2543	1.2493	1.2448	1.2409	1.2374	0.939	41.2	54	15
2	1102	372	27	22135.2	2.1638	2.1627	2.1616	2.1603	2.1588	2.1571	2.1553	2.1531	2.1506	2.1476	2.1441	2.1399	2.1347	2.1282	2.1199	2.1089	2.0941	2.0732	2.0426	1.9931	1.9253	1.8997	1.8145	1.7047	1.5724	1.4817	1.423	1.3831	1.3547	1.3335	1.3172	1.3042	1.2937	1.2849	1.2776	1.2713	1.2658	1.2611	1.2569	1.2532	1.2498	0.914	40.9	50	11
2	1103	373	28	22135.2	2.1965	2.1953	2.194	2.1925	2.1908	2.1889	2.1867	2.1842	2.1813	2.1779	2.1738	2.1689	2.1628	2.1551	2.1453	2.1323	2.1148	2.0902	2.0541	1.9993	1.9337	1.91	1.8203	1.7089	1.5766	1.4841	1.4231	1.3811	1.3509	1.3283	1.3108	1.2968	1.2855	1.2761	1.2681	1.2614	1.2555	1.2504	1.2459	1.2419	1.2384	0.9582	44	42	14
2	1104	374	29	22135.2	2.1986	2.1974	2.1961	2.1946	2.1929	2.191	2.1888	2.1864	2.1835	2.18	2.176	2.171	2.165	2.1573	2.1475	2.1345	2.1167	2.0917	2.055	1.9988	1.9303	1.9039	1.8102	1.7057	1.5886	1.5029	1.4434	1.4009	1.3695	1.3455	1.3266	1.3116	1.2992	1.2889	1.2802	1.2728	1.2664	1.2608	1.2559	1.2515	1.2476	0.9509	46.2	60	21
2	1105	375	30	22135.2	2.2104	2.2091	2.2077	2.2062	2.2044	2.2024	2.2001	2.1975	2.1944	2.1909	2.1866	2.1814	2.1751	2.1671	2.1568	2.1432	2.1245	2.0978	2.0585	2.0003	1.9314	1.9006	1.7631	1.5604	1.4008	1.3073	1.2495	1.211	1.1836	1.1633	1.1476	1.1351	1.1249	1.1164	1.1093	1.1032	1.098	1.0934	1.0894	1.0858	1.0827	1.1277	45	137	50
2	1106	376	31	22135.2	2.1933	2.1921	2.1908	2.1894	2.1878	2.186	2.184	2.1816	2.1788	2.1756	2.1717	2.167	2.1613	2.154	2.1446	2.132	2.1147	2.0899	2.0534	1.9978	1.929	1.9009	1.7827	1.6025	1.4456	1.3506	1.2913	1.2516	1.2233	1.2023	1.1861	1.1731	1.1626	1.1539	1.1466	1.1403	1.1349	1.1301	1.126	1.1223	1.119	1.0743	42.3	107	41
2	1107	377	32	22135.2	2.1801	2.1791	2.178	2.1767	2.1752	2.1736	2.1718	2.1696	2.1671	2.1642	2.1607	2.1565	2.1513	2.1447	2.1362	2.1249	2.1091	2.0863	2.0516	1.9947	1.9185	1.8784	1.73	1.5239	1.3672	1.278	1.2236	1.1876	1.1621	1.1431	1.1284	1.1167	1.1071	1.0992	1.0925	1.0868	1.0818	1.0775	1.0737	1.0703	1.0673	1.1128	37.9	153	49
2	1108	378	33	22135.2	2.2208	2.2193	2.2177	2.2159	2.2138	2.2115	2.2089	2.2059	2.2024	2.1982	2.1934	2.1875	2.1804	2.1715	2.1602	2.1456	2.126	2.0989	2.0591	2.0013	1.9352	1.9084	1.7887	1.6118	1.455	1.3594	1.2988	1.2577	1.2282	1.2061	1.1888	1.1751	1.1638	1.1545	1.1465	1.1398	1.1339	1.1288	1.1243	1.1203	1.1167	1.1041	47.9	100	29
2	1109	379	34	22135.2	2.2179	2.2165	2.215	2.2133	2.2114	2.2093	2.2069	2.2041	2.2009	2.1971	2.1927	2.1874	2.1808	2.1727	2.1623	2.1486	2.1297	2.1025	2.0611	2.0015	1.9336	1.9016	1.798	1.6591	1.517	1.4235	1.3619	1.3191	1.2878	1.2641	1.2456	1.2307	1.2186	1.2085	1.2	1.1927	1.1864	1.1809	1.176	1.1717	1.1679	1.05	50.2	75	24
2	1110	380	35	22135.2	2.2251	2.2238	2.2222	2.2206	2.2187	2.2165	2.2141	2.2113	2.2081	2.2043	2.1997	2.1943	2.1876	2.1792	2.1683	2.154	2.134	2.1051	2.0619	2.0017	1.9334	1.9006	1.798	1.6864	1.5687	1.4883	1.4342	1.3961	1.3677	1.3459	1.3286	1.3145	1.3029	1.2931	1.2847	1.2775	1.2713	1.2658	1.2609	1.2566	1.2528	0.9723	51.4	49	11
2	1111	381	36	22135.2	2.2252	2.2239	2.2224	2.2208	2.2189	2.2168	2.2144	2.2117	2.2085	2.2048	2.2003	2.195	2.1884	2.1802	2.1696	2.1555	2.136	2.1078	2.0651	2.003	1.9301	1.8924	1.7353	1.5377	1.3821	1.2881	1.2289	1.1888	1.1602	1.1387	1.122	1.1088	1.098	1.089	1.0815	1.0751	1.0696	1.0647	1.0605	1.0568	1.0534	1.1718	48.6	175	53
2	1112	382	37	22135.2	2.1835	2.1824	2.1811	2.1797	2.1782	2.1764	2.1744	2.1721	2.1694	2.1663	2.1625	2.1581	2.1526	2.1458	2.137	2.1255	2.1098	2.0876	2.0539	1.9983	1.9248	1.8871	1.7328	1.5242	1.3634	1.2705	1.2142	1.1773	1.1513	1.1322	1.1175	1.1059	1.0964	1.0886	1.082	1.0764	1.0715	1.0673	1.0636	1.0603	1.0573	1.1262	41.1	159	41
2	1113	383	38	22135.2	2.2113	2.2101	2.2087	2.2072	2.2055	2.2036	2.2014	2.1989	2.1959	2.1925	2.1883	2.1833	2.1772	2.1694	2.1593	2.146	2.1275	2.1011	2.0615	2.0014	1.9284	1.8912	1.7198	1.518	1.3655	1.2753	1.2198	1.183	1.157	1.1377	1.1228	1.1109	1.1011	1.0931	1.0862	1.0804	1.0753	1.0709	1.067	1.0635	1.0603	1.1509	44.6	214	48
2	1114	384	39	22135.2	2.178	2.177	2.1758	2.1745	2.1731	2.1714	2.1695	2.1673	2.1648	2.1618	2.1582	2.1538	2.1485	2.1418	2.1331	2.1218	2.1063	2.0842	2.0509	1.9965	1.9264	1.8988	1.7992	1.6521	1.5013	1.4051	1.3438	1.3026	1.2733	1.2517	1.235	1.2218	1.2111	1.2023	1.1949	1.1885	1.1831	1.1783	1.1742	1.1705	1.1672	1.0108	43.7	62	8
2	1115	385	40	22135.2	2.1544	2.1535	2.1524	2.1513	2.15	2.1485	2.1468	2.1449	2.1426	2.14	2.1368	2.133	2.1282	2.1223	2.1146	2.1044	2.0905	2.0707	2.0408	1.9908	1.9213	1.8928	1.7997	1.6862	1.5603	1.4734	1.4161	1.3769	1.3486	1.3274	1.3109	1.2977	1.2869	1.2779	1.2702	1.2637	1.258	1.253	1.2486	1.2447	1.2412	0.9132	38.8	51	9
2	1116	386	41	22135.2	2.1433	2.1424	2.1414	2.1403	2.139	2.1375	2.1359	2.134	2.1318	2.1292	2.1262	2.1225	2.1179	2.1122	2.1049	2.0952	2.082	2.0635	2.0359	1.9888	1.9195	1.887	1.7877	1.6529	1.5159	1.4281	1.3722	1.3346	1.3077	1.2876	1.272	1.2596	1.2495	1.241	1.2339	1.2278	1.2225	1.2179	1.2138	1.2101	1.2069	0.9365	37.6	43	6
2	1117	387	42	22135.2	2.1395	2.1386	2.1376	2.1365	2.1352	2.1338	2.1322	2.1304	2.1282	2.1257	2.1227	2.1191	2.1147	2.1092	2.102	2.0926	2.0797	2.0613	2.0338	1.9871	1.9159	1.8767	1.7619	1.5891	1.4385	1.3474	1.2901	1.2514	1.2237	1.2029	1.1868	1.1739	1.1634	1.1546	1.1472	1.1409	1.1354	1.1306	1.1264	1.1226	1.1192	1.0202	35.7	49	5
2	1118	388	43	22135.2	2.1346	2.1337	2.1327	2.1316	2.1304	2.129	2.1275	2.1257	2.1236	2.1212	2.1183	2.1148	2.1105	2.105	2.0981	2.0889	2.0762	2.0583	2.0312	1.9848	1.9126	1.8716	1.759	1.6233	1.4991	1.4196	1.3683	1.3329	1.3071	1.2875	1.272	1.2595	1.2491	1.2404	1.2329	1.2265	1.2209	1.216	1.2117	1.2078	1.2044	0.9302	35.1	50	9
2	1119	389	44	22135.2	2.1453	2.1444	2.1434	2.1422	2.1409	2.1395	2.1378	2.1359	2.1337	2.1312	2.1281	2.1244	2.1199	2.1142	2.1069	2.0971	2.0838	2.0649	2.0365	1.9891	1.9184	1.8834	1.7847	1.6692	1.5431	1.457	1.401	1.3627	1.3352	1.3145	1.2984	1.2856	1.275	1.2663	1.2588	1.2524	1.2469	1.242	1.2377	1.2338	1.2304	0.9149	36.6	51	10
2	1120	390	45	22135.2	2.1394	2.1384	2.1374	2.1362	2.135	2.1335	2.1319	2.13	2.1278	2.1252	2.1222	2.1186	2.1141	2.1085	2.1014	2.092	2.0792	2.061	2.0342	1.9884	1.9176	1.8802	1.7738	1.6375	1.5043	1.4184	1.3636	1.3264	1.2999	1.28	1.2646	1.2524	1.2424	1.2341	1.227	1.221	1.2158	1.2112	1.2072	1.2037	1.2005	0.9389	36.3	45	13
2	1121	391	46	22135.2	2.1572	2.1562	2.1551	2.1539	2.1525	2.151	2.1492	2.1472	2.1449	2.1421	2.1389	2.1349	2.1301	2.124	2.1162	2.1059	2.0918	2.0719	2.042	1.9917	1.923	1.8943	1.7921	1.6321	1.4828	1.3901	1.3313	1.2915	1.2629	1.2416	1.225	1.2117	1.2009	1.1919	1.1842	1.1777	1.172	1.1671	1.1627	1.1588	1.1554	1.0018	38.9	60	16
2	1122	392	47	22135.2	2.1656	2.1646	2.1635	2.1622	2.1608	2.1593	2.1575	2.1554	2.153	2.1502	2.1468	2.1427	2.1377	2.1314	2.1232	2.1125	2.0977	2.0766	2.0446	1.9926	1.9239	1.8958	1.7908	1.6239	1.4736	1.3831	1.3268	1.2891	1.2625	1.2426	1.2272	1.2149	1.2049	1.1966	1.1895	1.1834	1.1782	1.1735	1.1694	1.1658	1.1625	1.003	39.2	55	11
2	1123	393	48	22135.2	2.1508	2.1499	2.1489	2.1477	2.1464	2.1449	2.1433	2.1413	2.1391	2.1365	2.1334	2.1296	2.1249	2.1191	2.1115	2.1016	2.088	2.0688	2.0402	1.9918	1.9221	1.889	1.7793	1.6206	1.4801	1.3923	1.3362	1.2981	1.2707	1.2502	1.2342	1.2214	1.2109	1.2022	1.1948	1.1885	1.183	1.1782	1.174	1.1702	1.1669	0.9839	38.7	63	11
2	1124	394	49	22135.2	2.1396	2.1387	2.1377	2.1366	2.1353	2.1339	2.1323	2.1304	2.1283	2.1258	2.1228	2.1191	2.1147	2.1091	2.102	2.0925	2.0796	2.061	2.0335	1.9874	1.9168	1.8798	1.7712	1.6249	1.4896	1.4046	1.3504	1.3136	1.2872	1.2674	1.2521	1.2398	1.2297	1.2213	1.2142	1.2081	1.2028	1.1982	1.1941	1.1905	1.1872	0.9524	36.3	50	12
2	1125	395	50	22135.2	2.1473	2.1464	2.1453	2.1442	2.1429	2.1414	2.1398	2.1378	2.1356	2.133	2.1299	2.1262	2.1216	2.1158	2.1084	2.0986	2.0851	2.066	2.0374	1.9892	1.9178	1.8812	1.7734	1.6403	1.5114	1.4274	1.3732	1.3362	1.3097	1.2898	1.2744	1.2621	1.252	1.2437	1.2366	1.2306	1.2254	1.2209	1.2169	1.2133	1.2101	0.9372	36.4	47	9
2	1126	396	51	22135.2	2.1514	2.1505	2.1494	2.1482	2.1469	2.1454	2.1438	2.1418	2.1396	2.1369	2.1338	2.13	2.1254	2.1196	2.1121	2.1022	2.0887	2.0693	2.0397	1.99	1.9198	1.8868	1.7835	1.6457	1.5107	1.4241	1.3688	1.3313	1.3045	1.2844	1.2689	1.2565	1.2464	1.238	1.2309	1.2248	1.2195	1.2149	1.2108	1.2072	1.204	0.9474	37.4	51	11
2	1127	397	52	22135.2	2.1364	2.1355	2.1345	2.1334	2.1322	2.1307	2.1291	2.1273	2.1252	2.1227	2.1197	2.1162	2.1118	2.1063	2.0992	2.0898	2.0768	2.0585	2.0313	1.9864	1.9167	1.8802	1.7708	1.6344	1.5109	1.4318	1.3809	1.3463	1.3213	1.3026	1.2881	1.2764	1.2669	1.2589	1.2522	1.2464	1.2414	1.237	1.2331	1.2297	1.2266	0.9098	36.4	41	9
2	1128	398	53	22135.2	2.1603	2.1592	2.1581	2.1568	2.1554	2.1537	2.1519	2.1498	2.1473	2.1445	2.1411	2.137	2.132	2.1257	2.1176	2.1069	2.0922	2.0714	2.0405	1.9907	1.9212	1.8907	1.7983	1.6943	1.5767	1.4928	1.4366	1.3975	1.3691	1.3476	1.3308	1.3172	1.3061	1.2968	1.289	1.2822	1.2763	1.2711	1.2665	1.2625	1.2588	0.9015	38.4	47	9
2	1129	399	54	22135.2	2.1747	2.1736	2.1725	2.1712	2.1697	2.1681	2.1662	2.164	2.1615	2.1586	2.155	2.1508	2.1455	2.139	2.1305	2.1192	2.1038	2.0817	2.0483	1.9948	1.9256	1.8974	1.8035	1.6933	1.5653	1.4743	1.4142	1.373	1.3434	1.3213	1.3042	1.2906	1.2795	1.2703	1.2626	1.256	1.2503	1.2453	1.2409	1.237	1.2336	0.9411	41.6	60	8
2	1130	400	55	22135.2	2.199	2.1979	2.1966	2.1952	2.1936	2.1917	2.1896	2.1872	2.1844	2.181	2.177	2.1722	2.1661	2.1586	2.1487	2.1357	2.1179	2.0928	2.056	1.9991	1.9301	1.9037	1.8029	1.6585	1.5136	1.4209	1.3616	1.3214	1.2927	1.2713	1.2548	1.2418	1.2312	1.2224	1.2151	1.2088	1.2034	1.1986	1.1945	1.1908	1.1875	1.0115	45.5	77	9
2	1131	401	56	22135.2	2.2188	2.2175	2.216	2.2144	2.2125	2.2104	2.208	2.2053	2.2021	2.1984	2.1939	2.1885	2.1819	2.1737	2.1631	2.1492	2.1304	2.1037	2.0632	2.0027	1.9312	1.8954	1.7431	1.5432	1.3884	1.2971	1.2405	1.2027	1.1758	1.1559	1.1405	1.1283	1.1183	1.1101	1.1032	1.0973	1.0922	1.0877	1.0838	1.0803	1.0772	1.1416	47.8	157	42
2	1132	402	57	22135.2	2.2107	2.2095	2.208	2.2064	2.2047	2.2026	2.2003	2.1977	2.1946	2.1909	2.1866	2.1813	2.1749	2.1668	2.1564	2.1427	2.1241	2.0979	2.059	2.0011	1.9326	1.9022	1.7645	1.5818	1.4282	1.3355	1.278	1.2399	1.2129	1.1928	1.1774	1.1652	1.1552	1.147	1.1401	1.1341	1.129	1.1245	1.1206	1.1171	1.114	1.0968	45.5	142	40
2	1133	403	58	22135.2	2.2211	2.2198	2.2183	2.2167	2.2149	2.2128	2.2104	2.2077	2.2046	2.2009	2.1965	2.1912	2.1848	2.1767	2.1664	2.1527	2.134	2.1069	2.0652	2.0035	1.9293	1.8833	1.6684	1.4277	1.2686	1.1796	1.1256	1.0899	1.0647	1.046	1.0316	1.0202	1.0109	1.0033	0.9968	0.9914	0.9867	0.9826	0.979	0.9759	0.9731	1.248	46.2	273	92
2	1134	404	59	22135.2	2.2139	2.2127	2.2113	2.2098	2.2081	2.2062	2.204	2.2015	2.1986	2.1951	2.1911	2.1861	2.18	2.1723	2.1623	2.1489	2.1305	2.1039	2.0638	2.0026	1.9247	1.8729	1.6387	1.3959	1.2432	1.1599	1.1102	1.0775	1.0546	1.0375	1.0244	1.0139	1.0053	0.9982	0.9922	0.9871	0.9827	0.9788	0.9753	0.9722	0.9695	1.2444	43.2	326	105
2	1135	405	60	22135.2	2.2176	2.2164	2.2149	2.2134	2.2116	2.2096	2.2073	2.2047	2.2018	2.1982	2.1941	2.1891	2.1829	2.1752	2.1653	2.1521	2.1337	2.1067	2.0646	2.0025	1.9309	1.8919	1.7706	1.6255	1.4915	1.4026	1.3439	1.303	1.2731	1.2504	1.2325	1.2182	1.2065	1.1967	1.1884	1.1813	1.1752	1.1698	1.1651	1.1609	1.1572	1.0604	50.7	103	14
2	1136	406	61	22135.2	2.205	2.2038	2.2024	2.2009	2.1992	2.1973	2.1951	2.1926	2.1897	2.1862	2.1821	2.1771	2.171	2.1633	2.1534	2.1402	2.1223	2.0972	2.0594	2.0006	1.9301	1.9006	1.7876	1.63	1.4795	1.3836	1.3221	1.2804	1.2505	1.2282	1.2109	1.1973	1.1862	1.177	1.1693	1.1627	1.1571	1.1522	1.1479	1.1441	1.1407	1.0643	46.2	80	1
2	1137	407	62	22135.2	2.1784	2.1773	2.176	2.1747	2.1731	2.1714	2.1694	2.1671	2.1645	2.1614	2.1578	2.1534	2.148	2.1412	2.1325	2.121	2.1053	2.0828	2.0488	1.9944	1.9239	1.8948	1.7948	1.6663	1.5261	1.4338	1.3749	1.3352	1.3069	1.2858	1.2694	1.2564	1.2458	1.237	1.2295	1.2231	1.2176	1.2128	1.2085	1.2048	1.2014	0.977	40.8	63	8
2	1138	408	63	22135.2	2.1727	2.1716	2.1704	2.169	2.1676	2.1659	2.164	2.1618	2.1592	2.1562	2.1527	2.1484	2.1432	2.1366	2.1281	2.1169	2.1016	2.0799	2.0477	1.9954	1.9258	1.8995	1.8105	1.7058	1.5743	1.4807	1.4191	1.3769	1.3465	1.3237	1.306	1.2919	1.2804	1.2708	1.2627	1.2557	1.2497	1.2445	1.2399	1.2358	1.2321	0.9406	41.1	59	4
2	1139	409	64	22135.2	2.1761	2.175	2.1738	2.1724	2.1709	2.1692	2.1672	2.165	2.1624	2.1593	2.1557	2.1513	2.1459	2.1392	2.1305	2.1191	2.1035	2.0813	2.0486	1.9961	1.9274	1.9011	1.8135	1.7148	1.5879	1.4957	1.4348	1.3931	1.3632	1.3408	1.3234	1.3096	1.2982	1.2888	1.2809	1.274	1.2681	1.263	1.2585	1.2544	1.2508	0.9253	41.9	58	12
2	1140	410	65	22135.2	2.202	2.2008	2.1995	2.1981	2.1965	2.1947	2.1926	2.1902	2.1874	2.1841	2.1802	2.1754	2.1695	2.1621	2.1525	2.1397	2.1222	2.0972	2.0593	2.0002	1.9297	1.8999	1.7753	1.5939	1.4338	1.3363	1.2753	1.2346	1.2057	1.1843	1.1679	1.1548	1.1443	1.1356	1.1283	1.1221	1.1168	1.1121	1.108	1.1044	1.1012	1.1007	44.7	120	25
2	1141	411	66	22135.2	2.2133	2.212	2.2105	2.2089	2.207	2.205	2.2026	2.1999	2.1967	2.193	2.1885	2.1831	2.1765	2.1683	2.1578	2.1439	2.1251	2.0984	2.0587	2.0004	1.9327	1.9059	1.7769	1.5902	1.4303	1.3344	1.2744	1.2341	1.2053	1.1838	1.1672	1.1539	1.1431	1.1341	1.1265	1.1201	1.1145	1.1096	1.1053	1.1016	1.0982	1.1151	46.4	135	39
2	1142	412	67	22135.2	2.2131	2.2117	2.2102	2.2086	2.2067	2.2046	2.2022	2.1994	2.1962	2.1924	2.1879	2.1825	2.1758	2.1675	2.1569	2.143	2.1242	2.098	2.059	2.0006	1.9321	1.9046	1.7698	1.583	1.4276	1.3349	1.2775	1.2392	1.2122	1.1922	1.1768	1.1646	1.1547	1.1466	1.1397	1.1338	1.1288	1.1243	1.1205	1.117	1.114	1.0991	45.6	142	32
2	1143	413	68	22135.2	2.2156	2.2143	2.2129	2.2113	2.2095	2.2075	2.2052	2.2025	2.1994	2.1958	2.1914	2.1862	2.1797	2.1716	2.1613	2.1477	2.129	2.1024	2.0619	2.0015	1.9307	1.8994	1.7569	1.5761	1.4243	1.3316	1.2734	1.2344	1.2067	1.186	1.1699	1.1571	1.1467	1.138	1.1307	1.1244	1.119	1.1142	1.11	1.1062	1.1029	1.1128	46.7	149	17
2	1144	414	69	22135.2	2.2182	2.2169	2.2155	2.2139	2.2121	2.2101	2.2077	2.2051	2.202	2.1983	2.1939	2.1887	2.1821	2.174	2.1634	2.1495	2.1306	2.1036	2.0628	2.0023	1.9306	1.8948	1.7199	1.5038	1.3478	1.2588	1.2049	1.1695	1.1447	1.1263	1.1122	1.101	1.092	1.0845	1.0782	1.0728	1.0682	1.0642	1.0606	1.0575	1.0547	1.1635	44.7	204	34
2	1145	415	70	22135.2	2.2082	2.2068	2.2054	2.2037	2.2019	2.1998	2.1974	2.1946	2.1914	2.1877	2.1832	2.1779	2.1713	2.163	2.1525	2.1387	2.1201	2.0942	2.0562	1.9994	1.9328	1.9083	1.7878	1.6077	1.4474	1.3504	1.2897	1.249	1.22	1.1984	1.1818	1.1686	1.1578	1.1489	1.1414	1.1351	1.1296	1.1248	1.1206	1.1169	1.1136	1.0946	44.9	124	37
2	1146	416	71	22135.2	2.1911	2.1899	2.1886	2.1871	2.1855	2.1836	2.1814	2.1789	2.176	2.1726	2.1686	2.1637	2.1576	2.1499	2.1402	2.1273	2.1101	2.0863	2.0516	1.9976	1.93	1.903	1.7979	1.6703	1.5315	1.4391	1.3801	1.3405	1.3123	1.2914	1.2752	1.2623	1.2518	1.2431	1.2358	1.2295	1.224	1.2193	1.215	1.2113	1.208	0.9832	42.3	69	21
2	1147	417	72	22135.2	2.1633	2.1623	2.1612	2.16	2.1586	2.1571	2.1553	2.1533	2.1509	2.1481	2.1448	2.1407	2.1357	2.1294	2.1212	2.1104	2.0955	2.0743	2.043	1.991	1.9151	1.8719	1.7404	1.5934	1.4651	1.3809	1.3261	1.2886	1.2615	1.2411	1.2252	1.2124	1.2019	1.1931	1.1857	1.1793	1.1738	1.1689	1.1647	1.1608	1.1574	1.0059	36.4	79	11
2	1148	418	73	22135.2	2.1924	2.1912	2.1898	2.1883	2.1867	2.1848	2.1827	2.1802	2.1773	2.174	2.17	2.1652	2.1594	2.152	2.1425	2.13	2.1132	2.0896	2.0546	1.999	1.9263	1.8861	1.7201	1.5695	1.4502	1.3682	1.3136	1.2762	1.2493	1.2292	1.2136	1.2011	1.191	1.1825	1.1753	1.1692	1.1638	1.1591	1.155	1.1513	1.1481	1.0443	41.3	118	25
2	1149	419	74	22135.2	2.1848	2.1836	2.1824	2.1809	2.1793	2.1775	2.1754	2.1731	2.1703	2.1671	2.1632	2.1586	2.1529	2.1457	2.1365	2.1242	2.1073	2.0835	2.0489	1.9962	1.9289	1.9045	1.8084	1.6624	1.5173	1.424	1.3639	1.323	1.2938	1.2719	1.255	1.2416	1.2306	1.2215	1.2139	1.2073	1.2017	1.1967	1.1924	1.1885	1.1851	0.9997	42.7	55	12
2	1150	420	75	22135.2	2.1605	2.1596	2.1585	2.1573	2.1559	2.1544	2.1526	2.1506	2.1483	2.1455	2.1423	2.1383	2.1335	2.1273	2.1195	2.109	2.0948	2.0745	2.044	1.9932	1.9238	1.8962	1.8039	1.6735	1.5302	1.437	1.3775	1.3372	1.3084	1.2867	1.2699	1.2564	1.2454	1.2362	1.2285	1.2218	1.216	1.211	1.2065	1.2025	1.199	0.9616	39.6	71	16
2	1151	421	76	22135.2	2.1572	2.1563	2.1552	2.154	2.1526	2.1511	2.1493	2.1473	2.145	2.1423	2.139	2.1351	2.1303	2.1243	2.1166	2.1063	2.0922	2.0719	2.0415	1.9915	1.9221	1.8914	1.7879	1.6237	1.474	1.3846	1.3292	1.2924	1.2663	1.247	1.232	1.2201	1.2104	1.2023	1.1955	1.1897	1.1847	1.1802	1.1764	1.1729	1.1698	0.9874	38.2	64	25
2	1152	422	77	22135.2	2.1603	2.1594	2.1583	2.1571	2.1557	2.1542	2.1524	2.1504	2.148	2.1452	2.142	2.138	2.1331	2.1269	2.1189	2.1083	2.0938	2.073	2.0423	1.9924	1.9243	1.899	1.814	1.7058	1.5736	1.4815	1.4208	1.3791	1.349	1.3264	1.3089	1.2949	1.2835	1.2741	1.2661	1.2593	1.2534	1.2483	1.2438	1.2397	1.2362	0.9242	40.2	45	10
2	1153	423	78	22135.2	2.1618	2.1608	2.1597	2.1585	2.1571	2.1556	2.1538	2.1518	2.1495	2.1467	2.1434	2.1394	2.1345	2.1283	2.1204	2.1099	2.0956	2.0754	2.0447	1.9932	1.9244	1.8981	1.8047	1.6572	1.5017	1.4036	1.3417	1.3004	1.2711	1.2495	1.2329	1.2197	1.209	1.2002	1.1928	1.1865	1.181	1.1763	1.1721	1.1684	1.1651	0.9967	40.6	50	10
2	1154	424	79	22135.2	2.1852	2.1841	2.1828	2.1814	2.1799	2.1781	2.1761	2.1738	2.1711	2.1679	2.1641	2.1595	2.1538	2.1467	2.1375	2.1253	2.1089	2.0859	2.0521	1.9979	1.9297	1.9052	1.7998	1.6314	1.477	1.3829	1.3238	1.2843	1.2562	1.2352	1.2191	1.2062	1.1957	1.1869	1.1796	1.1732	1.1678	1.163	1.1588	1.155	1.1516	1.0336	43.2	82	27
2	1155	425	80	22135.2	2.1874	2.1863	2.185	2.1835	2.1819	2.1801	2.178	2.1756	2.1729	2.1696	2.1657	2.1611	2.1553	2.1481	2.1388	2.1266	2.1099	2.0861	2.051	1.9972	1.9309	1.9077	1.8182	1.672	1.5217	1.4264	1.3654	1.324	1.2944	1.2723	1.2551	1.2415	1.2304	1.2212	1.2134	1.2068	1.2011	1.1961	1.1917	1.1878	1.1843	1.0032	43.1	56	17
2	1156	426	81	22135.2	2.1864	2.1852	2.1839	2.1825	2.1808	2.179	2.1769	2.1745	2.1717	2.1684	2.1645	2.1597	2.1539	2.1466	2.1372	2.1249	2.1082	2.0851	2.0513	1.9973	1.9275	1.8978	1.7731	1.6131	1.4664	1.3715	1.3112	1.2708	1.2423	1.2211	1.2048	1.192	1.1815	1.1729	1.1656	1.1594	1.1541	1.1494	1.1454	1.1417	1.1385	1.0479	42.8	109	26
2	1157	427	82	22135.2	2.1863	2.1852	2.184	2.1825	2.181	2.1792	2.1772	2.1748	2.1721	2.1689	2.1651	2.1605	2.1549	2.1477	2.1385	2.1263	2.1095	2.0859	2.0515	1.996	1.9206	1.8813	1.7225	1.51	1.3526	1.2629	1.2084	1.1722	1.1465	1.1274	1.1126	1.1009	1.0913	1.0833	1.0766	1.0709	1.066	1.0616	1.0578	1.0544	1.0514	1.1349	39.5	179	57
2	1158	428	83	22135.2	2.1799	2.1789	2.1777	2.1764	2.1749	2.1732	2.1714	2.1692	2.1667	2.1637	2.1603	2.1561	2.1509	2.1445	2.1362	2.1252	2.11	2.0882	2.054	1.9958	1.9168	1.8753	1.7042	1.4876	1.3349	1.2498	1.1989	1.1654	1.142	1.1247	1.1113	1.1007	1.0922	1.085	1.079	1.0739	1.0695	1.0656	1.0622	1.0592	1.0565	1.1234	39.2	207	51
2	1159	429	84	22135.2	2.1831	2.182	2.1808	2.1794	2.1779	2.1762	2.1742	2.172	2.1694	2.1664	2.1628	2.1585	2.1532	2.1465	2.138	2.1266	2.1109	2.0884	2.0539	1.9963	1.9175	1.8727	1.6975	1.4791	1.3266	1.2412	1.1895	1.1553	1.131	1.1128	1.0987	1.0874	1.0781	1.0703	1.0637	1.058	1.0531	1.0488	1.0449	1.0415	1.0384	1.1447	38.2	213	46
2	1160	430	85	22135.2	2.1954	2.1942	2.1928	2.1913	2.1897	2.1878	2.1856	2.1832	2.1803	2.177	2.173	2.1683	2.1624	2.155	2.1456	2.1332	2.1164	2.0929	2.0575	2.0005	1.9264	1.8855	1.7043	1.485	1.3317	1.2455	1.1937	1.1597	1.1359	1.1183	1.1047	1.094	1.0853	1.078	1.0719	1.0667	1.0622	1.0583	1.0548	1.0517	1.049	1.1464	41.2	220	68
2	1161	431	86	22135.2	2.1849	2.1838	2.1825	2.1811	2.1796	2.1778	2.1758	2.1734	2.1707	2.1676	2.1638	2.1592	2.1536	2.1465	2.1374	2.1253	2.1089	2.086	2.0522	1.9979	1.9284	1.9021	1.7926	1.6159	1.4602	1.3667	1.3084	1.2695	1.2419	1.2214	1.2056	1.1931	1.1828	1.1744	1.1672	1.1611	1.1558	1.1512	1.1471	1.1435	1.1403	1.0447	43.3	89	21
2	1162	432	87	22135.2	2.1602	2.1592	2.1581	2.1569	2.1555	2.1539	2.1521	2.1501	2.1477	2.1449	2.1416	2.1375	2.1325	2.1262	2.1182	2.1074	2.0928	2.0721	2.0416	1.9923	1.9237	1.8969	1.8003	1.6523	1.5001	1.4031	1.3415	1.3	1.2705	1.2486	1.2318	1.2184	1.2076	1.1986	1.1911	1.1847	1.1792	1.1743	1.1701	1.1663	1.163	0.9972	40.9	59	15
2	1163	433	88	22135.2	2.1531	2.1521	2.151	2.1498	2.1484	2.1469	2.1451	2.1431	2.1407	2.1379	2.1346	2.1306	2.1258	2.1197	2.1118	2.1014	2.0871	2.0668	2.0374	1.9903	1.9219	1.8934	1.8002	1.6556	1.5087	1.415	1.355	1.3144	1.2853	1.2636	1.2469	1.2335	1.2227	1.2137	1.2061	1.1997	1.1941	1.1892	1.1849	1.1811	1.1777	0.9753	38.8	40	5
2	1164	434	89	22135.2	2.1506	2.1497	2.1486	2.1474	2.1461	2.1446	2.1429	2.1409	2.1386	2.1359	2.1327	2.1289	2.1241	2.1182	2.1106	2.1005	2.0867	2.0672	2.038	1.9891	1.9189	1.887	1.7894	1.6594	1.5212	1.4302	1.3715	1.3316	1.3031	1.2817	1.2652	1.252	1.2413	1.2324	1.2249	1.2185	1.213	1.2081	1.2039	1.2001	1.1967	0.9539	37.8	54	14
2	1165	435	90	22135.2	2.1508	2.1498	2.1488	2.1476	2.1463	2.1448	2.1431	2.1412	2.1389	2.1362	2.133	2.1292	2.1244	2.1184	2.1106	2.1003	2.0862	2.0661	2.036	1.9869	1.9178	1.8862	1.779	1.6072	1.451	1.3569	1.2982	1.2591	1.2313	1.2107	1.1948	1.1821	1.1718	1.1633	1.1561	1.15	1.1447	1.1401	1.136	1.1324	1.1292	1.0216	37.6	54	13
2	1166	436	91	22135.2	2.1383	2.1374	2.1364	2.1353	2.134	2.1326	2.1309	2.1291	2.1269	2.1243	2.1213	2.1176	2.1131	2.1074	2.1002	2.0905	2.0774	2.0589	2.0317	1.9866	1.9175	1.8853	1.7908	1.6602	1.5295	1.4443	1.389	1.3509	1.3233	1.3025	1.2862	1.2731	1.2623	1.2534	1.2457	1.2392	1.2335	1.2285	1.2241	1.2202	1.2167	0.9217	37.3	36	6
2	1167	437	92	22135.2	2.1463	2.1453	2.1442	2.1431	2.1417	2.1402	2.1385	2.1366	2.1343	2.1316	2.1285	2.1246	2.1199	2.114	2.1064	2.0964	2.0826	2.063	2.0343	1.9878	1.9193	1.89	1.8007	1.682	1.5491	1.4604	1.4032	1.3643	1.3365	1.3157	1.2995	1.2866	1.2761	1.2674	1.2599	1.2536	1.2481	1.2432	1.2389	1.2351	1.2317	0.9146	37.9	44	6
2	1168	438	93	22135.2	2.1405	2.1396	2.1386	2.1375	2.1363	2.1349	2.1333	2.1314	2.1293	2.1267	2.1237	2.1201	2.1157	2.11	2.1028	2.0932	2.0801	2.0612	2.033	1.9865	1.9169	1.8841	1.7895	1.6689	1.5344	1.4437	1.3847	1.3444	1.3153	1.2934	1.2764	1.2627	1.2516	1.2424	1.2345	1.2279	1.2221	1.217	1.2126	1.2086	1.2051	0.9354	36.9	50	14
2	1169	439	94	22135.2	2.1609	2.1598	2.1587	2.1574	2.156	2.1544	2.1526	2.1505	2.1481	2.1452	2.1419	2.1378	2.1328	2.1266	2.1185	2.1077	2.0929	2.0719	2.0413	1.9917	1.9214	1.8895	1.7742	1.5934	1.4404	1.3497	1.2933	1.2555	1.2285	1.2083	1.1926	1.1801	1.1698	1.1612	1.154	1.1478	1.1424	1.1377	1.1335	1.1299	1.1266	1.0343	38.2	92	35
2	1170	440	95	22135.2	2.1468	2.1459	2.1449	2.1437	2.1424	2.141	2.1393	2.1374	2.1352	2.1326	2.1294	2.1257	2.1211	2.1153	2.1078	2.098	2.0844	2.0651	2.0369	1.9898	1.9201	1.889	1.795	1.6785	1.5508	1.4636	1.4066	1.3676	1.3394	1.3182	1.3017	1.2884	1.2776	1.2685	1.2608	1.2543	1.2485	1.2435	1.2391	1.2352	1.2317	0.9151	38	44	13
2	1171	441	96	22135.2	2.1308	2.13	2.129	2.128	2.1268	2.1254	2.1239	2.1221	2.1201	2.1177	2.1149	2.1114	2.1072	2.1019	2.0951	2.086	2.0737	2.0561	2.0297	1.9841	1.9135	1.8759	1.7738	1.649	1.5264	1.4453	1.3923	1.3559	1.3294	1.3095	1.2939	1.2814	1.2712	1.2627	1.2554	1.2492	1.2439	1.2392	1.235	1.2313	1.228	0.9029	35.4	47	10
2	1172	442	97	22135.2	2.1247	2.1239	2.123	2.122	2.1209	2.1196	2.1182	2.1165	2.1146	2.1124	2.1098	2.1066	2.1027	2.0978	2.0914	2.083	2.0714	2.055	2.0302	1.9864	1.9155	1.8779	1.7746	1.6406	1.5069	1.4197	1.3633	1.3247	1.2968	1.2758	1.2594	1.2462	1.2354	1.2264	1.2188	1.2123	1.2066	1.2016	1.1973	1.1934	1.1899	0.9348	35.9	47	7
2	1173	443	98	22135.2	2.1475	2.1465	2.1454	2.1442	2.1429	2.1414	2.1396	2.1377	2.1354	2.1327	2.1295	2.1257	2.1209	2.115	2.1074	2.0974	2.0837	2.0642	2.035	1.987	1.916	1.8794	1.7693	1.6121	1.468	1.38	1.3246	1.2872	1.2604	1.2402	1.2245	1.2119	1.2016	1.193	1.1857	1.1794	1.174	1.1692	1.165	1.1613	1.1579	0.9895	36.2	63	10
2	1174	444	99	22135.2	2.14	2.1391	2.1381	2.137	2.1357	2.1343	2.1327	2.1309	2.1288	2.1263	2.1233	2.1197	2.1153	2.1098	2.1028	2.0935	2.0807	2.0626	2.0354	1.9888	1.9175	1.8795	1.7749	1.6613	1.5471	1.4675	1.4144	1.3774	1.3505	1.3301	1.3141	1.3013	1.2908	1.282	1.2746	1.2682	1.2626	1.2577	1.2534	1.2496	1.2461	0.8939	35.9	47	6
2	1175	445	100	22135.2	2.1338	2.133	2.132	2.131	2.1298	2.1284	2.1269	2.1251	2.1231	2.1207	2.1178	2.1143	2.11	2.1046	2.0977	2.0885	2.076	2.0583	2.0317	1.9856	1.9135	1.8713	1.7668	1.6499	1.5335	1.4547	1.4025	1.3663	1.3399	1.3199	1.3043	1.2918	1.2816	1.273	1.2658	1.2596	1.2543	1.2496	1.2454	1.2418	1.2385	0.8953	34.2	51	8
2	1176	446	101	22135.2	2.1445	2.1436	2.1426	2.1415	2.1402	2.1388	2.1372	2.1353	2.1332	2.1307	2.1277	2.1241	2.1196	2.1141	2.1069	2.0974	2.0843	2.0653	2.0368	1.9879	1.9132	1.867	1.7358	1.5587	1.4189	1.3361	1.2845	1.2499	1.2252	1.2067	1.1924	1.181	1.1717	1.164	1.1575	1.152	1.1471	1.1429	1.1392	1.1359	1.133	1.0115	34.5	74	11
2	1177	447	102	22135.2	2.1344	2.1335	2.1326	2.1315	2.1303	2.129	2.1274	2.1257	2.1236	2.1212	2.1184	2.1149	2.1107	2.1054	2.0985	2.0895	2.0771	2.0596	2.033	1.9859	1.9139	1.872	1.7589	1.6143	1.4816	1.3978	1.3443	1.308	1.282	1.2625	1.2473	1.2352	1.2253	1.2171	1.2101	1.2041	1.199	1.1944	1.1905	1.1869	1.1837	0.9507	34.8	62	14
2	1178	448	103	22135.2	2.1427	2.1418	2.1408	2.1396	2.1384	2.1369	2.1353	2.1334	2.1312	2.1286	2.1256	2.1219	2.1174	2.1118	2.1046	2.0951	2.0821	2.0634	2.0352	1.9866	1.9134	1.8733	1.7522	1.5696	1.4236	1.3383	1.2856	1.2504	1.2253	1.2065	1.192	1.1805	1.171	1.1632	1.1566	1.1509	1.146	1.1417	1.1379	1.1345	1.1315	1.0112	35.1	68	10
2	1179	449	104	22135.2	2.1426	2.1417	2.1407	2.1396	2.1383	2.1369	2.1352	2.1334	2.1312	2.1287	2.1257	2.1221	2.1176	2.1121	2.1049	2.0953	2.0823	2.0636	2.0355	1.988	1.917	1.8794	1.7722	1.6299	1.4968	1.4125	1.3585	1.3217	1.2952	1.2752	1.2597	1.2472	1.237	1.2285	1.2213	1.2151	1.2097	1.205	1.2008	1.1971	1.1938	0.9488	35.8	60	16
2	1180	450	105	22135.2	2.1361	2.1353	2.1343	2.1332	2.132	2.1306	2.129	2.1272	2.1251	2.1226	2.1197	2.1162	2.1119	2.1065	2.0995	2.0902	2.0775	2.0594	2.0321	1.9852	1.9134	1.8721	1.7628	1.6263	1.4965	1.4127	1.3585	1.3213	1.2943	1.2739	1.258	1.2452	1.2347	1.2259	1.2185	1.2121	1.2065	1.2017	1.1974	1.1936	1.1902	0.946	34.6	47	11
2	1181	451	106	22135.2	2.142	2.141	2.14	2.1389	2.1377	2.1363	2.1346	2.1328	2.1306	2.1281	2.1251	2.1215	2.117	2.1114	2.1042	2.0945	2.0812	2.0621	2.0337	1.9869	1.9153	1.8749	1.7716	1.648	1.5233	1.4404	1.3861	1.3487	1.3216	1.301	1.2849	1.272	1.2613	1.2524	1.2448	1.2383	1.2326	1.2276	1.2232	1.2193	1.2157	0.9262	35	39	7
2	1182	452	107	22135.2	2.1424	2.1415	2.1405	2.1393	2.138	2.1366	2.1349	2.133	2.1309	2.1283	2.1252	2.1216	2.1171	2.1114	2.1042	2.0946	2.0815	2.0631	2.0354	1.9884	1.9178	1.881	1.7787	1.6484	1.5159	1.4296	1.3739	1.3358	1.3083	1.2876	1.2713	1.2583	1.2476	1.2386	1.231	1.2245	1.2188	1.2138	1.2095	1.2055	1.202	0.9404	36.1	54	10
2	1183	453	108	22135.2	2.1482	2.1473	2.1462	2.1451	2.1438	2.1423	2.1407	2.1388	2.1366	2.134	2.1309	2.1272	2.1226	2.1169	2.1096	2.0998	2.0865	2.0675	2.0387	1.9897	1.9182	1.8819	1.7686	1.6064	1.4616	1.3738	1.319	1.2822	1.2559	1.2362	1.2209	1.2087	1.1986	1.1902	1.1831	1.177	1.1717	1.167	1.1629	1.1592	1.1559	0.9923	36.6	80	37
2	1184	454	109	22135.2	2.1464	2.1455	2.1444	2.1433	2.142	2.1405	2.1388	2.1369	2.1347	2.1321	2.129	2.1252	2.1206	2.1148	2.1074	2.0976	2.0843	2.0655	2.0374	1.9896	1.9194	1.8845	1.7857	1.6655	1.5405	1.4566	1.4017	1.364	1.3367	1.3161	1.3	1.2871	1.2765	1.2677	1.2602	1.2537	1.2481	1.2432	1.2389	1.2351	1.2316	0.9148	36.6	58	24
2	1185	455	110	22135.2	2.1399	2.1389	2.1378	2.1367	2.1353	2.1338	2.1322	2.1302	2.128	2.1253	2.1222	2.1184	2.1138	2.108	2.1006	2.0908	2.0775	2.0587	2.0317	1.9868	1.9176	1.8803	1.7707	1.6017	1.4549	1.3672	1.3125	1.2756	1.2492	1.2294	1.214	1.2016	1.1915	1.183	1.1758	1.1696	1.1642	1.1595	1.1553	1.1516	1.1483	0.9916	35.7	48	12
2	1186	456	111	22135.2	2.1549	2.154	2.1529	2.1517	2.1504	2.1488	2.1471	2.1452	2.1429	2.1402	2.137	2.1332	2.1285	2.1226	2.115	2.1049	2.0911	2.0714	2.0417	1.9923	1.9231	1.8923	1.7909	1.6143	1.4548	1.3598	1.3006	1.2609	1.2327	1.2116	1.1953	1.1823	1.1717	1.1629	1.1554	1.1491	1.1436	1.1387	1.1345	1.1307	1.1273	1.0276	37.9	46	11
2	1187	457	112	22135.2	2.1615	2.1605	2.1594	2.1581	2.1566	2.155	2.1532	2.1511	2.1487	2.1458	2.1424	2.1383	2.1334	2.1271	2.1191	2.1085	2.094	2.0734	2.0428	1.9922	1.9224	1.8896	1.7913	1.6646	1.5316	1.443	1.3854	1.346	1.3176	1.2963	1.2797	1.2664	1.2556	1.2465	1.2389	1.2324	1.2268	1.2218	1.2175	1.2136	1.2102	0.9513	37.8	45	9
2	1188	458	113	22135.2	2.1653	2.1643	2.1631	2.1618	2.1604	2.1587	2.1569	2.1547	2.1522	2.1493	2.1458	2.1417	2.1366	2.1301	2.1219	2.1109	2.0959	2.0747	2.0437	1.9925	1.9209	1.885	1.7679	1.5926	1.4408	1.3504	1.2944	1.2568	1.2301	1.21	1.1945	1.1821	1.172	1.1636	1.1564	1.1503	1.1451	1.1405	1.1364	1.1328	1.1296	1.0357	37.3	87	22
2	1189	459	114	22135.2	2.1704	2.1693	2.1681	2.1667	2.1652	2.1634	2.1614	2.1592	2.1565	2.1534	2.1497	2.1453	2.1398	2.1329	2.1241	2.1123	2.0963	2.0742	2.043	1.9937	1.9258	1.8921	1.7873	1.631	1.487	1.3989	1.3439	1.307	1.2807	1.2611	1.246	1.2339	1.2241	1.2159	1.2089	1.203	1.1979	1.1934	1.1894	1.1859	1.1828	0.9876	37.9	41	14
2	1190	460	115	22135.2	2.141	2.14	2.139	2.1379	2.1367	2.1352	2.1336	2.1318	2.1296	2.1271	2.1241	2.1205	2.1161	2.1106	2.1034	2.0939	2.081	2.0627	2.0355	1.9887	1.9193	1.8853	1.7895	1.6571	1.5159	1.4234	1.3639	1.3234	1.2943	1.2726	1.2557	1.2423	1.2313	1.2222	1.2145	1.208	1.2023	1.1973	1.193	1.1891	1.1857	0.9553	36.7	35	5
2	1191	461	116	22135.2	2.1347	2.1338	2.1329	2.1318	2.1305	2.1291	2.1276	2.1257	2.1236	2.1212	2.1182	2.1147	2.1103	2.1048	2.0978	2.0884	2.0756	2.0576	2.0308	1.9862	1.9167	1.8806	1.7782	1.6278	1.4838	1.3938	1.3365	1.2975	1.2694	1.2483	1.2319	1.2187	1.2079	1.1989	1.1913	1.1848	1.1792	1.1742	1.1698	1.166	1.1625	0.9722	36.1	39	15
2	1192	462	117	22135.2	2.1269	2.126	2.125	2.1239	2.1227	2.1213	2.1198	2.118	2.116	2.1135	2.1107	2.1073	2.1031	2.0978	2.0911	2.0823	2.0702	2.0531	2.0279	1.9845	1.915	1.8775	1.7779	1.6663	1.5493	1.4682	1.4142	1.3765	1.3491	1.3281	1.3117	1.2985	1.2876	1.2785	1.2708	1.2641	1.2583	1.2532	1.2487	1.2447	1.2412	0.8857	35.5	37	7
2	1193	463	118	22135.2	2.1416	2.1407	2.1396	2.1385	2.1372	2.1357	2.1341	2.1322	2.13	2.1274	2.1243	2.1207	2.1161	2.1104	2.1031	2.0933	2.0799	2.0607	2.0324	1.9867	1.917	1.8793	1.7764	1.6484	1.5198	1.4356	1.3812	1.3442	1.3176	1.2976	1.2821	1.2697	1.2596	1.2512	1.2441	1.238	1.2327	1.2281	1.224	1.2204	1.2172	0.9244	35.7	49	17
2	1194	464	119	22135.2	2.1315	2.1306	2.1297	2.1285	2.1273	2.1259	2.1243	2.1225	2.1203	2.1178	2.1149	2.1113	2.107	2.1015	2.0945	2.0853	2.0727	2.0549	2.0283	1.9838	1.9124	1.8715	1.7653	1.6339	1.5061	1.4222	1.3675	1.3298	1.3025	1.2819	1.2657	1.2527	1.242	1.2331	1.2255	1.219	1.2133	1.2083	1.2039	1.2	1.1965	0.935	34.7	42	9
2	1195	465	120	22135.2	2.1372	2.1363	2.1353	2.1342	2.133	2.1316	2.13	2.1281	2.126	2.1235	2.1205	2.117	2.1126	2.1071	2.1	2.0907	2.0778	2.0594	2.0316	1.985	1.9138	1.875	1.7713	1.6437	1.5176	1.4349	1.3812	1.3445	1.318	1.2981	1.2826	1.2702	1.2601	1.2517	1.2446	1.2385	1.2332	1.2286	1.2246	1.221	1.2177	0.9195	35.2	40	5
2	1196	466	121	22135.2	2.1427	2.1418	2.1408	2.1397	2.1384	2.137	2.1354	2.1335	2.1313	2.1288	2.1257	2.122	2.1175	2.1118	2.1045	2.0948	2.0814	2.0622	2.0336	1.9866	1.9155	1.878	1.7682	1.607	1.4604	1.3715	1.3158	1.2782	1.2513	1.2311	1.2154	1.2028	1.1926	1.184	1.1768	1.1706	1.1652	1.1605	1.1564	1.1527	1.1494	0.9933	35.9	50	7
2	1197	467	122	22135.2	2.1404	2.1395	2.1385	2.1374	2.1361	2.1347	2.133	2.1312	2.129	2.1265	2.1235	2.1198	2.1153	2.1097	2.1025	2.0929	2.0797	2.0609	2.0326	1.9855	1.9158	1.8829	1.7825	1.6454	1.5072	1.4176	1.36	1.3208	1.2926	1.2714	1.255	1.2418	1.231	1.2221	1.2145	1.208	1.2024	1.1975	1.1932	1.1893	1.1859	0.9545	37	55	12
2	1198	468	123	22135.2	2.1366	2.1358	2.1348	2.1338	2.1326	2.1312	2.1297	2.1279	2.1259	2.1234	2.1205	2.117	2.1127	2.1072	2.1001	2.0908	2.0779	2.0597	2.0324	1.9858	1.9171	1.8872	1.8002	1.6927	1.5681	1.4824	1.4263	1.3879	1.3603	1.3395	1.3235	1.3106	1.3001	1.2914	1.284	1.2777	1.2723	1.2675	1.2633	1.2596	1.2562	0.8804	37.4	24	1
2	1199	469	124	22135.2	2.1521	2.1512	2.1502	2.149	2.1477	2.1462	2.1445	2.1426	2.1403	2.1376	2.1344	2.1305	2.1257	2.1196	2.1117	2.1013	2.0871	2.0668	2.0371	1.9898	1.9222	1.8961	1.8135	1.7039	1.5692	1.4748	1.4128	1.3703	1.3399	1.3171	1.2995	1.2854	1.274	1.2646	1.2566	1.2498	1.2439	1.2388	1.2343	1.2303	1.2267	0.9254	39.6	37	10
2	1200	470	125	22135.2	2.153	2.152	2.1509	2.1497	2.1483	2.1467	2.1449	2.1429	2.1405	2.1378	2.1345	2.1305	2.1257	2.1196	2.1117	2.1013	2.0871	2.0672	2.0385	1.9905	1.9192	1.882	1.7658	1.5936	1.4424	1.3522	1.2962	1.2586	1.2317	1.2115	1.1958	1.1833	1.173	1.1645	1.1573	1.1511	1.1457	1.1411	1.137	1.1333	1.13	1.023	36.5	68	14
2	1201	471	126	22135.2	2.1594	2.1584	2.1573	2.156	2.1546	2.1531	2.1513	2.1493	2.1469	2.1441	2.1408	2.1369	2.132	2.126	2.1181	2.1078	2.0935	2.0729	2.0414	1.9892	1.9154	1.8769	1.7541	1.5854	1.4371	1.3475	1.2916	1.2542	1.2275	1.2076	1.1921	1.1798	1.1698	1.1614	1.1544	1.1483	1.1431	1.1386	1.1345	1.131	1.1278	1.0316	36.4	99	45
2	1202	472	127	22135.2	2.1675	2.1665	2.1653	2.1641	2.1626	2.161	2.1592	2.1571	2.1546	2.1517	2.1483	2.1441	2.139	2.1326	2.1243	2.1133	2.0983	2.0767	2.0442	1.9916	1.9208	1.8914	1.786	1.6381	1.4924	1.4014	1.3442	1.3057	1.2783	1.2578	1.2419	1.2291	1.2187	1.21	1.2026	1.1963	1.1908	1.1859	1.1817	1.1779	1.1744	0.9931	39.2	75	28
2	1203	473	1	5403.16	2.1849	2.1839	2.1827	2.1815	2.18	2.1784	2.1766	2.1744	2.1719	2.169	2.1654	2.1611	2.1558	2.149	2.1402	2.1284	2.1119	2.088	2.0517	1.9961	1.9273	1.9	1.7989	1.6405	1.4931	1.4026	1.3458	1.3079	1.281	1.261	1.2457	1.2335	1.2236	1.2153	1.2084	1.2025	1.1974	1.1929	1.1889	1.1854	1.1823	1.0026	41	61	11
2	1204	474	2	5403.16	2.167	2.166	2.1649	2.1636	2.1622	2.1606	2.1588	2.1567	2.1543	2.1514	2.148	2.1439	2.1387	2.1323	2.1239	2.1128	2.0973	2.0753	2.0431	1.9924	1.9239	1.8977	1.8065	1.6696	1.5202	1.4253	1.3651	1.3246	1.2957	1.2742	1.2575	1.2442	1.2334	1.2244	1.2169	1.2104	1.2048	1.1999	1.1956	1.1918	1.1884	0.9786	40	46	14
2	1205	475	3	5403.16	2.1477	2.1467	2.1457	2.1446	2.1433	2.1419	2.1402	2.1383	2.1361	2.1335	2.1304	2.1266	2.122	2.1161	2.1086	2.0986	2.0849	2.0656	2.0366	1.9879	1.9173	1.8858	1.7807	1.6115	1.4571	1.3636	1.3051	1.266	1.2381	1.2174	1.2014	1.1886	1.1783	1.1697	1.1624	1.1562	1.1509	1.1462	1.1421	1.1385	1.1353	1.0124	37.5	47	6
2	1206	476	4	5403.16	2.1467	2.1458	2.1447	2.1435	2.1422	2.1406	2.1389	2.1369	2.1346	2.132	2.1288	2.125	2.1203	2.1144	2.1069	2.097	2.0834	2.0642	2.0356	1.9877	1.9169	1.8802	1.7718	1.6082	1.4591	1.368	1.3108	1.2723	1.2449	1.2244	1.2085	1.1958	1.1855	1.1769	1.1696	1.1634	1.1581	1.1534	1.1493	1.1456	1.1424	1.0043	37.4	44	10
2	1207	477	5	5403.16	2.1506	2.1496	2.1485	2.1473	2.1459	2.1443	2.1425	2.1405	2.1381	2.1354	2.1321	2.1281	2.1233	2.1172	2.1094	2.0992	2.0854	2.066	2.0377	1.9903	1.9204	1.8887	1.7851	1.6282	1.4798	1.3888	1.3315	1.2928	1.2651	1.2442	1.228	1.215	1.2043	1.1954	1.1878	1.1814	1.1757	1.1708	1.1665	1.1626	1.1591	0.9915	38	63	7
2	1208	478	6	5403.16	2.168	2.1669	2.1657	2.1644	2.1629	2.1613	2.1594	2.1572	2.1547	2.1518	2.1483	2.1441	2.1389	2.1324	2.124	2.1129	2.0977	2.0762	2.0447	1.9929	1.9216	1.8899	1.7784	1.6128	1.4643	1.375	1.3198	1.283	1.257	1.2377	1.2227	1.2109	1.2012	1.1931	1.1863	1.1805	1.1755	1.1711	1.1672	1.1638	1.1607	1.0072	38.5	81	8
2	1209	479	7	5403.16	2.1446	2.1437	2.1427	2.1416	2.1404	2.1389	2.1373	2.1355	2.1333	2.1308	2.1277	2.124	2.1195	2.1137	2.1063	2.0964	2.083	2.064	2.0359	1.9886	1.9195	1.8895	1.7898	1.6324	1.48	1.3848	1.3245	1.284	1.2552	1.2337	1.2172	1.204	1.1933	1.1845	1.177	1.1706	1.1651	1.1603	1.1561	1.1523	1.149	0.9956	38.4	52	12
2	1210	480	8	5403.16	2.1762	2.175	2.1738	2.1725	2.1709	2.1692	2.1672	2.1649	2.1623	2.1592	2.1556	2.1511	2.1457	2.1389	2.1301	2.1185	2.1028	2.0808	2.0486	1.9953	1.9225	1.889	1.7518	1.5285	1.3601	1.2656	1.2087	1.1713	1.145	1.1256	1.1107	1.0989	1.0894	1.0814	1.0748	1.0691	1.0642	1.0599	1.0561	1.0528	1.0498	1.1264	39.4	126	32
2	1211	481	9	5403.16	2.1849	2.1838	2.1826	2.1813	2.1798	2.1781	2.1761	2.1739	2.1713	2.1683	2.1646	2.1603	2.1549	2.1482	2.1396	2.1281	2.1123	2.0894	2.054	1.9952	1.9173	1.8777	1.7052	1.4876	1.3347	1.2491	1.1975	1.1635	1.1394	1.1215	1.1076	1.0966	1.0875	1.0799	1.0735	1.068	1.0632	1.059	1.0552	1.0519	1.049	1.136	39.2	199	39
2	1212	482	10	5403.16	2.1702	2.1692	2.168	2.1667	2.1652	2.1636	2.1617	2.1596	2.1571	2.1541	2.1506	2.1464	2.1412	2.1347	2.1264	2.1153	2.1001	2.0785	2.0462	1.9938	1.9235	1.8936	1.7783	1.5981	1.4444	1.3542	1.2988	1.2621	1.2361	1.2168	1.2019	1.19	1.1804	1.1723	1.1655	1.1597	1.1546	1.1502	1.1463	1.1428	1.1397	1.0305	39.1	101	37
2	1213	483	11	5403.16	2.1953	2.1942	2.193	2.1916	2.1901	2.1883	2.1863	2.184	2.1814	2.1782	2.1745	2.1699	2.1642	2.1571	2.1479	2.1356	2.1186	2.0944	2.0578	1.9994	1.9248	1.8867	1.7122	1.477	1.3168	1.2282	1.1749	1.1398	1.1149	1.0964	1.0821	1.0707	1.0615	1.0538	1.0473	1.0417	1.0369	1.0327	1.029	1.0257	1.0228	1.1725	41.3	197	58
2	1214	484	12	5403.16	2.1736	2.1726	2.1715	2.1702	2.1688	2.1673	2.1655	2.1634	2.1609	2.158	2.1546	2.1504	2.1452	2.1387	2.1301	2.1188	2.1032	2.0812	2.0488	1.9957	1.9241	1.8916	1.7598	1.5653	1.4077	1.3159	1.2598	1.2226	1.1962	1.1766	1.1615	1.1494	1.1395	1.1313	1.1244	1.1184	1.1133	1.1088	1.1049	1.1014	1.0983	1.0753	40.3	149	49
2	1215	485	13	5403.16	2.1753	2.1742	2.173	2.1716	2.1701	2.1684	2.1665	2.1643	2.1617	2.1587	2.1551	2.1508	2.1456	2.139	2.1304	2.119	2.1034	2.0811	2.0483	1.9955	1.9252	1.8928	1.7576	1.5349	1.3732	1.2829	1.228	1.1916	1.1657	1.1463	1.1313	1.1192	1.1094	1.1012	1.0943	1.0883	1.0832	1.0787	1.0747	1.0711	1.068	1.1073	39	115	42
2	1216	486	14	5403.16	2.1399	2.139	2.1381	2.137	2.1358	2.1344	2.1328	2.131	2.1289	2.1264	2.1235	2.1199	2.1155	2.1099	2.1028	2.0932	2.0802	2.0616	2.034	1.9875	1.9174	1.8834	1.7794	1.6298	1.483	1.3915	1.334	1.2954	1.2679	1.2473	1.2314	1.2186	1.2082	1.1996	1.1923	1.1861	1.1807	1.176	1.1718	1.1681	1.1648	0.9751	37.7	65	17
2	1217	487	15	5403.16	2.1362	2.1353	2.1344	2.1333	2.1321	2.1308	2.1293	2.1275	2.1255	2.1231	2.1202	2.1167	2.1123	2.1069	2.0998	2.0904	2.0775	2.0592	2.0319	1.9855	1.9154	1.8834	1.7878	1.665	1.5295	1.4391	1.3806	1.3408	1.3121	1.2906	1.2739	1.2606	1.2497	1.2406	1.233	1.2265	1.2208	1.2159	1.2115	1.2077	1.2042	0.9319	37.3	41	14
2	1218	488	16	5403.16	2.1555	2.1545	2.1533	2.1521	2.1507	2.1491	2.1472	2.1452	2.1427	2.1399	2.1366	2.1325	2.1276	2.1214	2.1134	2.1029	2.0885	2.0681	2.0383	1.9898	1.9195	1.8866	1.788	1.6562	1.5122	1.4183	1.3583	1.3175	1.2884	1.2665	1.2496	1.2361	1.225	1.2158	1.2081	1.2014	1.1957	1.1907	1.1862	1.1823	1.1788	0.9767	37.2	42	7
2	1219	489	17	5403.16	2.1465	2.1455	2.1445	2.1433	2.142	2.1405	2.1388	2.1369	2.1346	2.132	2.1288	2.1251	2.1204	2.1146	2.1071	2.0971	2.0834	2.0638	2.0351	1.988	1.9163	1.8788	1.78	1.6768	1.5602	1.4747	1.4169	1.3767	1.3475	1.3255	1.3085	1.2948	1.2837	1.2745	1.2667	1.2601	1.2544	1.2493	1.2449	1.241	1.2375	0.909	36	40	7
2	1220	490	18	5403.16	2.138	2.1371	2.1361	2.135	2.1337	2.1323	2.1307	2.1289	2.1268	2.1243	2.1213	2.1178	2.1134	2.1079	2.1008	2.0914	2.0785	2.0599	2.0325	1.9866	1.9147	1.8739	1.7635	1.6303	1.5068	1.4271	1.3753	1.3395	1.3136	1.2939	1.2785	1.2662	1.256	1.2476	1.2404	1.2342	1.2289	1.2242	1.2201	1.2164	1.2131	0.9249	35.1	55	11
2	1221	491	19	5403.16	2.1453	2.1443	2.1433	2.1422	2.1409	2.1394	2.1378	2.1359	2.1336	2.131	2.128	2.1242	2.1196	2.1139	2.1065	2.0968	2.0835	2.0645	2.0358	1.9871	1.9159	1.8789	1.7756	1.6371	1.5018	1.4161	1.3617	1.3248	1.2984	1.2786	1.2633	1.251	1.2409	1.2326	1.2255	1.2194	1.2142	1.2095	1.2055	1.2019	1.1986	0.9466	35.7	50	7
2	1222	492	20	5403.16	2.1431	2.1421	2.1411	2.14	2.1387	2.1372	2.1356	2.1337	2.1315	2.1289	2.1259	2.1222	2.1177	2.1121	2.1048	2.0953	2.0822	2.0638	2.036	1.9889	1.9174	1.8766	1.7685	1.6333	1.4975	1.4086	1.3511	1.3119	1.2836	1.2625	1.246	1.233	1.2223	1.2134	1.206	1.1996	1.1941	1.1893	1.1851	1.1813	1.178	0.9651	35.3	48	13
2	1223	493	21	5403.16	2.1301	2.1293	2.1283	2.1272	2.126	2.1247	2.1231	2.1213	2.1193	2.1169	2.1141	2.1106	2.1065	2.1012	2.0945	2.0856	2.0734	2.0558	2.0289	1.9829	1.9098	1.8651	1.7565	1.6502	1.5487	1.4777	1.4299	1.3964	1.3718	1.353	1.3382	1.3261	1.3162	1.3078	1.3006	1.2943	1.2889	1.2841	1.2798	1.276	1.2725	0.8576	34	37	5
2	1224	494	22	5403.16	2.1327	2.1318	2.1308	2.1297	2.1284	2.127	2.1253	2.1235	2.1214	2.1188	2.1159	2.1123	2.108	2.1025	2.0956	2.0864	2.074	2.0563	2.0297	1.9841	1.9117	1.8684	1.7599	1.6351	1.5097	1.4267	1.373	1.3363	1.3097	1.2898	1.2742	1.2618	1.2516	1.2431	1.2359	1.2297	1.2244	1.2197	1.2155	1.2118	1.2085	0.9242	34.2	37	5
2	1225	495	23	5403.16	2.133	2.1321	2.1312	2.1301	2.1289	2.1275	2.1259	2.1241	2.122	2.1196	2.1167	2.1132	2.1089	2.1035	2.0966	2.0874	2.075	2.0573	2.0305	1.9844	1.9123	1.8697	1.7635	1.6436	1.524	1.4438	1.3912	1.355	1.3287	1.3088	1.2933	1.2809	1.2707	1.2622	1.255	1.2489	1.2435	1.2389	1.2347	1.2311	1.2278	0.9052	34.3	44	8
2	1226	496	24	5403.16	2.1341	2.1332	2.1322	2.1311	2.1299	2.1285	2.1269	2.1251	2.1229	2.1205	2.1175	2.114	2.1096	2.1042	2.0971	2.0878	2.0751	2.0574	2.0313	1.9861	1.9152	1.8783	1.7773	1.6484	1.5111	1.4199	1.3609	1.3208	1.2921	1.2705	1.2539	1.2406	1.2297	1.2207	1.2132	1.2067	1.2011	1.1962	1.1919	1.1881	1.1847	0.9494	36	36	6
2	1227	497	25	5403.16	2.1747	2.1735	2.1723	2.1708	2.1693	2.1674	2.1654	2.163	2.1603	2.1571	2.1533	2.1488	2.1432	2.1362	2.1273	2.1156	2.1	2.0785	2.0472	1.9955	1.9248	1.8904	1.773	1.6095	1.4625	1.3729	1.3169	1.2793	1.2524	1.2323	1.2166	1.2041	1.1938	1.1852	1.1779	1.1717	1.1662	1.1615	1.1573	1.1536	1.1502	1.0245	38.2	92	35
2	1228	498	26	5403.16	2.1577	2.1567	2.1557	2.1545	2.1532	2.1517	2.15	2.148	2.1457	2.143	2.1398	2.1358	2.131	2.1249	2.117	2.1064	2.0918	2.0712	2.0413	1.9917	1.9205	1.8864	1.7648	1.5603	1.3971	1.3033	1.246	1.2079	1.1811	1.1611	1.1457	1.1335	1.1236	1.1154	1.1085	1.1026	1.0975	1.093	1.0891	1.0856	1.0825	1.0751	37.8	82	29
2	1229	499	27	5403.16	2.1359	2.135	2.134	2.1329	2.1317	2.1303	2.1287	2.1269	2.1248	2.1223	2.1194	2.1158	2.1114	2.1059	2.0988	2.0894	2.0765	2.0582	2.0306	1.9845	1.914	1.8779	1.7808	1.675	1.5575	1.4745	1.4192	1.3808	1.3528	1.3316	1.3149	1.3015	1.2905	1.2813	1.2735	1.2668	1.2609	1.2558	1.2513	1.2472	1.2436	0.8923	35.9	44	8
2	1230	500	28	5403.16	2.1439	2.143	2.1421	2.141	2.1397	2.1383	2.1367	2.1349	2.1327	2.1302	2.1272	2.1235	2.119	2.1133	2.1059	2.0962	2.0828	2.0638	2.0353	1.9873	1.9177	1.8858	1.792	1.678	1.5532	1.4683	1.4128	1.3747	1.3473	1.3268	1.3108	1.298	1.2876	1.2789	1.2715	1.2652	1.2598	1.255	1.2508	1.247	1.2437	0.9003	37.2	58	10
[truncated: 8,149 more rows]
[truncated: 16 more columns]

## Sheet: Chr. frags. not considered
Chromosome fragments not considered
Chr	Initial order by contig	Contig	NNs
2	174	22184.14	2000
2	170	22184.14	855
6	208	113898.1	1304
6	212	113899.1	702
8	2	8183.18	84140
8	3	8183.18	39960
21	97	030188.4_97	1832
X	71	113965.1	2515
X	70	113965.1	2428
X	72	113965.1	1302
