# Supplementary material for: The human genome: a multifractal analysis
Source: BMC Genomics. 2011 Oct 14;12:506. doi: 10.1186/1471-2164-12-506 (PMC3277318; doi:10.1186/1471-2164-12-506)
Supplement: Additional file 3 — Multivariate analysis per chromosome. The file contains a significant multivariate analysis per chromosome: consolidated components. [file 1471-2164-12-506-S3.XLSX]

## Sheet: results
chr.	MULTIPLE REGRESSION			ANOVA ANALYSIS			MULTIPLE REGRESSION			ANOVA ANALYSIS
	R^2	relevant variables	coefficient	P - value	Conclusion		We determined by multiple regression			We compared DDq values obtained
1	0.996979	G+C	0.97965	0.00226332	significant difference		DDq in dependence of all			in each chromesome with the whole
		Alu	0.513111				considered variables,			genome.
		CGI	-0.403553				normalized dividing by max value.			Significance level is 0.05
		SNPs	0.277434				Here we are listing the 5 variables
		LINES	-0.17025				with major absolute coefficient
2	0.996944	G+C	1.05618	0.00122936	significant difference
		CGI	-0.462221
		Alu	0.441216
		LINES	-0.149475
		MIR	0.120199
3	0.996782	G+C	1.09757	6.04944e-07	significant difference
		Alu	0.400773
		CGI	-0.372477
		LINES	-0.193092
		MER	0.144974
4	0.997121	G+C	1.11484	8.3707e-26	significant difference
		CGI	-0.483859
		Alu	0.456691
		SNPs	-0.221783
		LINES	-0.179327
5	0.997199	G+C	1.0289	5.30993e-09	significant difference
		Alu	0.426296
		CGI	-0.391571
		nCoding	-0.220101
		SNPs	-0.175711
6	0.997409	G+C	1.03835	6.99871e-05	significant difference
		Alu	0.381144
		CGI	-0.236149
		LINES	-0.198107
		MIR	0.153492
7	0.996819	G+C	1.01673	0.145348	NO significant difference
		CGI	-0.278978
		Alu	0.274934
		MIR	0.168813
		Exons	0.122383
8	0.996901	G+C	1.02777	0.000104908	significant difference
		nCoding	-0.444417
		Alu	0.420037
		CGI	-0.342247
		Exons	0.235311
9	0.997151	G+C	1.02263	0.159954	NO significant difference
		CGI	-0.422828
		Alu	0.416068
		SNPs	-0.136371
		MIR	0.123452
10	0.996772	G+C	0.985746	0.0191054	significant difference
		Alu	0.405962
		CGI	-0.295646
		MER	0.216352
		LINES	-0.194385
11	0.996977	G+C	1.01548	0.018829	significant difference
		CGI	-0.516056
		Alu	0.470813
		LINES	-0.172447
		MIR	0.159197
12	0.997341	G+C	1.07287	0.0737642	NO significant difference
		CGI	-0.37237
		Alu	0.368032
		LINES	-0.183845
		MIR	0.141355
13	0.997936	G+C	1.03793	1.93496e-09	significant difference
		Alu	0.350307
		SNPs	-0.263032
		CGI	-0.234884
		MIR	0.147521
14	0.997144	G+C	1.08137	0.570753	NO significant difference
		CGI	-0.604856
		Alu	0.497748
		nNonCoding	-0.184231
		LINES	-0.149837
15	0.997375	G+C	0.990944	2.62781e-08	significant difference
		Alu	0.383253
		CGI	-0.257954
		MIR	0.154218
		nCoding	-0.148146
16	0.995136	G+C	1.00138	6.81104e-31	significant difference
		CGI	-0.37931
		Alu	0.365331
		MIR	0.211981
		nNonCoding	0.170296
17	0.997877	G+C	0.956464	3.77758e-57	significant difference
		Alu	0.369223
		CGI	-0.276602
		LINES	-0.215586
		MIR	0.20034
18	0.997703	G+C	1.02833	0.000181106	significant difference
		Alu	0.401027
		CGI	-0.30528
		Genes	-0.171974
		nCoding	0.153423
19	0.998145	G+C	0.942493	6.92653e-94	significant difference
		Alu	0.284644
		LINES	-0.212852
		CGI	-0.192354
		MIR	0.172394
20	0.997471	G+C	0.949438	0.000100253	significant difference
		Alu	0.402023
		CGI	-0.363614
		MIR	0.173436
		LINES	-0.150773
21	0.998999	Genes	12.2662	0.803013	NO significant difference
		nCoding	-10.0984
		LTR	-0.551547
		Exons	0.397271
		Alu	0.371857
22	0.998064	Exons	11.5137	1.55375e-25	significant difference
		SNPs	-11.4396
		G+C	0.814307
		Alu	0.395656
		MIR	0.218519
X	0.9971	SNPs	1.63779	1.29906e-15	significant difference
		Exons	-1.51812
		G+C	1.02588
		Alu	0.378703
		CGI	-0.208265
Y	0.994778	Exons	7.11641	0.0731971	NO significant difference
		SNPs	-6.83447
		G+C	1.09219
		nCoding	-0.386266
		nNonCoding	-0.221295

## Sheet: frequencies
MODEL: grouped Alus
relevant variables		variable	frequency
Alu		Alu	23
Alu		G+C	23
Alu		CGI	21
Alu		MIR	13
Alu		LINES	12
Alu		SNPs	8
Alu		Exons	6
Alu		nCoding	6
Alu		nNonCoding	3
Alu		Genes	2
Alu		MER	2
Alu		LTR	1
Alu			120
Alu
Alu
Alu
Alu
Alu
Alu
Alu
Alu
Alu
Alu
CGI
CGI
CGI
CGI
CGI
CGI
CGI
CGI
CGI
CGI
CGI
CGI
CGI
CGI
CGI
CGI
CGI
CGI
CGI
CGI
CGI
Exons
Exons
Exons
Exons
Exons
Exons
G+C
G+C
G+C
G+C
G+C
G+C
G+C
G+C
G+C
G+C
G+C
G+C
G+C
G+C
G+C
G+C
G+C
G+C
G+C
G+C
G+C
G+C
G+C
Genes
Genes
LINES
LINES
LINES
LINES
LINES
LINES
LINES
LINES
LINES
LINES
LINES
LINES
LTR
MER
MER
MIR
MIR
MIR
MIR
MIR
MIR
MIR
MIR
MIR
MIR
MIR
MIR
MIR
nCoding
nCoding
nCoding
nCoding
nCoding
nCoding
nNonCoding
nNonCoding
nNonCoding
SNPs
SNPs
SNPs
SNPs
SNPs
SNPs
SNPs
SNPs
