# Supplementary material for: The human genome: a multifractal analysis
Source: BMC Genomics. 2011 Oct 14;12:506. doi: 10.1186/1471-2164-12-506 (PMC3277318; doi:10.1186/1471-2164-12-506)
Supplement: Additional file 4 — Multivariate analysis for all genome. The file contains a significant multivariate analysis for all genome. [file 1471-2164-12-506-S4.XLSX]

## Sheet: RESUMEN 
	MULTIPLE REGRESSION
	R^2	relevant variables	coeff.
Genome	0.996565	G+C	0.995658		We determined by multiple regression
		Alu	0.392968		DDq in dependence of all
		CGI	-0.374599		considered variables,
		SNPs	0.249024		normalized dividing by max value.
		LINES	-0.154778		Here we are listing the 5 variables
					with major absolute coefficient
correlation coefficients
	G+C	CGI
G+C	1
CGI	0.8047	1
	Alu	G+C	CGI
Alu	1
G+C	0.575041	1
CGI	0.713585	0.8047	1

## Sheet: data
Chr.	DDq(-20,20)	Alu	G+C	CGI	LINES	MIR	MER	LTR	Genes	nCoding	nNonCoding	Exons	SNPs	AluJ	AluS	AluY	AluOther
1	0.626446	0.211368	0.630058	0.167247	0.0914826	0.433604	0.135922	0.206897	0.0888889	0.0232558	0	0.00130208	0.0667683	0.283237	0.175824	0.0588235	0.0769231
1	0.615965	0.202487	0.882948	0.745645	0.0283912	0.211382	0.0517799	0.195402	0.311111	0.209302	0	0.158854	0.0919512	0.156069	0.197802	0.176471	0
1	0.710615	0.388988	0.865607	0.783972	0.0157729	0.111111	0.0970874	0.126437	0.733333	0.697674	0	0.324219	0.0806707	0.265896	0.332418	0.541176	0.461538
1	0.82086	0.595027	0.806358	0.801394	0.0189274	0.168022	0.119741	0.0804598	0.622222	0.511628	0	0.484375	0.0881098	0.33526	0.532967	0.894118	0.538462
1	0.807567	0.536412	0.771676	0.66899	0.0599369	0.298103	0.0647249	0.0689655	0.177778	0.139535	0	0.0820312	0.075122	0.427746	0.447802	0.741176	0.153846
1	0.6708	0.239787	0.83526	0.752613	0.0283912	0.211382	0.0614887	0.0574713	0.0888889	0.0930233	0	0.0559896	0.0783537	0.213873	0.197802	0.305882	0
1	0.72736	0.0852575	0.874277	0.449477	0.132492	0.151762	0.0517799	0.0689655	0.222222	0.209302	0	0.132812	0.0789024	0.0635838	0.0851648	0.0705882	0
1	0.588739	0.0639432	0.807803	0.376307	0.0757098	0.224932	0.0809061	0.091954	0.0666667	0.0232558	0	0.00130208	0.0762195	0.0809249	0.0494505	0.0470588	0
1	0.579089	0.0390764	0.83237	0.655052	0.11041	0.0677507	0.0453074	0	0.0444444	0.0465116	0	0.0442708	0.0885366	0.0346821	0.032967	0.0470588	0
1	0.576213	0.0674956	0.852601	0.484321	0.157729	0.116531	0.0744337	0.103448	0.133333	0.0930233	0	0.0585938	0.0872561	0.0982659	0.043956	0.0588235	0
1	0.666581	0.149201	0.710983	0.226481	0.192429	0.292683	0.126214	0.103448	0.0888889	0	0	0	0.0892683	0.0982659	0.131868	0.223529	0
1	0.588547	0.0817052	0.684971	0.108014	0.170347	0.398374	0.177994	0.149425	0	0	0	0	0.105793	0.0578035	0.0879121	0.0470588	0
1	0.63795	0.0923623	0.712428	0.219512	0.18612	0.243902	0.15534	0.103448	0.0222222	0	0	0	0.0935976	0.0578035	0.0989011	0.0705882	0
1	0.619927	0.0870337	0.627168	0.087108	0.154574	0.287263	0.184466	0.333333	0	0	0	0	0.0814634	0.0578035	0.0906593	0.0588235	0.0769231
1	0.617626	0.0834813	0.683526	0.108014	0.198738	0.411924	0.119741	0.091954	0	0	0	0	0.0834756	0.0578035	0.0796703	0.0823529	0.0769231
1	0.66607	0.120782	0.742775	0.365854	0.192429	0.333333	0.119741	0.137931	0.0222222	0.0232558	0	0.0390625	0.0786585	0.127168	0.101648	0.105882	0
1	0.717134	0.314387	0.804913	0.442509	0.208202	0.197832	0.0809061	0.0114943	0.311111	0.325581	0	0.188802	0.0692073	0.306358	0.293956	0.2	0
1	0.792995	0.538188	0.790462	0.508711	0.214511	0.271003	0.0582524	0.0804598	0.377778	0.325581	0	0.128906	0.0721341	0.375723	0.480769	0.729412	0.0769231
1	0.815556	0.511545	0.656069	0.303136	0.138801	0.341463	0.116505	0.195402	0.0888889	0.0930233	0	0.0625	0.0568293	0.50289	0.453297	0.388235	0.230769
1	0.70595	0.17762	0.689306	0.167247	0.246057	0.479675	0.0711974	0.045977	0	0	0	0	0.0605488	0.156069	0.162088	0.164706	0
1	0.657187	0.120782	0.696532	0.163763	0.255521	0.433604	0.0744337	0.0229885	0.0222222	0	0	0	0.0793902	0.0520231	0.118132	0.176471	0.0769231
1	0.655972	0.186501	0.726879	0.243902	0.223975	0.252033	0.116505	0.0229885	0.0444444	0.0465116	0	0.0338542	0.0687195	0.150289	0.173077	0.176471	0.0769231
1	0.787499	0.506217	0.631503	0.233449	0.160883	0.476965	0.0841424	0.114943	0.155556	0.116279	0	0.0364583	0.0858537	0.450867	0.519231	0.211765	0
1	0.788586	0.550622	0.690751	0.344948	0.0977918	0.387534	0.126214	0.114943	0.0444444	0.0232558	0	0.03125	0.085	0.508671	0.519231	0.364706	0.153846
1	0.732281	0.351687	0.593931	0.163763	0.135647	0.322493	0.0938511	0.0229885	0	0	0	0	0.0512195	0.398844	0.277473	0.329412	0
1	0.809868	0.642984	0.654624	0.28223	0.104101	0.355014	0.126214	0.229885	0.0888889	0.0465116	0	0.0260417	0.0719512	0.566474	0.634615	0.364706	0.153846
1	0.796894	0.500888	0.723988	0.292683	0.176656	0.292683	0.148867	0.206897	0.133333	0.116279	0	0.046875	0.0831098	0.514451	0.467033	0.223529	0.307692
1	0.801687	0.568384	0.735549	0.369338	0.205047	0.330623	0.152104	0.172414	0.0444444	0.0465116	0	0.0169271	0.0637195	0.32948	0.615385	0.423529	0.230769
1	0.83083	0.653641	0.729769	0.428571	0.214511	0.262873	0.161812	0.091954	0.155556	0.139535	0	0.0950521	0.0519512	0.572254	0.604396	0.552941	0.153846
1	0.845785	0.854352	0.654624	0.334495	0.138801	0.273713	0.0776699	0.114943	0.0888889	0.0697674	0	0.0494792	0.0452439	0.526012	0.895604	0.729412	0.153846
1	0.836007	0.678508	0.641618	0.334495	0.132492	0.260163	0.0679612	0.045977	0.222222	0.232558	0	0.153646	0.0695122	0.583815	0.645604	0.470588	0.461538
1	0.719307	0.207815	0.74422	0.390244	0.176656	0.246612	0.0711974	0.0114943	0.0444444	0.0465116	0	0.0182292	0.0684146	0.150289	0.208791	0.176471	0
1	0.820732	0.557726	0.731214	0.376307	0.388013	0.363144	0.139159	0.091954	0.177778	0.162791	0	0.113281	0.0758537	0.49711	0.527473	0.388235	0.230769
1	0.797917	0.463588	0.683526	0.219512	0.236593	0.295393	0.158576	0.126437	0.0666667	0.0697674	0	0.0859375	0.0659756	0.398844	0.456044	0.305882	0
1	0.722631	0.282416	0.74711	0.264808	0.567823	0.336043	0.18123	0.114943	0.2	0.186047	0	0.0664062	0.0837805	0.283237	0.260989	0.176471	0
1	0.791589	0.531083	0.74711	0.299652	0.375394	0.252033	0.165049	0.172414	0.4	0.348837	0.111111	0.188802	0.0881098	0.468208	0.510989	0.329412	0.307692
1	0.796511	0.431616	0.716763	0.25784	0.356467	0.376694	0.177994	0.206897	0.177778	0.162791	0	0.244792	0.0864024	0.369942	0.43956	0.211765	0.0769231
1	0.708634	0.300178	0.648844	0.195122	0.258675	0.357724	0.0841424	0.0344828	0.0222222	0.0232558	0	0.0078125	0.0404878	0.289017	0.266484	0.258824	0
1	0.700454	0.357016	0.653179	0.111498	0.129338	0.319783	0.213592	0.390805	0.222222	0.162791	0	0.0338542	0.139512	0.317919	0.348901	0.188235	0.230769
1	0.763916	0.527531	0.680636	0.226481	0.160883	0.241192	0.203883	0.356322	0.177778	0	0	0	0.120549	0.265896	0.593407	0.388235	0.153846
1	0.756695	0.246892	0.632948	0.254355	0.227129	0.368564	0.135922	0.103448	0.155556	0.162791	0	0.0611979	0.0743902	0.156069	0.200549	0.458824	0
1	0.660063	0.138544	0.621387	0.0801394	0.318612	0.449864	0.158576	0.16092	0	0	0	0	0.0993902	0.0693642	0.134615	0.2	0
1	0.677957	0.134991	0.609827	0.0836237	0.29653	0.430894	0.165049	0.172414	0	0	0	0	0.0739634	0.0751445	0.129121	0.188235	0
1	0.696619	0.186501	0.65896	0.135889	0.460568	0.363144	0.23301	0.137931	0.0222222	0.0232558	0	0.0117188	0.0684146	0.16185	0.167582	0.188235	0
1	0.726401	0.28952	0.726879	0.250871	0.602524	0.317073	0.184466	0.114943	0.0666667	0.0697674	0	0.03125	0.0854268	0.17341	0.299451	0.282353	0
1	0.7326	0.282416	0.692197	0.243902	0.422713	0.441734	0.249191	0.103448	0.0888889	0.0697674	0	0.0182292	0.0921341	0.208092	0.285714	0.223529	0
1	0.812935	0.579041	0.683526	0.299652	0.353312	0.243902	0.177994	0.103448	0.266667	0.232558	0	0.0976562	0.0809756	0.566474	0.549451	0.317647	0.0769231
1	0.851345	0.692718	0.706647	0.397213	0.154574	0.222222	0.0744337	0.0574713	0.311111	0.162791	0	0.0807292	0.0604268	0.543353	0.681319	0.505882	0.384615
1	0.721161	0.362345	0.773121	0.254355	0.564669	0.281843	0.113269	0.103448	0.266667	0.209302	0	0.128906	0.0996341	0.32948	0.376374	0.105882	0.0769231
1	0.808334	0.642984	0.680636	0.299652	0.246057	0.322493	0.139159	0.126437	0.177778	0.0930233	0	0.0677083	0.133963	0.479769	0.664835	0.423529	0.0769231
1	0.768454	0.412078	0.729769	0.320557	0.479495	0.298103	0.184466	0.310345	0.177778	0.162791	0	0.143229	0.124939	0.32948	0.417582	0.258824	0.0769231
1	0.74174	0.357016	0.726879	0.1777	0.473186	0.401084	0.171521	0.229885	0.111111	0.116279	0	0.10026	0.101951	0.289017	0.348901	0.270588	0.0769231
1	0.772353	0.440497	0.757225	0.233449	0.66877	0.322493	0.210356	0.172414	0.0444444	0.0465116	0	0.0729167	0.0687805	0.271676	0.502747	0.211765	0
1	0.696555	0.152753	0.699422	0.0801394	0.722397	0.384824	0.161812	0.137931	0.0222222	0.0232558	0	0.00390625	0.0884756	0.156069	0.129121	0.129412	0.0769231
1	0.602608	0.0763766	0.718208	0.111498	0.788644	0.409214	0.132686	0.149425	0.0222222	0.0232558	0	0.0130208	0.0807927	0.0635838	0.0631868	0.0941176	0.0769231
1	0.696555	0.207815	0.699422	0.156794	0.583596	0.439024	0.187702	0.356322	0.0666667	0.0697674	0	0.0221354	0.0782927	0.254335	0.178571	0.0941176	0
1	0.645172	0.154529	0.745665	0.191638	0.84858	0.365854	0.158576	0.0804598	0.0666667	0.0697674	0	0.0481771	0.0893902	0.115607	0.159341	0.105882	0
1	0.726849	0.300178	0.669075	0.142857	0.365931	0.406504	0.132686	0.0689655	0.0666667	0.0465116	0	0.167969	0.0760366	0.375723	0.266484	0.0823529	0
1	0.787691	0.447602	0.706647	0.240418	0.362776	0.379404	0.10356	0.0689655	0.222222	0.209302	0	0.0807292	0.094878	0.630058	0.326923	0.270588	0.0769231
1	0.762958	0.477798	0.689306	0.163763	0.548896	0.417344	0.139159	0.149425	0.155556	0.139535	0	0.0416667	0.0864024	0.520231	0.434066	0.223529	0.153846
1	0.70774	0.26643	0.645954	0.111498	0.258675	0.528455	0.252427	0.45977	0.133333	0.116279	0	0.03125	0.0791463	0.248555	0.241758	0.211765	0.0769231
1	0.665367	0.147425	0.702312	0.132404	0.656151	0.411924	0.148867	0.206897	0.111111	0.0465116	0	0.0221354	0.0679878	0.121387	0.145604	0.105882	0
1	0.750048	0.426288	0.716763	0.303136	0.460568	0.387534	0.10356	0.172414	0.266667	0.186047	0	0.0755208	0.0908537	0.410405	0.35989	0.411765	0.230769
1	0.767879	0.42984	0.572254	0.156794	0.138801	0.287263	0.126214	0.0229885	0.0222222	0.0232558	0	0.0403646	0.0601829	0.508671	0.35989	0.235294	0.230769
1	0.81562	0.582593	0.669075	0.25784	0.470032	0.322493	0.0744337	0.0114943	0.0222222	0.0232558	0	0.0247396	0.0831707	0.687861	0.491758	0.294118	0.384615
1	0.746789	0.346359	0.722543	0.28223	0.529968	0.406504	0.145631	0.126437	0.111111	0.0697674	0	0.0677083	0.105061	0.375723	0.274725	0.352941	0
1	0.813702	0.502664	0.718208	0.310105	0.425868	0.317073	0.10356	0.126437	0.111111	0.0930233	0	0.182292	0.0736585	0.369942	0.53022	0.270588	0.230769
1	0.802262	0.461812	0.712428	0.233449	0.589905	0.314363	0.177994	0.172414	0.155556	0.139535	0	0.0520833	0.119207	0.33526	0.467033	0.364706	0.0769231
1	0.68716	0.206039	0.680636	0.15331	0.596215	0.495935	0.158576	0.114943	0.0444444	0.0232558	0	0.0234375	0.0653659	0.190751	0.192308	0.141176	0.0769231
1	0.644341	0.181172	0.75578	0.188153	1	0.368564	0.132686	0.0344828	0.155556	0.116279	0	0.0403646	0.0793902	0.208092	0.167582	0.0588235	0
1	0.746405	0.381883	0.656069	0.160279	0.454259	0.401084	0.187702	0.0574713	0.133333	0.0465116	0	0.03125	0.0654878	0.473988	0.315934	0.188235	0.153846
1	0.819326	0.571936	0.657514	0.240418	0.470032	0.303523	0.152104	0.103448	0.2	0.162791	0	0.0716146	0.0688415	0.583815	0.494505	0.470588	0.0769231
1	0.823033	0.589698	0.700867	0.299652	0.700315	0.452575	0.15534	0.0689655	0.111111	0.0930233	0	0.0351562	0.0714024	0.462428	0.546703	0.623529	0
1	0.833067	0.62167	0.66763	0.30662	0.37224	0.360434	0.158576	0.183908	0.266667	0.232558	0	0.0963542	0.0769512	0.49711	0.612637	0.435294	0.307692
1	0.717518	0.309059	0.702312	0.156794	0.725552	0.409214	0.187702	0.137931	0.177778	0.186047	0	0.134115	0.0843293	0.346821	0.263736	0.188235	0.153846
1	0.771138	0.428064	0.651734	0.212544	0.429022	0.420054	0.174757	0.206897	0.111111	0.0930233	0	0.0533854	0.0785976	0.450867	0.368132	0.317647	0.153846
1	0.801304	0.499112	0.67052	0.247387	0.394322	0.295393	0.119741	0.183908	0.0888889	0.0232558	0	0.0078125	0.0584146	0.468208	0.505495	0.164706	0.153846
1	0.727743	0.261101	0.709538	0.216028	0.618297	0.401084	0.165049	0.206897	0.0888889	0.0697674	0	0.0234375	0.0773171	0.190751	0.269231	0.176471	0.0769231
1	0.776315	0.419183	0.657514	0.195122	0.470032	0.420054	0.168285	0.103448	0.177778	0.186047	0	0.0911458	0.0832927	0.317919	0.42033	0.317647	0.0769231
1	0.719563	0.255773	0.715318	0.174216	0.542587	0.395664	0.139159	0.091954	0.133333	0.116279	0	0.0611979	0.0642683	0.184971	0.271978	0.141176	0.0769231
1	0.810187	0.50444	0.689306	0.236934	0.539432	0.493225	0.15534	0.252874	0.244444	0.255814	0	0.0898438	0.0685366	0.473988	0.478022	0.282353	0.307692
1	0.812296	0.559503	0.718208	0.299652	0.451104	0.306233	0.10356	0.0344828	0.355556	0.302326	0	0.173177	0.0784756	0.479769	0.527473	0.447059	0.153846
1	0.830319	0.703375	0.680636	0.250871	0.328076	0.392954	0.152104	0.0229885	0.133333	0.116279	0	0.115885	0.0496341	0.606936	0.67033	0.505882	0.307692
1	0.83671	0.628774	0.719653	0.351916	0.400631	0.317073	0.10356	0.183908	0.288889	0.232558	0	0.0572917	0.047561	0.485549	0.60989	0.541176	0.153846
1	0.837732	0.642984	0.700867	0.285714	0.473186	0.414634	0.177994	0.126437	0.177778	0.0930233	0	0.0638021	0.0478659	0.508671	0.656593	0.4	0.0769231
1	0.789097	0.447602	0.74422	0.344948	0.520505	0.325203	0.0776699	0.0114943	0.2	0.186047	0	0.101562	0.0454268	0.410405	0.403846	0.376471	0.153846
1	0.811913	0.657194	0.66185	0.285714	0.312303	0.317073	0.210356	0.183908	0.333333	0.302326	0.111111	0.114583	0.0721341	0.606936	0.612637	0.494118	0
1	0.791142	0.595027	0.632948	0.236934	0.33123	0.466125	0.161812	0.126437	0.222222	0.162791	0	0.0520833	0.0577439	0.531792	0.576923	0.352941	0.230769
1	0.866492	0.912966	0.657514	0.344948	0.305994	0.365854	0.0711974	0.149425	0.111111	0.0930233	0.111111	0.0520833	0.0559146	0.751445	0.837912	0.905882	0.153846
1	0.855116	0.934281	0.680636	0.470383	0.29653	0.322493	0.0679612	0.183908	0.222222	0.139535	0.333333	0.046875	0.0532927	0.641618	0.914835	0.952941	0.0769231
1	0.803477	0.619893	0.638728	0.310105	0.40694	0.327913	0.0517799	0.045977	0.111111	0.0930233	0	0.0820312	0.0612195	0.531792	0.57967	0.505882	0.230769
1	0.747939	0.293073	0.700867	0.160279	0.621451	0.349593	0.119741	0.195402	0.111111	0.0465116	0	0.0260417	0.0681707	0.219653	0.296703	0.211765	0.0769231
1	0.580559	0.0692718	0.686416	0.0801394	0.605678	0.428184	0.148867	0.206897	0	0	0	0	0.0795122	0.0520231	0.0686813	0.0588235	0
1	0.554547	0.071048	0.697977	0.0696864	0.542587	0.430894	0.152104	0.37931	0	0	0	0	0.0770732	0.0231214	0.0796703	0.0823529	0
1	0.561449	0.062167	0.682081	0.0313589	0.630915	0.449864	0.148867	0.275862	0	0	0	0	0.089939	0.0404624	0.0714286	0.0235294	0
1	0.564581	0.0763766	0.703757	0.0836237	0.671924	0.439024	0.116505	0.264368	0.0444444	0.0465116	0	0.0208333	0.0970122	0.0924855	0.0604396	0.0470588	0.0769231
1	0.75401	0.357016	0.679191	0.188153	0.621451	0.314363	0.0809061	0.0344828	0.0888889	0.0697674	0.111111	0.0651042	0.0659756	0.265896	0.351648	0.317647	0
1	0.824375	0.793961	0.66474	0.278746	0.365931	0.390244	0.148867	0.229885	0.0666667	0.0697674	0	0.03125	0.0798171	0.763006	0.755495	0.447059	0.153846
1	0.731642	0.285968	0.684971	0.142857	0.48265	0.420054	0.139159	0.275862	0.177778	0.116279	0	0.0494792	0.0771341	0.260116	0.269231	0.211765	0
1	0.745383	0.351687	0.719653	0.222997	0.44164	0.439024	0.106796	0.0804598	0.0888889	0.0930233	0	0.0768229	0.0515854	0.375723	0.321429	0.188235	0
1	0.847447	0.719361	0.680636	0.310105	0.328076	0.352304	0.0647249	0.045977	0.266667	0.162791	0	0.09375	0.042439	0.595376	0.678571	0.647059	0
1	0.810762	0.650089	0.683526	0.289199	0.217666	0.355014	0.135922	0.333333	0.155556	0.116279	0	0.0429688	0.0439024	0.630058	0.568681	0.541176	0.307692
1	0.847447	0.749556	0.669075	0.393728	0.271293	0.368564	0.142395	0.103448	0.177778	0.186047	0	0.0820312	0.0711585	0.566474	0.730769	0.647059	0.230769
1	0.754202	0.410302	0.696532	0.275261	0.542587	0.398374	0.0841424	0.16092	0.177778	0.162791	0	0.0638021	0.0512805	0.346821	0.379121	0.352941	0.230769
1	0.670927	0.182948	0.67052	0.125436	0.48265	0.514905	0.116505	0.149425	0.111111	0.0697674	0	0.0390625	0.0690244	0.144509	0.178571	0.141176	0.0769231
1	0.691634	0.113677	0.645954	0.097561	0.340694	0.520325	0.0809061	0.0229885	0.0444444	0.0465116	0	0.102865	0.0684146	0.0751445	0.0989011	0.164706	0.0769231
1	0.582732	0.062167	0.660405	0.0278746	0.432177	0.566396	0.171521	0.0804598	0.0444444	0.0465116	0	0.00520833	0.08	0.0693642	0.0384615	0.105882	0
1	0.58254	0.0834813	0.640173	0.0696864	0.416404	0.547425	0.126214	0.045977	0.0222222	0.0232558	0	0.00911458	0.0757927	0.0462428	0.0824176	0.105882	0
1	0.65642	0.101243	0.631503	0.0418118	0.33123	0.471545	0.148867	0.218391	0	0	0	0	0.0696951	0.0635838	0.0961538	0.117647	0.0769231
1	0.667029	0.165187	0.67341	0.167247	0.388013	0.650407	0.113269	0.149425	0.177778	0.139535	0	0.0143229	0.0690854	0.132948	0.159341	0.129412	0.0769231
1	0.817793	0.639432	0.612717	0.216028	0.148265	0.542005	0.106796	0.241379	0.111111	0.0697674	0	0.0494792	0.0564634	0.433526	0.656593	0.517647	0.153846
1	0.777657	0.397869	0.586705	0.149826	0.129338	0.531165	0.148867	0.103448	0.133333	0.139535	0	0.121094	0.0478049	0.375723	0.337912	0.423529	0
1	0.777657	0.539964	0.647399	0.254355	0.271293	0.395664	0.122977	0.0689655	0.111111	0.116279	0	0.0755208	0.0448171	0.537572	0.494505	0.341176	0.153846
1	0.773247	0.499112	0.641618	0.229965	0.271293	0.441734	0.139159	0.0229885	0.177778	0.186047	0	0.123698	0.045	0.462428	0.458791	0.4	0
1	0.846552	0.618117	0.697977	0.376307	0.283912	0.303523	0.142395	0.195402	0.2	0.186047	0	0.0846354	0.0628049	0.50289	0.535714	0.752941	0.153846
1	0.662108	0.195382	0.700867	0.139373	0.479495	0.409214	0.113269	0.241379	0.0888889	0.0930233	0	0.0885417	0.0714634	0.190751	0.17033	0.176471	0
1	0.601649	0.062167	0.718208	0.097561	0.545741	0.379404	0.132686	0.126437	0.0444444	0.0232558	0	0.0208333	0.062561	0.0404624	0.0631868	0.0588235	0
1	0.598709	0.0781528	0.67052	0.0731707	0.495268	0.533875	0.0906149	0.16092	0	0	0	0	0.0740854	0.0751445	0.0714286	0.0588235	0
1	0.756822	0.388988	0.687861	0.181185	0.309148	0.352304	0.187702	0.103448	0.155556	0.139535	0	0.0638021	0.0643293	0.387283	0.370879	0.176471	0.153846
1	0.790375	0.507993	0.686416	0.261324	0.274448	0.306233	0.174757	0.045977	0.266667	0.255814	0	0.126302	0.0648171	0.427746	0.475275	0.423529	0.230769
1	0.72148	0.250444	0.705202	0.15331	0.466877	0.330623	0.0776699	0.264368	0.0666667	0.0465116	0	0.0182292	0.0623171	0.196532	0.247253	0.2	0
1	0.632006	0.124334	0.622832	0.0905923	0.347003	0.550136	0.100324	0.114943	0	0	0	0	0.0653049	0.0867052	0.129121	0.0941176	0
1	0.722439	0.175844	0.648844	0.15331	0.425868	0.414634	0.12945	0.183908	0.0222222	0.0232558	0	0.00911458	0.0681707	0.132948	0.159341	0.211765	0
1	0.841823	0.777975	0.651734	0.337979	0.211356	0.398374	0.122977	0.195402	0.133333	0.139535	0	0.153646	0.0756707	0.531792	0.791209	0.658824	0.153846
1	0.78277	0.419183	0.604046	0.195122	0.208202	0.355014	0.0744337	0	0.0444444	0.0232558	0	0.0833333	0.055122	0.300578	0.39011	0.482353	0.0769231
1	0.758356	0.383659	0.699422	0.28223	0.283912	0.403794	0.190939	0.287356	0.266667	0.186047	0.111111	0.0911458	0.0783537	0.404624	0.304945	0.411765	0
1	0.781172	0.529307	0.676301	0.268293	0.33123	0.428184	0.210356	0.310345	0.155556	0.162791	0	0.0598958	0.0775	0.549133	0.491758	0.282353	0
1	0.778296	0.500888	0.615607	0.226481	0.214511	0.514905	0.152104	0.149425	0.155556	0.116279	0	0.0794271	0.0692683	0.346821	0.53022	0.317647	0.153846
1	0.761488	0.422735	0.624277	0.184669	0.179811	0.523035	0.171521	0.16092	0.155556	0.139535	0	0.0481771	0.0690244	0.404624	0.368132	0.364706	0.230769
1	0.742762	0.385435	0.687861	0.1777	0.498423	0.319783	0.145631	0.183908	0.0888889	0.0930233	0	0.0494792	0.0754878	0.520231	0.302198	0.2	0
1	0.704864	0.248668	0.599711	0.132404	0.280757	0.593496	0.100324	0.137931	0.0888889	0.0930233	0	0.0729167	0.0583537	0.289017	0.181319	0.282353	0
1	0.642104	0.120782	0.736994	0.149826	0.763407	0.368564	0.0517799	0.0804598	0.0444444	0.0465116	0	0.0182292	0.0728659	0.121387	0.10989	0.0705882	0.0769231
1	0.595897	0.104796	0.692197	0.0522648	0.59306	0.457995	0.12945	0.0574713	0	0	0	0	0.0671341	0.0751445	0.115385	0.0352941	0.0769231
1	0.609702	0.10302	0.606936	0.0905923	0.249211	0.528455	0.106796	0.0804598	0.0444444	0.0232558	0	0.00390625	0.0598171	0.0751445	0.0851648	0.164706	0
1	0.722567	0.284192	0.593931	0.156794	0.246057	0.593496	0.0970874	0.137931	0.111111	0.116279	0	0.0416667	0.0642683	0.248555	0.263736	0.235294	0.0769231
1	0.717006	0.351687	0.601156	0.125436	0.154574	0.569106	0.116505	0.195402	0.133333	0.0930233	0	0.0455729	0.0595122	0.416185	0.291209	0.235294	0
1	0.743082	0.321492	0.66763	0.209059	0.466877	0.441734	0.0970874	0.218391	0.177778	0.139535	0	0.0559896	0.0786585	0.202312	0.337912	0.247059	0.153846
1	0.716048	0.261101	0.66185	0.188153	0.236593	0.520325	0.152104	0.241379	0.2	0.162791	0	0.09375	0.077378	0.16185	0.214286	0.470588	0.0769231
1	0.754905	0.298401	0.719653	0.261324	0.18612	0.439024	0.100324	0.114943	0.311111	0.255814	0	0.19401	0.0592073	0.219653	0.296703	0.247059	0.0769231
1	0.74174	0.330373	0.660405	0.142857	0.18612	0.615176	0.100324	0.0804598	0.355556	0.348837	0	0.177083	0.0611585	0.433526	0.239011	0.282353	0
1	0.762638	0.353464	0.686416	0.212544	0.138801	0.544715	0.194175	0.206897	0.355556	0.325581	0	0.170573	0.0637805	0.398844	0.277473	0.305882	0.230769
1	0.694254	0.245115	0.654624	0.118467	0.233438	0.598916	0.100324	0.0574713	0.0222222	0.0232558	0	0.0195312	0.0613415	0.213873	0.236264	0.176471	0
1	0.794785	0.493783	0.721098	0.351916	0.255521	0.420054	0.0453074	0.045977	0.377778	0.209302	0.666667	0.130208	0.0655488	0.398844	0.480769	0.352941	0.307692
1	0.788266	0.515098	0.609827	0.170732	0.157729	0.628726	0.0776699	0.045977	0.111111	0.0465116	0	0.0403646	0.0668902	0.653179	0.395604	0.341176	0.307692
1	0.765003	0.483126	0.618497	0.132404	0.160883	0.449864	0.165049	0.367816	0.111111	0.0697674	0	0.0325521	0.0503659	0.589595	0.417582	0.2	0.0769231
1	0.82412	0.721137	0.640173	0.334495	0.138801	0.314363	0.142395	0.172414	0.333333	0.302326	0	0.157552	0.070122	0.705202	0.623626	0.647059	0.153846
1	0.786221	0.438721	0.602601	0.121951	0.0977918	0.628726	0.174757	0.149425	0.0666667	0.0465116	0	0.0507812	0.0590854	0.387283	0.42033	0.317647	0
1	0.804691	0.603908	0.66185	0.303136	0.22082	0.439024	0.142395	0.103448	0.155556	0.162791	0	0.0911458	0.0577439	0.641618	0.486264	0.576471	0.230769
1	0.716303	0.25222	0.719653	0.191638	0.432177	0.373984	0.0647249	0.103448	0.266667	0.186047	0	0.0768229	0.0682927	0.179191	0.269231	0.152941	0
1	0.641784	0.104796	0.608382	0.0383275	0.176656	0.504065	0.139159	0.149425	0.111111	0.0697674	0.111111	0.0455729	0.0825	0.104046	0.0879121	0.105882	0
1	0.638972	0.143872	0.621387	0.0836237	0.192429	0.476965	0.0679612	0.045977	0.133333	0.139535	0	0.0807292	0.0815854	0.0924855	0.153846	0.105882	0
1	0.763916	0.419183	0.65896	0.222997	0.381703	0.420054	0.116505	0.114943	0.0666667	0.0465116	0	0.00911458	0.0782927	0.323699	0.425824	0.294118	0
1	0.563495	0.053286	0.699422	0.108014	0.681388	0.460705	0.113269	0.0804598	0.0222222	0	0	0	0.0612805	0.0520231	0.0412088	0.0705882	0
1	0.609957	0.079929	0.651734	0.0627178	0.533123	0.523035	0.0873786	0.0344828	0	0	0	0	0.0610976	0.0982659	0.0576923	0.0823529	0
1	0.652841	0.0746004	0.572254	0.0592334	0.176656	0.498645	0.119741	0.321839	0.0888889	0.0465116	0	0.0364583	0.0567683	0.0867052	0.0604396	0.0470588	0.0769231
1	0.571036	0.0941385	0.631503	0.0662021	0.772871	0.569106	0.106796	0.114943	0.0444444	0.0465116	0	0.0169271	0.0687195	0.0635838	0.0906593	0.0823529	0.153846
1	0.545855	0.062167	0.57948	0.0313589	0.561514	0.590786	0.0970874	0.114943	0	0	0	0	0.0590244	0.0404624	0.0521978	0.105882	0
1	0.536397	0.0834813	0.553468	0.0348432	0.498423	0.528455	0.0906149	0.172414	0	0	0	0	0.0375	0.0404624	0.0659341	0.176471	0.0769231
1	0.565284	0.0692718	0.541908	0.0487805	0.419558	0.552846	0.0841424	0.195402	0	0	0	0	0.0357317	0.0289017	0.0521978	0.164706	0.0769231
1	0.56848	0.0692718	0.528902	0.0313589	0.182965	0.607046	0.0614887	0.091954	0	0	0	0	0.0346951	0.0635838	0.0576923	0.0823529	0
1	0.600562	0.108348	0.578035	0.0522648	0.451104	0.466125	0.0841424	0.16092	0.0222222	0.0232558	0	0.00911458	0.0451829	0.0867052	0.0906593	0.141176	0.0769231
1	0.679619	0.175844	0.608382	0.114983	0.548896	0.596206	0.0841424	0.114943	0.111111	0.0465116	0	0.0455729	0.0543902	0.179191	0.142857	0.188235	0
1	0.725506	0.357016	0.547688	0.135889	0.198738	0.525745	0.0873786	0.114943	0	0	0	0	0.0371951	0.213873	0.39011	0.247059	0.0769231
1	0.695916	0.337478	0.566474	0.111498	0.104101	0.669377	0.0970874	0.206897	0.0888889	0.0465116	0	0.00651042	0.0385366	0.317919	0.337912	0.129412	0.0769231
1	0.755608	0.463588	0.615607	0.135889	0.315457	0.425474	0.12945	0.229885	0.155556	0.0465116	0	0.0364583	0.0409756	0.439306	0.467033	0.164706	0.0769231
1	0.745702	0.390764	0.580925	0.111498	0.37224	0.596206	0.119741	0.241379	0.177778	0.162791	0	0.199219	0.0386585	0.410405	0.35989	0.188235	0.153846
1	0.747172	0.452931	0.609827	0.156794	0.394322	0.466125	0.106796	0.298851	0.111111	0.116279	0	0.0677083	0.0618293	0.445087	0.409341	0.305882	0.230769
1	0.787116	0.520426	0.604046	0.167247	0.223975	0.493225	0.0809061	0.114943	0.111111	0.0930233	0	0.0859375	0.0529268	0.358382	0.53022	0.411765	0.230769
1	0.779255	0.502664	0.606936	0.191638	0.29653	0.596206	0.139159	0.149425	0.244444	0.162791	0	0.166667	0.0509756	0.473988	0.46978	0.352941	0
1	0.832684	0.724689	0.627168	0.299652	0.280757	0.517615	0.165049	0.0344828	0.177778	0.116279	0	0.0690104	0.0735976	0.589595	0.717033	0.517647	0.0769231
1	0.714003	0.273535	0.65896	0.1777	0.362776	0.550136	0.145631	0.091954	0.288889	0.27907	0	0.161458	0.0883537	0.300578	0.233516	0.176471	0.153846
1	0.662747	0.129663	0.736994	0.209059	0.634069	0.379404	0.106796	0.321839	0.0666667	0.0465116	0	0.0182292	0.0656098	0.184971	0.0961538	0.0588235	0.0769231
1	0.714131	0.259325	0.66763	0.15331	0.539432	0.474255	0.12945	0.045977	0.0666667	0.0465116	0	0.0377604	0.0658537	0.33526	0.197802	0.176471	0.0769231
1	0.726018	0.365897	0.644509	0.160279	0.40694	0.617886	0.0970874	0.16092	0.244444	0.232558	0	0.0664062	0.0618293	0.375723	0.326923	0.211765	0.307692
1	0.756886	0.323268	0.723988	0.212544	0.507886	0.322493	0.0679612	0.114943	0.133333	0.139535	0	0.0872396	0.0764634	0.289017	0.277473	0.341176	0.153846
1	0.783856	0.445826	0.712428	0.170732	0.498423	0.542005	0.145631	0.137931	0.133333	0.139535	0	0.10026	0.0883537	0.421965	0.445055	0.164706	0.153846
1	0.68748	0.209591	0.697977	0.229965	0.630915	0.460705	0.190939	0.37931	0.133333	0.139535	0	0.0585938	0.0992073	0.150289	0.184066	0.258824	0.230769
1	0.666198	0.182948	0.589595	0.0696864	0.444795	0.420054	0.0906149	0.149425	0.0666667	0	0	0	0.0691463	0.144509	0.197802	0.0705882	0
1	0.585096	0.0550622	0.602601	0.0174216	0.495268	0.490515	0.15534	0.241379	0.0444444	0.0232558	0	0.00390625	0.0812195	0.0404624	0.0549451	0.0470588	0
1	0.601329	0.0692718	0.570809	0.0348432	0.271293	0.420054	0.110032	0.390805	0	0	0	0	0.0634146	0.0346821	0.0494505	0.141176	0.230769
1	0.580431	0.0905861	0.566474	0.0313589	0.51735	0.479675	0.116505	0.264368	0.0222222	0	0	0	0.0689634	0.0462428	0.0934066	0.105882	0
1	0.686713	0.143872	0.608382	0.0662021	0.649842	0.569106	0.116505	0.0344828	0.0444444	0.0465116	0	0.0169271	0.0806707	0.0751445	0.153846	0.129412	0.0769231
1	0.690931	0.16341	0.565029	0.0696864	0.444795	0.544715	0.0711974	0.0574713	0.0666667	0.0697674	0	0.0520833	0.0764024	0.132948	0.153846	0.152941	0
1	0.56931	0.0834813	0.601156	0.0348432	0.763407	0.490515	0.135922	0.045977	0.0444444	0.0465116	0	0.0377604	0.0780488	0.0751445	0.0686813	0.105882	0
1	0.645299	0.0976909	0.58815	0.0662021	0.66877	0.398374	0.126214	0.103448	0	0	0	0	0.0868293	0.104046	0.0631868	0.164706	0
1	0.607656	0.115453	0.58237	0.0627178	0.555205	0.506775	0.116505	0.275862	0	0	0	0	0.077378	0.0693642	0.0989011	0.2	0
1	0.58842	0.0994671	0.586705	0.0348432	0.700315	0.447154	0.122977	0.16092	0.0444444	0	0	0	0.0784756	0.109827	0.0741758	0.117647	0
1	0.608296	0.071048	0.599711	0.0418118	0.662461	0.447154	0.122977	0.252874	0	0	0	0	0.0689634	0.0462428	0.0659341	0.0941176	0
1	0.631687	0.119005	0.598266	0.0731707	0.466877	0.479675	0.145631	0.45977	0.0666667	0.0465116	0	0.0130208	0.095122	0.0924855	0.101648	0.152941	0.0769231
1	0.661149	0.134991	0.608382	0.108014	0.722397	0.517615	0.116505	0.114943	0.0444444	0.0232558	0	0.00130208	0.0684146	0.0693642	0.129121	0.2	0
1	0.629705	0.0905861	0.605491	0.0418118	0.656151	0.523035	0.135922	0.287356	0.0444444	0	0	0	0.0765244	0.0635838	0.0824176	0.117647	0
1	0.625423	0.071048	0.58237	0.0662021	0.460568	0.547425	0.15534	0.137931	0.0222222	0.0232558	0	0.0208333	0.0621951	0.0520231	0.0604396	0.105882	0
1	0.632326	0.108348	0.569364	0.0662021	0.48265	0.466125	0.0809061	0.103448	0.0222222	0	0	0	0.0512195	0.0867052	0.0879121	0.164706	0
1	0.599604	0.0746004	0.559249	0.0487805	0.457413	0.501355	0.0873786	0.183908	0.0444444	0.0465116	0	0.0273438	0.0694512	0.0809249	0.0576923	0.0823529	0
1	0.579089	0.0657194	0.541908	0.0174216	0.410095	0.501355	0.122977	0.126437	0	0	0	0	0.0603049	0.0520231	0.0549451	0.0941176	0
1	0.600243	0.0674956	0.550578	0.0383275	0.388013	0.569106	0.110032	0.183908	0	0	0	0	0.0615854	0.0578035	0.0467033	0.129412	0
1	0.684476	0.143872	0.598266	0.0836237	0.413249	0.392954	0.15534	0.0689655	0	0	0	0	0.0722561	0.0924855	0.142857	0.141176	0.0769231
1	0.706142	0.197158	0.559249	0.108014	0.287066	0.227642	0.0679612	0.045977	0.0444444	0.0232558	0	0.0130208	0.0571341	0.16185	0.178571	0.211765	0
1	0.661277	0.181172	0.58815	0.0557491	0.283912	0.433604	0.10356	0.137931	0	0	0	0	0.0795122	0.184971	0.167582	0.105882	0
1	0.771522	0.506217	0.578035	0.132404	0.211356	0.338753	0.142395	0.126437	0.133333	0.116279	0	0.201823	0.0767683	0.537572	0.46978	0.235294	0.0769231
1	0.795041	0.579041	0.619942	0.167247	0.274448	0.308943	0.126214	0.206897	0.0444444	0.0465116	0	0.0182292	0.0912195	0.50289	0.57967	0.305882	0.153846
1	0.712149	0.349911	0.601156	0.132404	0.277603	0.395664	0.145631	0.16092	0.0888889	0.0930233	0	0.0989583	0.0689024	0.387283	0.288462	0.282353	0.0769231
1	0.696811	0.255773	0.543353	0.114983	0.14511	0.533875	0.122977	0.149425	0.0888889	0.0697674	0	0.0377604	0.0531098	0.213873	0.228022	0.282353	0
1	0.629833	0.138544	0.58237	0.0627178	0.495268	0.430894	0.132686	0.0574713	0.0222222	0	0	0	0.0872561	0.150289	0.126374	0.0705882	0
1	0.711382	0.360568	0.572254	0.181185	0.246057	0.455285	0.132686	0.0229885	0.0666667	0.0697674	0	0.0325521	0.0675	0.236994	0.365385	0.294118	0.307692
1	0.699048	0.22913	0.583815	0.0696864	0.37224	0.420054	0.0841424	0.126437	0.0666667	0.0465116	0.111111	0.0325521	0.0884756	0.213873	0.228022	0.105882	0
1	0.664856	0.0888099	0.592486	0.0383275	0.599369	0.447154	0.158576	0.0804598	0.0444444	0.0232558	0	0.0117188	0.0617073	0.0924855	0.0824176	0.0470588	0
1	0.697067	0.166963	0.592486	0.0696864	0.410095	0.384824	0.119741	0.126437	0.0222222	0.0232558	0	0.0117188	0.0885366	0.196532	0.126374	0.164706	0
1	0.670097	0.188277	0.57948	0.0766551	0.353312	0.430894	0.126214	0.126437	0.0222222	0	0	0	0.07	0.17341	0.153846	0.223529	0.0769231
1	0.662044	0.188277	0.586705	0.111498	0.312303	0.466125	0.0970874	0.045977	0.0444444	0.0232558	0	0.015625	0.0639634	0.184971	0.153846	0.211765	0
1	0.763149	0.454707	0.617052	0.160279	0.305994	0.506775	0.110032	0.206897	0.133333	0.0930233	0	0.0286458	0.0675	0.543353	0.362637	0.329412	0.153846
1	0.666262	0.156306	0.570809	0.0766551	0.312303	0.504065	0.122977	0.0804598	0.111111	0.116279	0	0.108073	0.0673171	0.16763	0.14011	0.0823529	0.0769231
1	0.636735	0.0994671	0.537572	0.0662021	0.141956	0.520325	0.10356	0.229885	0.0444444	0.0465116	0	0.0442708	0.0717073	0.0693642	0.0879121	0.129412	0.0769231
1	0.590145	0.0763766	0.530347	0.0209059	0.287066	0.417344	0.0970874	0.126437	0.0444444	0.0232558	0	0.0195312	0.0706707	0.0520231	0.0741758	0.0823529	0
1	0.565156	0.0923623	0.565029	0.0243902	0.44795	0.414634	0.0970874	0.149425	0.0222222	0.0232558	0	0.0130208	0.0703049	0.0635838	0.0879121	0.105882	0
1	0.564325	0.0746004	0.547688	0.0348432	0.37224	0.346883	0.0970874	0.16092	0.0444444	0.0465116	0	0.0390625	0.0964634	0.0635838	0.0659341	0.0823529	0
1	0.664345	0.190053	0.534682	0.0662021	0.176656	0.449864	0.152104	0.126437	0.111111	0.116279	0	0.0729167	0.0644512	0.213873	0.17033	0.0941176	0
1	0.682239	0.259325	0.575145	0.0801394	0.217666	0.392954	0.126214	0.264368	0.0666667	0.0697674	0	0.0442708	0.0737805	0.219653	0.263736	0.129412	0.0769231
1	0.724228	0.365897	0.618497	0.0836237	0.384858	0.457995	0.197411	0.126437	0.0888889	0.0930233	0	0.0416667	0.0801829	0.323699	0.368132	0.176471	0.0769231
1	0.630792	0.108348	0.592486	0.0487805	0.353312	0.420054	0.184466	0.183908	0.0666667	0.0465116	0	0.0104167	0.0689024	0.0982659	0.0961538	0.105882	0
1	0.644916	0.119005	0.57948	0.0766551	0.350158	0.363144	0.161812	0.126437	0.111111	0.0697674	0	0.0338542	0.0792073	0.0924855	0.10989	0.129412	0
1	0.659424	0.184725	0.560694	0.0940767	0.274448	0.387534	0.15534	0.195402	0.0444444	0.0465116	0	0.0325521	0.0758537	0.190751	0.151099	0.188235	0
1	0.608232	0.0746004	0.534682	0.0452962	0.195584	0.493225	0.0970874	0.137931	0	0	0	0	0.0642683	0.0520231	0.0576923	0.129412	0.0769231
1	0.582476	0.079929	0.544798	0.0418118	0.214511	0.376694	0.18123	0.275862	0	0	0	0	0.0539024	0.0635838	0.0741758	0.0823529	0
1	0.57551	0.0817052	0.533237	0.0313589	0.211356	0.346883	0.142395	0.206897	0	0	0	0	0.067561	0.0462428	0.0631868	0.164706	0.0769231
1	0.610213	0.0763766	0.510116	0.0487805	0.15142	0.441734	0.0938511	0.114943	0.0222222	0.0232558	0	0.0325521	0.0745122	0.0462428	0.0686813	0.117647	0
1	0.551799	0.0728242	0.514451	0.0209059	0.198738	0.466125	0.10356	0.045977	0.0222222	0	0	0	0.0622561	0.0520231	0.0796703	0.0352941	0
1	0.738225	0.325044	0.530347	0.156794	0.154574	0.265583	0.110032	0.045977	0.155556	0.162791	0	0.0703125	0.042561	0.346821	0.282967	0.223529	0.0769231
1	0.67457	0.227353	0.560694	0.0731707	0.173502	0.344173	0.220065	0.218391	0.0666667	0.0465116	0	0.0299479	0.0792683	0.179191	0.228022	0.152941	0.0769231
1	0.617754	0.0763766	0.547688	0.0278746	0.258675	0.417344	0.135922	0.091954	0.155556	0.162791	0	0.0429688	0.0676829	0.0462428	0.0631868	0.129412	0.0769231
1	0.560299	0.0923623	0.541908	0.0418118	0.208202	0.368564	0.106796	0.172414	0.0888889	0.0930233	0	0.0351562	0.0601829	0.0867052	0.0686813	0.141176	0
1	0.629194	0.0781528	0.521676	0.0418118	0.173502	0.319783	0.158576	0.137931	0.0222222	0.0232558	0	0.00911458	0.0496341	0.017341	0.0741758	0.164706	0
1	0.615198	0.0817052	0.517341	0.0557491	0.233438	0.322493	0.0970874	0.0344828	0	0	0	0	0.0642683	0.0404624	0.0659341	0.176471	0
1	0.664345	0.110124	0.49422	0.0592334	0.217666	0.205962	0.0744337	0.149425	0	0	0	0	0.0704268	0.115607	0.0741758	0.176471	0
1	0.607145	0.079929	0.5	0.0522648	0.141956	0.417344	0.0517799	0.0574713	0	0	0	0	0.0585976	0.0462428	0.0714286	0.129412	0
1	0.53857	0.0728242	0.50578	0.0278746	0.135647	0.355014	0.106796	0.218391	0	0	0	0	0.0687195	0.0693642	0.0686813	0.0470588	0
1	0.545344	0.0586146	0.508671	0.0452962	0.138801	0.338753	0.119741	0.183908	0	0	0	0	0.0584146	0.017341	0.0549451	0.105882	0.0769231
1	0.59398	0.0852575	0.504335	0.0418118	0.0725552	0.476965	0.0744337	0.241379	0.0222222	0	0	0	0.0672561	0.0520231	0.0631868	0.188235	0
1	0.567585	0.062167	0.507225	0.0209059	0.148265	0.471545	0.0970874	0.149425	0	0	0	0	0.0725	0.0404624	0.0521978	0.105882	0
1	0.584841	0.0959147	0.514451	0.0209059	0.126183	0.338753	0.152104	0.172414	0	0	0	0	0.0681098	0.0924855	0.0824176	0.0823529	0.0769231
1	0.569438	0.0657194	0.50289	0.0383275	0.123028	0.444444	0.116505	0.126437	0.0666667	0.0697674	0	0.0429688	0.0581098	0.0462428	0.0467033	0.129412	0.0769231
1	0.59219	0.071048	0.533237	0.0418118	0.280757	0.401084	0.126214	0.137931	0	0	0	0	0.0643293	0.0462428	0.0521978	0.141176	0.0769231
1	0.587205	0.053286	0.534682	0.0348432	0.211356	0.376694	0.139159	0.126437	0.0666667	0.0697674	0	0.0390625	0.0646341	0.0462428	0.043956	0.0705882	0
1	0.590912	0.0817052	0.540462	0.0801394	0.167192	0.444444	0.0711974	0.103448	0.0222222	0.0232558	0	0.0130208	0.0610366	0.0867052	0.0631868	0.0941176	0
1	0.580047	0.0763766	0.540462	0.0348432	0.141956	0.433604	0.0970874	0.103448	0.0222222	0.0232558	0	0.03125	0.064878	0.0809249	0.0659341	0.0588235	0
1	0.667796	0.165187	0.549133	0.0836237	0.173502	0.466125	0.158576	0.172414	0.0666667	0.0232558	0	0.015625	0.0807317	0.184971	0.115385	0.2	0.153846
1	0.647025	0.195382	0.547688	0.0522648	0.141956	0.441734	0.171521	0.195402	0.133333	0.0697674	0.222222	0.0416667	0.0943293	0.213873	0.156593	0.188235	0
1	0.630728	0.0746004	0.57659	0.0487805	0.381703	0.417344	0.165049	0.114943	0.0222222	0.0232558	0	0.00651042	0.0812195	0.017341	0.0851648	0.0941176	0
1	0.593341	0.071048	0.541908	0.0278746	0.18612	0.436314	0.0647249	0.103448	0	0	0	0	0.0721341	0.0289017	0.0714286	0.0941176	0.0769231
1	0.58631	0.0497336	0.559249	0.0383275	0.239748	0.490515	0.106796	0.206897	0.133333	0.0232558	0	0.00651042	0.0631098	0.0520231	0.0384615	0.0588235	0
1	0.583562	0.0994671	0.546243	0.0418118	0.189274	0.457995	0.148867	0.114943	0.0666667	0	0	0	0.0637195	0.132948	0.0741758	0.0705882	0
1	0.662491	0.17762	0.573699	0.0696864	0.293375	0.460705	0.15534	0.137931	0.0444444	0.0465116	0	0.0364583	0.0810366	0.202312	0.137363	0.176471	0
1	0.749601	0.435169	0.559249	0.108014	0.126183	0.430894	0.122977	0.045977	0.155556	0.116279	0	0.132812	0.0386585	0.537572	0.362637	0.235294	0
1	0.727104	0.365897	0.560694	0.142857	0.167192	0.303523	0.145631	0.0689655	0.133333	0.116279	0	0.0546875	0.0565244	0.450867	0.304945	0.176471	0.153846
1	0.594235	0.0692718	0.550578	0.0139373	0.176656	0.520325	0.0711974	0.0804598	0	0	0	0	0.0685976	0.0635838	0.0631868	0.0470588	0.0769231
1	0.589442	0.0568384	0.534682	0.0243902	0.132492	0.422764	0.0841424	0.16092	0.0888889	0.0930233	0	0.0325521	0.0675	0.0578035	0.0521978	0.0352941	0
1	0.610468	0.0959147	0.513006	0.0627178	0.141956	0.341463	0.0970874	0.126437	0.0444444	0	0	0	0.077378	0.0462428	0.0961538	0.129412	0
1	0.58516	0.10302	0.513006	0.0487805	0.170347	0.365854	0.0906149	0.310345	0	0	0	0	0.0785366	0.0693642	0.0989011	0.117647	0
1	0.592638	0.0781528	0.517341	0.0592334	0.129338	0.281843	0.142395	0.344828	0.0222222	0	0	0	0.0831707	0.0578035	0.0604396	0.141176	0
1	0.601202	0.0941385	0.518786	0.0452962	0.138801	0.330623	0.0744337	0.252874	0	0	0	0	0.085	0.0751445	0.0714286	0.164706	0
1	0.57225	0.0870337	0.511561	0.0557491	0.119874	0.392954	0.171521	0.241379	0	0	0	0	0.0736585	0.0809249	0.0631868	0.141176	0
1	0.642615	0.0923623	0.498555	0.0383275	0.141956	0.298103	0.0906149	0.16092	0.0222222	0	0	0	0.0770732	0.0693642	0.0769231	0.141176	0
1	0.574295	0.0515098	0.504335	0.0348432	0.116719	0.333333	0.0873786	0.149425	0	0	0	0	0.072439	0.017341	0.0357143	0.152941	0
1	0.608487	0.0763766	0.517341	0.0383275	0.198738	0.376694	0.0711974	0.172414	0.0222222	0	0	0	0.0779268	0.0462428	0.0741758	0.0941176	0
1	0.643063	0.119005	0.534682	0.0836237	0.195584	0.276423	0.0550162	0.195402	0.0444444	0	0	0	0.0796341	0.109827	0.101648	0.129412	0
1	0.682942	0.204263	0.550578	0.087108	0.258675	0.252033	0.139159	0.137931	0.0666667	0	0	0	0.069939	0.127168	0.214286	0.176471	0
1	0.640187	0.165187	0.514451	0.0487805	0.15142	0.214092	0.0776699	0.045977	0.0444444	0.0232558	0	0.0260417	0.072378	0.132948	0.167582	0.105882	0
1	0.580367	0.0763766	0.541908	0.0313589	0.258675	0.317073	0.0711974	0.195402	0	0	0	0	0.077561	0.0578035	0.0851648	0.0235294	0
1	0.604397	0.0781528	0.520231	0.0452962	0.201893	0.357724	0.100324	0.195402	0	0	0	0	0.0745732	0.0693642	0.0659341	0.0941176	0
1	0.58925	0.0657194	0.520231	0.0348432	0.205047	0.325203	0.100324	0.206897	0	0	0	0	0.0865244	0.0635838	0.0494505	0.0823529	0.0769231
1	0.56669	0.0586146	0.530347	0.0383275	0.182965	0.314363	0.12945	0.229885	0	0	0	0	0.0996951	0.0520231	0.0357143	0.129412	0
1	0.56081	0.0586146	0.536127	0.0243902	0.211356	0.411924	0.0711974	0.0689655	0	0	0	0	0.112012	0.017341	0.0549451	0.117647	0
1	0.579408	0.0603908	0.565029	0.0418118	0.242902	0.376694	0.113269	0.149425	0	0	0	0	0.0818293	0.0462428	0.0549451	0.0705882	0
1	0.607273	0.10302	0.523121	0.0487805	0.135647	0.466125	0.122977	0.0804598	0.0888889	0.0930233	0	0.0651042	0.052561	0.0982659	0.0934066	0.0823529	0
1	0.622867	0.101243	0.550578	0.0313589	0.217666	0.379404	0.145631	0.0229885	0.0888889	0.0697674	0	0.0182292	0.0706707	0.0809249	0.101648	0.0705882	0
1	0.662427	0.191829	0.563584	0.108014	0.182965	0.428184	0.165049	0.149425	0.133333	0.139535	0	0.0664062	0.069939	0.156069	0.18956	0.141176	0
1	0.655589	0.20071	0.593931	0.0905923	0.249211	0.447154	0.145631	0.0804598	0.111111	0.0930233	0	0.0690104	0.0790244	0.231214	0.167582	0.141176	0
1	0.680642	0.222025	0.573699	0.111498	0.22082	0.455285	0.126214	0.103448	0.111111	0.0697674	0	0.0169271	0.0779268	0.265896	0.162088	0.223529	0.0769231
1	0.643766	0.143872	0.575145	0.0731707	0.280757	0.390244	0.10356	0.045977	0.0444444	0.0465116	0	0.0195312	0.0912195	0.121387	0.142857	0.0823529	0.0769231
1	0.65086	0.172291	0.530347	0.0766551	0.176656	0.528455	0.145631	0.103448	0.0222222	0.0232558	0	0.078125	0.0729878	0.127168	0.151099	0.235294	0
1	0.59513	0.0852575	0.533237	0.0627178	0.217666	0.414634	0.0873786	0.091954	0	0	0	0	0.0813415	0.0635838	0.0714286	0.117647	0.0769231
1	0.608743	0.117229	0.553468	0.0766551	0.182965	0.379404	0.132686	0.218391	0.111111	0.0930233	0	0.0794271	0.0789024	0.0924855	0.115385	0.0941176	0
1	0.673484	0.190053	0.565029	0.0731707	0.18612	0.479675	0.132686	0.206897	0.0444444	0.0232558	0	0.0195312	0.0615854	0.0924855	0.200549	0.2	0.0769231
1	0.662172	0.206039	0.556358	0.101045	0.15142	0.300813	0.142395	0.091954	0.0888889	0.0930233	0	0.0234375	0.0578659	0.16185	0.206044	0.152941	0
1	0.636352	0.0976909	0.59104	0.0940767	0.283912	0.308943	0.0938511	0.091954	0.0222222	0.0232558	0	0.00651042	0.0684756	0.0867052	0.0824176	0.105882	0.0769231
1	0.627085	0.136767	0.563584	0.101045	0.277603	0.357724	0.0906149	0.195402	0	0	0	0	0.0598171	0.0924855	0.0934066	0.317647	0
1	0.61769	0.062167	0.543353	0.0313589	0.268139	0.376694	0.0841424	0.114943	0	0	0	0	0.0614634	0.017341	0.0576923	0.129412	0
1	0.553269	0.053286	0.539017	0.0313589	0.258675	0.319783	0.0744337	0.0344828	0	0	0	0	0.0591463	0.0462428	0.0357143	0.105882	0
1	0.655525	0.106572	0.544798	0.0592334	0.170347	0.371274	0.0711974	0.0804598	0	0	0	0	0.0679878	0.0982659	0.0989011	0.0823529	0
1	0.693296	0.305506	0.549133	0.0766551	0.164038	0.447154	0.119741	0.091954	0.0888889	0.0697674	0	0.0442708	0.0665244	0.248555	0.318681	0.141176	0.0769231
1	0.626766	0.124334	0.557803	0.0662021	0.0977918	0.436314	0.152104	0.321839	0.177778	0.162791	0	0.0898438	0.067622	0.115607	0.101648	0.152941	0
1	0.620438	0.0674956	0.572254	0.0522648	0.138801	0.371274	0.139159	0.275862	0.133333	0.0465116	0	0.0221354	0.0706707	0.0520231	0.0467033	0.141176	0
1	0.663194	0.154529	0.58526	0.101045	0.280757	0.360434	0.126214	0.103448	0.0444444	0.0465116	0	0.0078125	0.0692683	0.104046	0.145604	0.164706	0.153846
1	0.676424	0.190053	0.567919	0.101045	0.258675	0.485095	0.15534	0.137931	0.0888889	0.0697674	0.111111	0.0338542	0.0585976	0.184971	0.153846	0.223529	0
1	0.58369	0.062167	0.556358	0.0313589	0.280757	0.460705	0.0809061	0.091954	0	0	0	0	0.0607317	0.0462428	0.0604396	0.0588235	0
1	0.679619	0.104796	0.559249	0.10453	0.164038	0.357724	0.0647249	0.149425	0.0222222	0.0232558	0	0.00390625	0.0576829	0.115607	0.0714286	0.141176	0.0769231
1	0.679683	0.186501	0.563584	0.0905923	0.148265	0.457995	0.119741	0.0114943	0.133333	0.0697674	0	0.0182292	0.0641463	0.104046	0.222527	0.0705882	0
1	0.676871	0.209591	0.57948	0.087108	0.173502	0.355014	0.165049	0.436782	0.0444444	0.0232558	0	0.0273438	0.0958537	0.16763	0.197802	0.188235	0.0769231
1	0.673995	0.16341	0.58237	0.0592334	0.201893	0.449864	0.119741	0.149425	0.0888889	0.0465116	0	0.0299479	0.0960976	0.150289	0.159341	0.0941176	0
1	0.786285	0.381883	0.614162	0.163763	0.217666	0.276423	0.165049	0.0804598	0.0666667	0.0697674	0	0.0716146	0.100732	0.352601	0.348901	0.270588	0.307692
1	0.737266	0.399645	0.557803	0.12892	0.104101	0.476965	0.110032	0.183908	0.133333	0.0930233	0	0.0533854	0.0602439	0.393064	0.340659	0.352941	0.230769
1	0.752988	0.342806	0.57948	0.10453	0.179811	0.493225	0.106796	0.0229885	0.0666667	0.0697674	0	0.0494792	0.0546951	0.32948	0.340659	0.117647	0.153846
1	0.760337	0.396092	0.562139	0.149826	0.123028	0.482385	0.139159	0.0114943	0.0888889	0.0465116	0.222222	0.0169271	0.0662195	0.543353	0.274725	0.317647	0.153846
1	0.726018	0.362345	0.570809	0.12892	0.154574	0.479675	0.10356	0.114943	0.0444444	0.0465116	0	0.0247396	0.0636585	0.427746	0.291209	0.282353	0
1	0.700134	0.280639	0.557803	0.108014	0.0977918	0.539295	0.15534	0.310345	0.0444444	0.0465116	0	0.0403646	0.0576829	0.387283	0.195055	0.223529	0.0769231
1	0.669713	0.197158	0.618497	0.0940767	0.239748	0.368564	0.132686	0.114943	0.0666667	0.0697674	0	0.0533854	0.0565854	0.208092	0.175824	0.129412	0
1	0.667668	0.172291	0.617052	0.0905923	0.195584	0.376694	0.12945	0.137931	0.0666667	0.0465116	0	0.0182292	0.0854268	0.179191	0.162088	0.0823529	0
1	0.639611	0.145648	0.592486	0.101045	0.258675	0.398374	0.18123	0.126437	0.0444444	0.0232558	0	0.0299479	0.0696341	0.144509	0.115385	0.176471	0
1	0.674826	0.152753	0.58526	0.0696864	0.195584	0.387534	0.135922	0.229885	0.0444444	0.0465116	0	0.0377604	0.0710366	0.0982659	0.164835	0.0941176	0.0769231
1	0.673292	0.198934	0.614162	0.0766551	0.242902	0.338753	0.15534	0.183908	0.0666667	0.0465116	0	0.0273438	0.0940854	0.17341	0.18956	0.152941	0
1	0.723142	0.282416	0.57948	0.125436	0.195584	0.349593	0.113269	0.218391	0.0888889	0.0697674	0	0.0182292	0.067378	0.248555	0.252747	0.282353	0
1	0.590976	0.0515098	0.557803	0.0174216	0.201893	0.390244	0.139159	0.206897	0.0222222	0	0	0	0.065122	0.0462428	0.0467033	0.0470588	0
1	0.599859	0.0479574	0.547688	0.0243902	0.205047	0.390244	0.161812	0.229885	0	0	0	0	0.0667683	0.017341	0.0549451	0.0470588	0
1	0.588483	0.0870337	0.524566	0.0313589	0.148265	0.406504	0.12945	0.241379	0	0	0	0	0.0681098	0.0693642	0.0741758	0.117647	0
1	0.602096	0.0994671	0.531792	0.0418118	0.129338	0.452575	0.0841424	0.114943	0.0222222	0	0	0	0.0826829	0.121387	0.0686813	0.117647	0
1	0.685307	0.186501	0.550578	0.101045	0.170347	0.409214	0.165049	0.172414	0.0444444	0.0232558	0	0.0182292	0.0671341	0.156069	0.153846	0.247059	0.0769231
1	0.600626	0.0834813	0.536127	0.0627178	0.205047	0.365854	0.113269	0.045977	0	0	0	0	0.0584756	0.0346821	0.0824176	0.129412	0
1	0.586247	0.071048	0.520231	0.010453	0.205047	0.392954	0.0614887	0.103448	0.0222222	0.0232558	0	0.0299479	0.0637805	0.0462428	0.0796703	0.0352941	0
1	0.616029	0.0994671	0.510116	0.0278746	0.227129	0.411924	0.113269	0.103448	0	0	0	0	0.0571341	0.0693642	0.0879121	0.141176	0
1	0.604717	0.0728242	0.492775	0.0348432	0.195584	0.420054	0.113269	0.091954	0	0	0	0	0.0395122	0.0462428	0.0631868	0.117647	0
1	0.577427	0.062167	0.514451	0.0522648	0.18612	0.425474	0.0970874	0.0574713	0.0444444	0	0	0	0.0573171	0.0346821	0.0659341	0.0470588	0.0769231
1	0.600115	0.0834813	0.523121	0.0278746	0.18612	0.422764	0.100324	0.16092	0	0	0	0	0.0637195	0.0635838	0.0824176	0.0705882	0
1	0.616604	0.0870337	0.528902	0.0383275	0.167192	0.466125	0.0873786	0.126437	0.0444444	0.0465116	0	0.0234375	0.0667683	0.0578035	0.0851648	0.0941176	0
1	0.576724	0.0728242	0.541908	0.0348432	0.230284	0.387534	0.12945	0.091954	0.0444444	0.0465116	0	0.015625	0.0769512	0.0635838	0.0604396	0.0941176	0
1	0.577938	0.0763766	0.528902	0.0383275	0.195584	0.452575	0.0776699	0.114943	0.0222222	0.0232558	0	0.00911458	0.0670122	0.0462428	0.0741758	0.0941176	0
1	0.672333	0.134991	0.547688	0.0487805	0.268139	0.376694	0.12945	0.114943	0.0444444	0.0465116	0	0.0325521	0.075122	0.16763	0.0989011	0.129412	0
1	0.712597	0.357016	0.557803	0.139373	0.119874	0.501355	0.184466	0.310345	0.2	0.186047	0	0.289062	0.0645122	0.450867	0.288462	0.2	0.0769231
1	0.743913	0.364121	0.562139	0.108014	0.170347	0.476965	0.152104	0.103448	0.222222	0.162791	0	0.11849	0.0506707	0.549133	0.258242	0.164706	0.153846
1	0.628619	0.113677	0.557803	0.0418118	0.192429	0.449864	0.116505	0.045977	0.0444444	0.0232558	0	0.00260417	0.092622	0.132948	0.0961538	0.0705882	0
1	0.602544	0.0852575	0.537572	0.0487805	0.138801	0.493225	0.0906149	0.103448	0.111111	0.116279	0	0.0494792	0.0684756	0.0693642	0.0686813	0.117647	0.0769231
1	0.6476	0.181172	0.546243	0.087108	0.230284	0.447154	0.0809061	0.091954	0.0444444	0.0465116	0	0.0117188	0.0567683	0.202312	0.14011	0.188235	0
1	0.652521	0.154529	0.565029	0.0209059	0.141956	0.363144	0.249191	0.367816	0	0	0	0	0.0929268	0.208092	0.129121	0.0470588	0
1	0.584521	0.079929	0.518786	0.0418118	0.227129	0.414634	0.10356	0.137931	0.0888889	0.0232558	0	0.0078125	0.0782927	0.0289017	0.0769231	0.129412	0.0769231
1	0.612577	0.0976909	0.508671	0.0383275	0.135647	0.317073	0.0841424	0.287356	0	0	0	0	0.0769512	0.104046	0.0686813	0.129412	0.0769231
1	0.566498	0.0674956	0.495665	0.0278746	0.0788644	0.555556	0.106796	0.16092	0	0	0	0	0.104024	0.0520231	0.0494505	0.117647	0.0769231
1	0.594044	0.0834813	0.504335	0.0627178	0.100946	0.406504	0.145631	0.264368	0	0	0	0	0.0710976	0.0462428	0.0631868	0.188235	0
1	0.576788	0.0905861	0.495665	0.0627178	0.0504732	0.246612	0.0744337	0.195402	0.0666667	0	0	0	0.0918902	0.0809249	0.0769231	0.105882	0
1	0.600818	0.071048	0.5	0.0557491	0.132492	0.382114	0.0938511	0.149425	0	0	0	0	0.089878	0.0404624	0.0576923	0.141176	0
1	0.586055	0.0941385	0.508671	0.010453	0.0662461	0.406504	0.135922	0.137931	0.155556	0.162791	0	0.0898438	0.0466463	0.0809249	0.0741758	0.141176	0
1	0.602288	0.0603908	0.501445	0.0313589	0.0694006	0.449864	0.110032	0.16092	0	0	0	0	0.0693293	0.0404624	0.0467033	0.117647	0
1	0.612258	0.110124	0.510116	0.0627178	0.0662461	0.447154	0.119741	0.264368	0.0222222	0	0	0	0.0939634	0.0809249	0.0851648	0.2	0
1	0.615645	0.079929	0.507225	0.0557491	0.0662461	0.406504	0.0582524	0.218391	0	0	0	0	0.0923171	0.0693642	0.0549451	0.152941	0
1	0.608359	0.0923623	0.501445	0.0592334	0.0410095	0.406504	0.106796	0.264368	0	0	0	0	0.082561	0.0635838	0.0851648	0.0941176	0.153846
1	0.621333	0.108348	0.49422	0.0592334	0.0536278	0.485095	0.0453074	0.252874	0	0	0	0	0.0970122	0.0462428	0.101648	0.188235	0
1	0.605356	0.108348	0.492775	0.0627178	0.0473186	0.430894	0.0938511	0.275862	0	0	0	0	0.10622	0.0578035	0.0906593	0.211765	0
1	0.545664	0.0568384	0.504335	0.0348432	0.0473186	0.452575	0.0938511	0.172414	0.111111	0	0	0	0.0658537	0.0289017	0.0549451	0.0823529	0
1	0.613984	0.0817052	0.50289	0.0522648	0.0725552	0.387534	0.113269	0.103448	0.0222222	0	0	0	0.067622	0.0346821	0.0686813	0.176471	0
1	0.62945	0.0870337	0.507225	0.0487805	0.126183	0.357724	0.0809061	0.103448	0	0	0	0	0.0733537	0.0289017	0.0824176	0.164706	0
1	0.565923	0.0550622	0.518786	0.0174216	0.176656	0.436314	0.10356	0.103448	0	0	0	0	0.0628659	0.0231214	0.0686813	0.0235294	0
1	0.597559	0.0870337	0.534682	0.0731707	0.198738	0.373984	0.113269	0.241379	0.0444444	0.0465116	0	0.00911458	0.0657317	0.0635838	0.0714286	0.129412	0.0769231
1	0.59072	0.0550622	0.536127	0.0139373	0.321767	0.322493	0.116505	0.045977	0	0	0	0	0.067561	0.0231214	0.0631868	0.0470588	0
1	0.606889	0.0657194	0.556358	0.0452962	0.246057	0.355014	0.0906149	0.0574713	0.0222222	0.0232558	0	0.0351562	0.0690854	0.017341	0.0824176	0.0470588	0
1	0.653096	0.127886	0.562139	0.0418118	0.283912	0.382114	0.0970874	0.126437	0	0	0	0	0.0754268	0.104046	0.104396	0.164706	0.153846
1	0.621333	0.117229	0.569364	0.0696864	0.123028	0.506775	0.12945	0.114943	0.0888889	0.0697674	0	0.0455729	0.0828659	0.109827	0.0934066	0.141176	0.0769231
1	0.629194	0.124334	0.57948	0.0557491	0.15142	0.520325	0.0679612	0.137931	0.111111	0.0697674	0	0.0455729	0.0570732	0.208092	0.0686813	0.0941176	0.0769231
1	0.726337	0.330373	0.580925	0.146341	0.201893	0.387534	0.152104	0.206897	0.133333	0.116279	0	0.0846354	0.0770732	0.404624	0.266484	0.2	0.153846
1	0.805202	0.62167	0.645954	0.278746	0.15142	0.373984	0.110032	0.0689655	0.155556	0.116279	0.111111	0.0742188	0.0695732	0.601156	0.549451	0.482353	0.384615
1	0.743337	0.312611	0.674855	0.202091	0.195584	0.314363	0.119741	0.114943	0.311111	0.302326	0	0.171875	0.0579878	0.34104	0.260989	0.247059	0.0769231
1	0.686394	0.198934	0.67052	0.12892	0.242902	0.246612	0.139159	0.195402	0.333333	0.302326	0	0.213542	0.0790244	0.150289	0.200549	0.152941	0
1	0.665687	0.16341	0.682081	0.097561	0.312303	0.387534	0.0906149	0.126437	0.177778	0.162791	0	0.0807292	0.0615244	0.138728	0.162088	0.105882	0
1	0.679619	0.197158	0.674855	0.146341	0.432177	0.249322	0.119741	0.287356	0.155556	0.162791	0	0.0494792	0.0654878	0.16763	0.175824	0.2	0.0769231
1	0.616029	0.0888099	0.656069	0.0662021	0.495268	0.330623	0.0841424	0.091954	0.133333	0.0930233	0	0.00911458	0.0682317	0.0809249	0.0769231	0.0941176	0
1	0.624656	0.120782	0.554913	0.0766551	0.138801	0.604336	0.116505	0.091954	0.111111	0.0930233	0	0.03125	0.075122	0.0404624	0.123626	0.176471	0.0769231
1	0.634499	0.104796	0.578035	0.0696864	0.173502	0.392954	0.122977	0.103448	0.266667	0.255814	0	0.136719	0.0884146	0.0751445	0.0879121	0.164706	0
1	0.646578	0.158082	0.596821	0.0836237	0.258675	0.439024	0.126214	0.183908	0.222222	0.186047	0	0.0768229	0.08	0.16763	0.126374	0.164706	0
1	0.664728	0.115453	0.648844	0.087108	0.485804	0.552846	0.100324	0.0689655	0.111111	0.116279	0	0.0390625	0.0825	0.127168	0.0879121	0.129412	0
1	0.571739	0.0568384	0.630058	0.0452962	0.309148	0.411924	0.10356	0.229885	0.0222222	0	0	0	0.0945732	0.0404624	0.0412088	0.117647	0
1	0.726785	0.269982	0.621387	0.125436	0.255521	0.387534	0.0938511	0.149425	0.155556	0.162791	0	0.0976562	0.0761585	0.300578	0.225275	0.2	0.0769231
1	0.785518	0.447602	0.640173	0.247387	0.198738	0.333333	0.158576	0.195402	0.155556	0.116279	0	0.0651042	0.0637195	0.32948	0.436813	0.411765	0.0769231
1	0.82706	0.60746	0.630058	0.327526	0.223975	0.319783	0.135922	0.471264	0.0888889	0.0465116	0.111111	0.0299479	0.0666463	0.184971	0.755495	0.388235	0.153846
1	0.686202	0.17762	0.580925	0.0662021	0.195584	0.547425	0.152104	0.103448	0.0888889	0.0465116	0	0.0559896	0.0683537	0.179191	0.148352	0.164706	0.0769231
1	0.6816	0.20071	0.543353	0.0731707	0.123028	0.523035	0.0582524	0.045977	0.0222222	0.0232558	0	0.0234375	0.0506098	0.17341	0.175824	0.223529	0
1	0.743721	0.333925	0.592486	0.132404	0.189274	0.409214	0.12945	0.114943	0.311111	0.325581	0	0.173177	0.0592683	0.381503	0.285714	0.188235	0.153846
1	0.58631	0.0746004	0.644509	0.0766551	0.299685	0.392954	0.119741	0.172414	0.0222222	0	0	0	0.0893902	0.0809249	0.0576923	0.0823529	0
1	0.757525	0.431616	0.572254	0.118467	0.141956	0.452575	0.223301	0.241379	0.111111	0.0930233	0	0.0846354	0.0512805	0.456647	0.395604	0.223529	0.0769231
1	0.675145	0.245115	0.547688	0.10453	0.167192	0.468835	0.139159	0.218391	0.155556	0.139535	0	0.128906	0.052561	0.289017	0.197802	0.164706	0.153846
1	0.578641	0.0746004	0.58526	0.0452962	0.246057	0.517615	0.0906149	0.0804598	0.0444444	0.0465116	0	0.0143229	0.0710366	0.0809249	0.0576923	0.0823529	0
1	0.580878	0.0586146	0.617052	0.0487805	0.343849	0.433604	0.158576	0.195402	0.0222222	0.0232558	0	0.00390625	0.0738415	0.0520231	0.0467033	0.0823529	0
1	0.623762	0.134991	0.606936	0.0662021	0.274448	0.365854	0.132686	0.103448	0.0666667	0.0697674	0	0.0286458	0.087561	0.115607	0.123626	0.117647	0.0769231
1	0.657954	0.181172	0.575145	0.0696864	0.189274	0.498645	0.0776699	0.16092	0.0666667	0.0465116	0	0.0247396	0.0715244	0.115607	0.178571	0.2	0
1	0.626382	0.131439	0.615607	0.0557491	0.33123	0.430894	0.145631	0.149425	0.0666667	0.0465116	0	0.0533854	0.0679878	0.144509	0.123626	0.0470588	0
1	0.663833	0.152753	0.647399	0.101045	0.324921	0.409214	0.139159	0.0804598	0.155556	0.0930233	0	0.0429688	0.0776829	0.150289	0.129121	0.152941	0
1	0.67604	0.184725	0.622832	0.10453	0.230284	0.460705	0.132686	0.298851	0.0666667	0.0697674	0	0.03125	0.0628049	0.17341	0.167582	0.152941	0
1	0.717709	0.22913	0.605491	0.0940767	0.271293	0.460705	0.139159	0.298851	0.0888889	0.0465116	0	0.0377604	0.0785976	0.184971	0.230769	0.152941	0
1	0.63175	0.0959147	0.57659	0.0731707	0.205047	0.509485	0.122977	0.126437	0.0888889	0.0232558	0	0.0169271	0.0728659	0.115607	0.0686813	0.105882	0
1	0.609702	0.0923623	0.580925	0.0348432	0.293375	0.479675	0.122977	0.137931	0.0444444	0.0465116	0	0.0533854	0.0637805	0.104046	0.0741758	0.0823529	0
1	0.577619	0.0941385	0.547688	0.0418118	0.205047	0.471545	0.139159	0.229885	0.0222222	0.0232558	0	0.0638021	0.0518293	0.0924855	0.0686813	0.141176	0
1	0.5626	0.0674956	0.540462	0.0348432	0.189274	0.447154	0.0970874	0.126437	0	0	0	0	0.0702439	0.0578035	0.0494505	0.117647	0
1	0.530006	0.0728242	0.534682	0.0174216	0.107256	0.628726	0.0841424	0.103448	0.0222222	0	0	0	0.0781707	0.0520231	0.0659341	0.0705882	0.153846
1	0.620375	0.104796	0.586705	0.142857	0.287066	0.341463	0.0906149	0.0689655	0.0666667	0.0697674	0	0.0260417	0.0686585	0.0867052	0.101648	0.0823529	0
1	0.615326	0.136767	0.596821	0.0522648	0.255521	0.357724	0.113269	0.16092	0.133333	0.0697674	0	0.0273438	0.0653049	0.121387	0.112637	0.176471	0
1	0.6221	0.0834813	0.630058	0.0696864	0.233438	0.325203	0.0776699	0.172414	0.266667	0.0697674	0	0.0338542	0.0854268	0.138728	0.0302198	0.129412	0.0769231
1	0.643382	0.110124	0.586705	0.0557491	0.252366	0.387534	0.0970874	0.114943	0.0888889	0.0697674	0	0.0533854	0.0946951	0.0809249	0.0741758	0.247059	0
1	0.65789	0.0994671	0.563584	0.0592334	0.0914826	0.298103	0.100324	0.206897	0.0444444	0	0	0	0.082439	0.0867052	0.0796703	0.141176	0
1	0.664536	0.172291	0.589595	0.121951	0.211356	0.436314	0.106796	0.0229885	0.133333	0.139535	0	0.132812	0.232378	0.0982659	0.153846	0.282353	0
1	0.679811	0.186501	0.602601	0.135889	0.249211	0.311653	0.0841424	0.0344828	0.0444444	0.0232558	0.111111	0.00651042	0.176341	0.115607	0.175824	0.235294	0.0769231
1	0.790695	0.470693	0.645954	0.254355	0.176656	0.360434	0.0744337	0.0804598	0.422222	0.395349	0.111111	0.1875	0.0528659	0.416185	0.461538	0.282353	0.0769231
1	0.644085	0.127886	0.59104	0.132404	0.170347	0.449864	0.0938511	0.149425	0.155556	0.0697674	0.111111	0.0520833	0.110976	0.104046	0.115385	0.141176	0
1	0.630728	0.147425	0.578035	0.0522648	0.274448	0.531165	0.0744337	0.126437	0.0222222	0.0232558	0	0.0130208	0.0817683	0.0867052	0.148352	0.152941	0.0769231
1	0.636672	0.110124	0.614162	0.0557491	0.315457	0.430894	0.0873786	0.206897	0.0666667	0.0697674	0	0.0182292	0.0648171	0.0578035	0.0989011	0.188235	0
1	0.693999	0.232682	0.617052	0.167247	0.170347	0.430894	0.0906149	0.149425	0.222222	0.0465116	0	0.0208333	0.132927	0.265896	0.173077	0.247059	0.0769231
1	0.677127	0.26643	0.609827	0.191638	0.0977918	0.300813	0.174757	0.551724	0.0444444	0.0465116	0	0.00651042	0.110854	0.260116	0.239011	0.2	0.0769231
1	0.67751	0.186501	0.621387	0.188153	0.0630915	0.298103	0.152104	0.344828	0.0888889	0.0232558	0	0.00130208	0.0954878	0.202312	0.159341	0.141176	0
1	0.704864	0.257549	0.598266	0.195122	0.0914826	0.314363	0.200647	0.367816	0.288889	0.0697674	0	0.0104167	0.176341	0.17341	0.252747	0.258824	0.0769231
1	0.77133	0.415631	0.619942	0.209059	0.189274	0.457995	0.0841424	0.045977	0.377778	0.325581	0	0.0950521	0.052561	0.260116	0.43956	0.305882	0.230769
1	0.82412	0.719361	0.643064	0.393728	0.170347	0.355014	0.113269	0.0574713	0.222222	0.232558	0	0.0976562	0.0668902	0.445087	0.75	0.635294	0.0769231
1	0.824631	0.676732	0.648844	0.334495	0.113565	0.360434	0.0647249	0.0804598	0.422222	0.44186	0	0.175781	0.0698171	0.473988	0.697802	0.494118	0.230769
1	0.815236	0.634103	0.635838	0.289199	0.104101	0.363144	0.0970874	0.0689655	0.288889	0.27907	0	0.209635	0.0640244	0.520231	0.604396	0.494118	0.384615
1	0.838563	0.722913	0.686416	0.365854	0.14511	0.197832	0.0809061	0.045977	0.4	0.395349	0	0.173177	0.0488415	0.468208	0.717033	0.717647	0.307692
1	0.801112	0.577265	0.651734	0.261324	0.164038	0.368564	0.158576	0.0689655	0.244444	0.232558	0	0.170573	0.067561	0.560694	0.538462	0.364706	0.0769231
1	0.742507	0.294849	0.653179	0.1777	0.176656	0.422764	0.142395	0.333333	0.288889	0.209302	0	0.0976562	0.0645732	0.225434	0.285714	0.247059	0.153846
1	0.617115	0.145648	0.611272	0.125436	0.227129	0.455285	0.116505	0.126437	0.133333	0.0930233	0	0.0169271	0.0597561	0.109827	0.145604	0.105882	0.0769231
1	0.591807	0.053286	0.59104	0.0801394	0.211356	0.517615	0.0711974	0.0804598	0.111111	0.0930233	0	0.0143229	0.0860976	0.0404624	0.043956	0.0823529	0
1	0.543363	0.0568384	0.596821	0.0278746	0.160883	0.341463	0.0744337	0.114943	0.377778	0.395349	0	0.0338542	0.0717683	0.0404624	0.043956	0.105882	0
1	0.569822	0.0657194	0.580925	0.0174216	0.198738	0.466125	0.0679612	0.103448	0.244444	0.255814	0	0.0299479	0.0937195	0.0289017	0.0631868	0.105882	0
1	0.593532	0.0870337	0.632948	0.0627178	0.280757	0.504065	0.0938511	0.137931	0.288889	0.186047	0	0.0416667	0.0787195	0.0520231	0.0796703	0.129412	0
1	0.787627	0.509769	0.697977	0.261324	0.198738	0.300813	0.152104	0.287356	0.444444	0.465116	0	0.164062	0.0665854	0.404624	0.516484	0.317647	0.153846
1	0.824759	0.674956	0.683526	0.351916	0.126183	0.257453	0.0614887	0.045977	0.266667	0.209302	0	0.132812	0.0496341	0.537572	0.681319	0.435294	0.153846
1	0.802646	0.685613	0.641618	0.268293	0.0820189	0.336043	0.161812	0.0804598	0.288889	0.255814	0	0.15625	0.054939	0.572254	0.675824	0.435294	0.307692
1	0.783856	0.48135	0.684971	0.233449	0.208202	0.501355	0.110032	0.218391	0.222222	0.209302	0	0.144531	0.0682317	0.364162	0.486264	0.352941	0.0769231
1	0.714514	0.238011	0.682081	0.160279	0.410095	0.457995	0.119741	0.103448	0.0666667	0.0697674	0	0.0273438	0.07	0.184971	0.225275	0.235294	0
1	0.758228	0.420959	0.770231	0.38676	0.227129	0.219512	0.0517799	0.0804598	0.911111	0.860465	0.111111	0.492188	0.0556707	0.33526	0.392857	0.411765	0.0769231
1	0.820349	0.68206	0.645954	0.292683	0.119874	0.463415	0.110032	0.0574713	0.311111	0.27907	0	0.148438	0.0472561	0.520231	0.68956	0.447059	0.384615
1	0.839905	0.777975	0.647399	0.344948	0.0504732	0.327913	0.139159	0.229885	0.266667	0.232558	0	0.191406	0.0581707	0.774566	0.68956	0.623529	0
1	0.820029	0.62167	0.710983	0.355401	0.274448	0.154472	0.0938511	0.045977	0.355556	0.255814	0.222222	0.138021	0.0582927	0.462428	0.604396	0.564706	0.153846
1	0.793123	0.493783	0.719653	0.351916	0.239748	0.289973	0.0711974	0.149425	0.355556	0.372093	0	0.178385	0.062439	0.33526	0.494505	0.470588	0
1	0.765067	0.394316	0.739884	0.275261	0.328076	0.311653	0.0679612	0.0574713	0.333333	0.325581	0	0.171875	0.065122	0.346821	0.392857	0.2	0.153846
1	0.739439	0.259325	0.713873	0.212544	0.343849	0.292683	0.0809061	0.0344828	0.266667	0.255814	0	0.25651	0.0694512	0.271676	0.225275	0.188235	0.0769231
1	0.649581	0.113677	0.641618	0.0731707	0.223975	0.360434	0.18123	0.149425	0.0888889	0.0465116	0.111111	0.0117188	0.087622	0.115607	0.0989011	0.0941176	0
1	0.571228	0.079929	0.604046	0.0383275	0.217666	0.406504	0.135922	0.264368	0.0666667	0.0465116	0	0.0377604	0.0932927	0.0751445	0.0521978	0.141176	0.0769231
1	0.620247	0.127886	0.569364	0.0452962	0.113565	0.539295	0.0711974	0.0804598	0.2	0.116279	0	0.0664062	0.07	0.127168	0.101648	0.152941	0
1	0.667987	0.159858	0.651734	0.111498	0.375394	0.371274	0.122977	0.114943	0.111111	0.0232558	0	0.0169271	0.0892073	0.109827	0.156593	0.141176	0.153846
1	0.601074	0.0834813	0.544798	0.0452962	0.0725552	0.506775	0.0841424	0.149425	0.2	0.0930233	0	0.00520833	0.077561	0.0462428	0.0714286	0.152941	0
1	0.581581	0.0728242	0.534682	0.0418118	0.227129	0.466125	0.106796	0.0574713	0.222222	0.232558	0	0.0872396	0.0869512	0.0346821	0.0467033	0.211765	0
1	0.60919	0.0923623	0.554913	0.0557491	0.14511	0.387534	0.126214	0.137931	0.155556	0.139535	0	0.0664062	0.0871951	0.0289017	0.0961538	0.141176	0
1	0.610341	0.071048	0.566474	0.0418118	0.223975	0.417344	0.0647249	0.0344828	0.133333	0.116279	0	0.0260417	0.0743293	0.0404624	0.0659341	0.105882	0
1	0.627724	0.062167	0.554913	0.0557491	0.100946	0.474255	0.106796	0.206897	0.0888889	0.0697674	0	0.00651042	0.0792073	0.0231214	0.0521978	0.141176	0
1	0.647025	0.133215	0.66763	0.111498	0.236593	0.341463	0.12945	0.137931	0.266667	0.209302	0	0.0898438	0.0684146	0.121387	0.120879	0.117647	0
1	0.712405	0.262877	0.66763	0.160279	0.239748	0.308943	0.10356	0.0574713	0.288889	0.232558	0.111111	0.170573	0.0648171	0.248555	0.25	0.152941	0.0769231
1	0.679939	0.133215	0.615607	0.0696864	0.264984	0.466125	0.113269	0.149425	0.133333	0.139535	0	0.0638021	0.0763415	0.0809249	0.14011	0.105882	0.0769231
1	0.67783	0.204263	0.621387	0.0836237	0.201893	0.368564	0.213592	0.195402	0.155556	0.139535	0	0.0533854	0.0776829	0.184971	0.214286	0.0588235	0
1	0.808717	0.538188	0.695087	0.30662	0.205047	0.352304	0.10356	0.287356	0.644444	0.674419	0	0.333333	0.0712805	0.346821	0.576923	0.388235	0
1	0.771841	0.373002	0.671965	0.289199	0.104101	0.246612	0.174757	0.275862	0.266667	0.186047	0	0.0507812	0.0842683	0.265896	0.379121	0.282353	0.153846
1	0.689397	0.216696	0.606936	0.125436	0.205047	0.495935	0.187702	0.149425	0.355556	0.325581	0.111111	0.138021	0.111646	0.138728	0.236264	0.141176	0
1	0.658145	0.131439	0.592486	0.0905923	0.290221	0.428184	0.119741	0.103448	0.0666667	0.0465116	0	0.0234375	0.0753659	0.104046	0.115385	0.152941	0.0769231
1	0.630536	0.136767	0.618497	0.0592334	0.290221	0.441734	0.0970874	0.241379	0.0444444	0.0465116	0	0.00911458	0.0829268	0.0924855	0.142857	0.105882	0
1	0.729469	0.328597	0.58815	0.10453	0.309148	0.411924	0.106796	0.0689655	0.111111	0.0930233	0	0.0716146	0.0737195	0.208092	0.357143	0.211765	0.0769231
1	0.630153	0.0923623	0.569364	0.0452962	0.290221	0.414634	0.145631	0.126437	0.0444444	0.0465116	0	0.0182292	0.0881098	0.017341	0.0989011	0.129412	0.153846
1	0.593404	0.101243	0.544798	0.0452962	0.233438	0.433604	0.152104	0.16092	0.0888889	0.0930233	0	0.0494792	0.082622	0.127168	0.0769231	0.0823529	0
1	0.614047	0.10302	0.549133	0.0627178	0.22082	0.447154	0.122977	0.0344828	0	0	0	0	0.0812195	0.115607	0.0741758	0.129412	0
1	0.557487	0.0568384	0.537572	0.0348432	0.22082	0.444444	0.119741	0.137931	0	0	0	0	0.067561	0.0289017	0.0549451	0.0823529	0
1	0.550201	0.062167	0.533237	0.0313589	0.126183	0.533875	0.0679612	0.103448	0	0	0	0	0.074939	0.0346821	0.0521978	0.117647	0
1	0.695852	0.147425	0.553468	0.0452962	0.258675	0.409214	0.0873786	0.114943	0.0222222	0	0	0	0.0709756	0.0982659	0.153846	0.105882	0.0769231
1	0.721672	0.154529	0.601156	0.10453	0.268139	0.189702	0.0744337	0.0344828	0.0222222	0.0232558	0	0.0117188	0.0665244	0.0867052	0.162088	0.152941	0
1	0.588228	0.0888099	0.589595	0.0243902	0.283912	0.327913	0.168285	0.0804598	0	0	0	0	0.0679268	0.0982659	0.0714286	0.0705882	0.0769231
1	0.595769	0.0781528	0.625723	0.0731707	0.44164	0.387534	0.152104	0.126437	0.111111	0.116279	0	0.0429688	0.0807317	0.0462428	0.0686813	0.117647	0.0769231
1	0.712405	0.230906	0.602601	0.087108	0.347003	0.501355	0.177994	0.137931	0.111111	0.0930233	0	0.0338542	0.097439	0.283237	0.192308	0.117647	0.0769231
1	0.717518	0.278863	0.609827	0.087108	0.22082	0.479675	0.0938511	0.103448	0.0666667	0.0232558	0	0.00911458	0.0654268	0.346821	0.208791	0.235294	0.0769231
1	0.642551	0.0763766	0.609827	0.0418118	0.328076	0.398374	0.110032	0.0344828	0.0666667	0.0232558	0	0.00390625	0.0728659	0.0982659	0.0521978	0.0823529	0
1	0.575638	0.0852575	0.554913	0.0452962	0.208202	0.447154	0.18123	0.275862	0.0222222	0	0.111111	0	0.0801829	0.0578035	0.0576923	0.188235	0.0769231
1	0.621653	0.104796	0.575145	0.0627178	0.119874	0.352304	0.119741	0.16092	0.111111	0.0697674	0	0.03125	0.085061	0.104046	0.0989011	0.0588235	0
1	0.668435	0.161634	0.608382	0.118467	0.22082	0.471545	0.113269	0.126437	0.111111	0.0697674	0	0.046875	0.0657317	0.16763	0.151099	0.0823529	0
1	0.738928	0.250444	0.592486	0.108014	0.242902	0.401084	0.100324	0.045977	0.0444444	0.0465116	0	0.0208333	0.0739634	0.242775	0.230769	0.164706	0.0769231
1	0.706973	0.284192	0.634393	0.149826	0.217666	0.357724	0.142395	0.195402	0.111111	0.116279	0	0.0716146	0.0834146	0.219653	0.28022	0.235294	0
1	0.705758	0.243339	0.572254	0.149826	0.22082	0.493225	0.0970874	0.103448	0.155556	0.116279	0	0.0716146	0.062622	0.16763	0.239011	0.247059	0
1	0.700518	0.232682	0.606936	0.139373	0.217666	0.447154	0.161812	0.206897	0.133333	0.0930233	0	0.0364583	0.0682927	0.17341	0.230769	0.176471	0.153846
1	0.571419	0.0639432	0.57948	0.0383275	0.290221	0.449864	0.100324	0.103448	0.0888889	0.0697674	0	0.0130208	0.0844512	0.0346821	0.0494505	0.141176	0
1	0.580495	0.108348	0.563584	0.0418118	0.290221	0.476965	0.0711974	0.137931	0.0222222	0	0	0	0.0767073	0.0982659	0.0879121	0.141176	0
1	0.647345	0.12611	0.554913	0.0452962	0.201893	0.392954	0.158576	0.183908	0.111111	0.0930233	0	0.0481771	0.0915854	0.16185	0.0934066	0.105882	0
1	0.608615	0.108348	0.547688	0.0522648	0.255521	0.468835	0.135922	0.0689655	0.111111	0.0930233	0	0.0481771	0.0997561	0.0693642	0.118132	0.0705882	0
1	0.653672	0.156306	0.566474	0.0662021	0.160883	0.349593	0.158576	0.206897	0.155556	0.162791	0	0.123698	0.0909146	0.121387	0.159341	0.0941176	0.0769231
1	0.607209	0.0834813	0.527457	0.0418118	0.170347	0.428184	0.10356	0.126437	0.0222222	0	0	0	0.0782927	0.0635838	0.0741758	0.105882	0
1	0.596217	0.0817052	0.541908	0.0313589	0.211356	0.433604	0.0873786	0.114943	0.0222222	0.0232558	0	0.00651042	0.0776829	0.0520231	0.0659341	0.117647	0.230769
1	0.644405	0.111901	0.560694	0.087108	0.176656	0.319783	0.0970874	0.149425	0.0666667	0.0465116	0	0.0117188	0.0636585	0.104046	0.0824176	0.176471	0
1	0.62095	0.0959147	0.537572	0.0348432	0.176656	0.523035	0.0938511	0.103448	0.111111	0.0697674	0.111111	0.0429688	0.0795122	0.0693642	0.0686813	0.2	0
1	0.693679	0.241563	0.583815	0.0592334	0.173502	0.306233	0.23301	0.574713	0.0888889	0.0697674	0.111111	0.0377604	0.0934756	0.323699	0.175824	0.164706	0.153846
1	0.732984	0.373002	0.583815	0.121951	0.126183	0.322493	0.190939	0.229885	0.111111	0.0697674	0	0.0585938	0.0771951	0.433526	0.31044	0.258824	0
1	0.69745	0.158082	0.565029	0.0696864	0.179811	0.479675	0.145631	0.103448	0.177778	0.0930233	0	0.0585938	0.067439	0.225434	0.10989	0.117647	0
1	0.59545	0.0603908	0.537572	0.0139373	0.189274	0.387534	0.0841424	0.0229885	0	0	0	0	0.0613415	0.0635838	0.0494505	0.0588235	0
1	0.593596	0.0976909	0.553468	0.0452962	0.22082	0.273713	0.18123	0.045977	0.111111	0.116279	0	0.0755208	0.0576829	0.0924855	0.0906593	0.0705882	0
1	0.598453	0.079929	0.562139	0.0348432	0.182965	0.439024	0.145631	0.172414	0.0444444	0.0232558	0	0.00520833	0.0542683	0.0520231	0.0686813	0.129412	0
1	0.622611	0.0746004	0.557803	0.0313589	0.211356	0.479675	0.126214	0.0804598	0.0666667	0.0465116	0	0.0078125	0.0587195	0.0693642	0.0467033	0.141176	0.0769231
1	0.63207	0.108348	0.57659	0.0418118	0.129338	0.420054	0.161812	0.333333	0.0888889	0.0697674	0	0.0455729	0.0715854	0.0867052	0.0989011	0.117647	0
1	0.699112	0.277087	0.566474	0.0940767	0.129338	0.403794	0.168285	0.149425	0.133333	0.0930233	0	0.0533854	0.0461585	0.312139	0.222527	0.247059	0
1	0.773311	0.497336	0.58526	0.1777	0.123028	0.395664	0.113269	0.126437	0.177778	0.0697674	0.444444	0.0390625	0.0543293	0.473988	0.475275	0.270588	0.153846
1	0.70889	0.21492	0.541908	0.0836237	0.126183	0.479675	0.100324	0.149425	0.0222222	0.0232558	0	0.0273438	0.0441463	0.179191	0.195055	0.2	0.153846
1	0.638845	0.166963	0.539017	0.0592334	0.15142	0.430894	0.0938511	0.0574713	0.0222222	0.0232558	0	0.00130208	0.0438415	0.138728	0.159341	0.141176	0
1	0.742187	0.362345	0.572254	0.118467	0.189274	0.395664	0.10356	0.091954	0.0888889	0.0930233	0	0.0247396	0.0542073	0.346821	0.332418	0.270588	0
1	0.641145	0.104796	0.622832	0.0731707	0.230284	0.355014	0.203883	0.149425	0.0888889	0.0697674	0	0.0572917	0.0867073	0.0751445	0.101648	0.105882	0
1	0.555698	0.053286	0.627168	0.0348432	0.347003	0.338753	0.0970874	0.0689655	0	0	0	0	0.0696341	0.0289017	0.0494505	0.0823529	0
1	0.63501	0.111901	0.637283	0.0452962	0.340694	0.368564	0.213592	0.298851	0	0	0	0	0.0653049	0.150289	0.0796703	0.0941176	0
1	0.725187	0.253996	0.531792	0.0696864	0.0977918	0.460705	0.194175	0.114943	0.0888889	0.0465116	0.111111	0.0520833	0.057378	0.248555	0.228022	0.188235	0.0769231
1	0.650987	0.0941385	0.563584	0.0487805	0.15142	0.498645	0.10356	0.252874	0.0444444	0.0465116	0	0.0364583	0.0580488	0.127168	0.0659341	0.0588235	0.153846
1	0.608679	0.0657194	0.566474	0.0278746	0.274448	0.382114	0.161812	0.091954	0.0222222	0	0	0	0.0473171	0.0462428	0.0521978	0.117647	0
1	0.589953	0.0657194	0.605491	0.0383275	0.413249	0.279133	0.119741	0.114943	0.0444444	0.0465116	0	0.0585938	0.0636585	0.0346821	0.0796703	0.0235294	0
1	0.599668	0.062167	0.592486	0.0452962	0.268139	0.365854	0.10356	0.103448	0.0444444	0.0232558	0	0.0104167	0.0557317	0.0115607	0.0631868	0.117647	0
1	0.569055	0.0497336	0.560694	0.0209059	0.205047	0.468835	0.0744337	0.0804598	0	0	0	0	0.0671951	0.017341	0.0467033	0.0941176	0
1	0.595577	0.0852575	0.611272	0.0348432	0.40694	0.420054	0.0938511	0.091954	0.0444444	0.0232558	0	0.0338542	0.0746341	0.0751445	0.0769231	0.0588235	0.153846
1	0.67866	0.230906	0.550578	0.108014	0.167192	0.439024	0.135922	0.0804598	0.0222222	0.0232558	0	0.0234375	0.0475	0.254335	0.181319	0.235294	0
1	0.669202	0.216696	0.599711	0.0836237	0.211356	0.346883	0.139159	0.045977	0.0888889	0.0930233	0	0.0429688	0.0603049	0.231214	0.192308	0.117647	0.153846
1	0.721928	0.253996	0.550578	0.0627178	0.157729	0.501355	0.106796	0.0344828	0.111111	0.0697674	0	0.046875	0.0570122	0.150289	0.274725	0.188235	0.0769231
1	0.78098	0.433393	0.630058	0.191638	0.170347	0.360434	0.116505	0.091954	0.111111	0.0930233	0	0.0481771	0.0731098	0.300578	0.467033	0.258824	0
1	0.771586	0.431616	0.578035	0.142857	0.0757098	0.479675	0.0906149	0.149425	0.0666667	0.0697674	0	0.0859375	0.105549	0.254335	0.464286	0.305882	0.307692
1	0.666454	0.170515	0.605491	0.10453	0.157729	0.514905	0.122977	0.114943	0.133333	0.0697674	0	0.0390625	0.0763415	0.115607	0.159341	0.211765	0
1	0.706461	0.335702	0.553468	0.142857	0.208202	0.449864	0.119741	0.0344828	0.111111	0.0697674	0	0.0221354	0.0542073	0.34104	0.285714	0.305882	0
1	0.65348	0.182948	0.625723	0.101045	0.227129	0.406504	0.100324	0.045977	0.0888889	0.0930233	0	0.0507812	0.0721341	0.196532	0.14011	0.188235	0.153846
1	0.69713	0.259325	0.572254	0.10453	0.179811	0.444444	0.194175	0.206897	0.0222222	0.0232558	0	0.0195312	0.0684756	0.231214	0.241758	0.188235	0.153846
1	0.699048	0.213144	0.602601	0.114983	0.227129	0.414634	0.110032	0.0689655	0.111111	0.0465116	0	0.0182292	0.0627439	0.179191	0.18956	0.235294	0
1	0.697003	0.20071	0.654624	0.097561	0.227129	0.417344	0.135922	0.126437	0.0444444	0.0232558	0	0.00130208	0.0819512	0.150289	0.222527	0.0705882	0
1	0.600626	0.0692718	0.632948	0.0592334	0.334385	0.476965	0.126214	0.091954	0.0222222	0.0232558	0	0.0611979	0.0655488	0.0635838	0.0631868	0.0588235	0
1	0.602224	0.0515098	0.606936	0.0487805	0.249211	0.428184	0.0841424	0.103448	0	0	0	0	0.0619512	0.0578035	0.0247253	0.117647	0
1	0.656803	0.172291	0.601156	0.0592334	0.233438	0.430894	0.122977	0.091954	0.0666667	0.0232558	0	0.00260417	0.0565244	0.150289	0.164835	0.129412	0
1	0.710935	0.328597	0.614162	0.0801394	0.211356	0.479675	0.135922	0.137931	0.177778	0.116279	0	0.0533854	0.0812195	0.364162	0.31044	0.105882	0
1	0.691506	0.170515	0.619942	0.0940767	0.343849	0.317073	0.145631	0.172414	0.133333	0.0930233	0	0.0377604	0.0679268	0.104046	0.178571	0.129412	0.153846
1	0.711063	0.314387	0.569364	0.15331	0.148265	0.463415	0.152104	0.091954	0.111111	0.0465116	0	0.0494792	0.0714024	0.190751	0.343407	0.211765	0.0769231
1	0.717006	0.273535	0.627168	0.121951	0.280757	0.422764	0.106796	0.0574713	0.0888889	0.0930233	0	0.0872396	0.0792073	0.202312	0.274725	0.211765	0.0769231
1	0.663514	0.193606	0.58237	0.101045	0.189274	0.403794	0.139159	0.126437	0.2	0.162791	0	0.16276	0.0743902	0.184971	0.178571	0.141176	0
1	0.68601	0.134991	0.58237	0.0627178	0.230284	0.384824	0.106796	0.0344828	0.0222222	0.0232558	0	0.015625	0.0678659	0.132948	0.10989	0.141176	0.0769231
1	0.625935	0.136767	0.57659	0.0696864	0.223975	0.476965	0.106796	0.218391	0.0222222	0.0232558	0	0.00651042	0.0627439	0.132948	0.0934066	0.235294	0
1	0.662236	0.165187	0.58526	0.0487805	0.274448	0.414634	0.116505	0.045977	0.0222222	0.0232558	0	0.0078125	0.0562805	0.179191	0.14011	0.129412	0
1	0.669202	0.172291	0.566474	0.0522648	0.252366	0.476965	0.200647	0.0804598	0.0444444	0.0465116	0	0.0442708	0.0520122	0.115607	0.181319	0.129412	0
1	0.715281	0.287744	0.556358	0.118467	0.176656	0.504065	0.116505	0.0804598	0.0888889	0.0697674	0	0.0533854	0.0428049	0.294798	0.241758	0.258824	0.0769231
1	0.658145	0.152753	0.559249	0.0557491	0.179811	0.317073	0.132686	0.241379	0.0444444	0.0465116	0	0.0403646	0.0570732	0.213873	0.101648	0.129412	0.0769231
1	0.605611	0.117229	0.544798	0.0348432	0.198738	0.409214	0.10356	0.264368	0.0222222	0.0232558	0	0.139323	0.0571341	0.156069	0.0934066	0.0588235	0
1	0.61622	0.0692718	0.513006	0.0313589	0.189274	0.365854	0.0970874	0.137931	0	0	0	0	0.0468902	0.0404624	0.0604396	0.117647	0
1	0.633796	0.152753	0.536127	0.0662021	0.173502	0.300813	0.139159	0.0574713	0.0888889	0.0930233	0	0.102865	0.0647561	0.115607	0.129121	0.223529	0
1	0.66933	0.168739	0.540462	0.0627178	0.132492	0.439024	0.0517799	0.264368	0.0666667	0.0697674	0	0.0221354	0.0720732	0.104046	0.167582	0.188235	0
1	0.626638	0.0959147	0.523121	0.0383275	0.227129	0.403794	0.0873786	0.183908	0.0222222	0.0232558	0	0.0234375	0.0776829	0.0751445	0.0796703	0.117647	0.153846
1	0.576916	0.0941385	0.513006	0.0662021	0.129338	0.449864	0.0906149	0.126437	0	0	0	0	0.0668293	0.0635838	0.0659341	0.2	0.0769231
1	0.602799	0.113677	0.527457	0.0452962	0.0914826	0.341463	0.171521	0.252874	0	0	0	0	0.07	0.0809249	0.104396	0.129412	0.0769231
1	0.598773	0.0817052	0.514451	0.0592334	0.126183	0.376694	0.106796	0.333333	0.0444444	0.0232558	0	0.00390625	0.0935976	0.0867052	0.0604396	0.105882	0
1	0.600051	0.0781528	0.495665	0.0522648	0.107256	0.373984	0.116505	0.321839	0	0	0	0	0.070122	0.0231214	0.0741758	0.152941	0
1	0.573465	0.0674956	0.492775	0.0452962	0.044164	0.355014	0.113269	0.16092	0	0	0	0	0.108598	0.0462428	0.0549451	0.117647	0
1	0.571867	0.079929	0.5	0.0418118	0.0252366	0.411924	0.0711974	0.229885	0	0	0	0	0.0931098	0.0520231	0.0686813	0.129412	0
1	0.595897	0.0994671	0.486994	0.0905923	0.0599369	0.449864	0.10356	0.183908	0	0	0	0	0.0654878	0.0751445	0.0714286	0.176471	0.153846
1	0.604397	0.0763766	0.495665	0.0313589	0.0725552	0.422764	0.0938511	0.241379	0	0	0	0	0.0614024	0.0578035	0.0659341	0.0705882	0.230769
1	0.614367	0.0994671	0.488439	0.0557491	0.0630915	0.411924	0.0970874	0.183908	0	0	0	0	0.0846951	0.0231214	0.104396	0.164706	0
1	0.589506	0.0834813	0.492775	0.0557491	0.0757098	0.501355	0.139159	0.183908	0.0222222	0	0	0	0.0972561	0.0404624	0.0659341	0.188235	0
1	0.566882	0.0746004	0.481214	0.0243902	0.11041	0.357724	0.0744337	0.0804598	0.0222222	0.0232558	0	0.0104167	0.0620122	0.0520231	0.0714286	0.0823529	0
1	0.597495	0.0923623	0.485549	0.0592334	0.135647	0.319783	0.113269	0.149425	0	0	0	0	0.062378	0.0635838	0.0796703	0.129412	0.0769231
1	0.578002	0.0692718	0.492775	0.0418118	0.0788644	0.414634	0.0291262	0.103448	0	0	0	0	0.0743902	0.0346821	0.0549451	0.141176	0.0769231
1	0.603438	0.0746004	0.491329	0.0522648	0.0567823	0.485095	0.0679612	0.183908	0	0	0	0	0.070061	0.0404624	0.0631868	0.141176	0
1	0.645683	0.0941385	0.492775	0.0522648	0.0567823	0.468835	0.122977	0.114943	0	0	0	0	0.060061	0.0635838	0.0494505	0.282353	0
1	0.59775	0.0923623	0.5	0.0452962	0.0725552	0.409214	0.168285	0.482759	0	0	0	0	0.0613415	0.104046	0.0467033	0.2	0
1	0.609126	0.0888099	0.5	0.0452962	0.100946	0.376694	0.158576	0.241379	0	0	0	0	0.0611585	0.0751445	0.0714286	0.129412	0
1	0.583243	0.0959147	0.49711	0.0313589	0.123028	0.398374	0.0582524	0.195402	0.0666667	0.0465116	0	0.0130208	0.0490244	0.0751445	0.0851648	0.117647	0
1	0.606314	0.0817052	0.533237	0.0418118	0.217666	0.352304	0.100324	0.137931	0.0888889	0.0697674	0	0.0234375	0.0801829	0.0867052	0.0686813	0.0705882	0
1	0.68748	0.14032	0.546243	0.0696864	0.242902	0.444444	0.116505	0.310345	0.0666667	0.0232558	0	0.00651042	0.0638415	0.127168	0.134615	0.0941176	0
1	0.699176	0.202487	0.530347	0.125436	0.138801	0.422764	0.168285	0.137931	0.111111	0.0930233	0	0.0351562	0.0453049	0.16763	0.192308	0.164706	0.0769231
1	0.619799	0.0941385	0.536127	0.0313589	0.148265	0.395664	0.158576	0.172414	0	0	0	0	0.0602439	0.0635838	0.0879121	0.117647	0
1	0.610149	0.071048	0.520231	0.0348432	0.148265	0.373984	0.116505	0.195402	0	0	0	0	0.0819512	0.0404624	0.0576923	0.141176	0
1	0.633157	0.0852575	0.50578	0.0522648	0.107256	0.430894	0.0614887	0.195402	0.0222222	0	0	0	0.0852439	0.0404624	0.0714286	0.176471	0
1	0.591998	0.0852575	0.504335	0.0557491	0.0725552	0.390244	0.0614887	0.206897	0	0	0	0	0.087561	0.0289017	0.0851648	0.141176	0
1	0.622484	0.115453	0.489884	0.0731707	0.0378549	0.449864	0.0711974	0.16092	0	0	0	0	0.072378	0.0462428	0.104396	0.211765	0.0769231
1	0.591551	0.104796	0.492775	0.0487805	0.0410095	0.482385	0.100324	0.172414	0	0	0	0	0.0968293	0.0462428	0.0906593	0.211765	0
1	0.576149	0.104796	0.485549	0.0383275	0.0662461	0.411924	0.0841424	0.137931	0	0	0	0	0.0584146	0.0578035	0.104396	0.129412	0
1	0.585288	0.0870337	0.49711	0.0313589	0.0599369	0.436314	0.119741	0.195402	0	0	0	0	0.0589024	0.0578035	0.0796703	0.117647	0
1	0.578322	0.071048	0.498555	0.0209059	0.0851735	0.379404	0.142395	0.195402	0	0	0	0	0.0836585	0.0578035	0.0631868	0.0823529	0
1	0.574423	0.0692718	0.504335	0.0348432	0.116719	0.411924	0.142395	0.287356	0.0222222	0.0232558	0	0.0364583	0.0490244	0.0404624	0.0659341	0.0941176	0
1	0.611811	0.0657194	0.492775	0.0383275	0.116719	0.425474	0.122977	0.114943	0	0	0	0	0.0517073	0.0578035	0.0521978	0.0941176	0
1	0.538761	0.0923623	0.513006	0.0592334	0.0252366	0.411924	0.0614887	0.206897	0.111111	0.116279	0	0.0664062	0.124512	0.0751445	0.0769231	0.129412	0
1	0.614814	0.12611	0.515896	0.0557491	0.11041	0.452575	0.0841424	0.103448	0.111111	0.0930233	0	0.0690104	0.0605488	0.0751445	0.126374	0.129412	0.0769231
1	0.6391	0.079929	0.521676	0.0836237	0.22082	0.441734	0.0550162	0.0689655	0.0444444	0.0465116	0	0.0260417	0.0553049	0.0404624	0.0659341	0.164706	0
1	0.640251	0.117229	0.513006	0.0662021	0.132492	0.349593	0.0970874	0.126437	0.0444444	0.0232558	0	0.0208333	0.0584146	0.104046	0.101648	0.129412	0
1	0.635329	0.110124	0.553468	0.101045	0.157729	0.401084	0.113269	0.206897	0.0666667	0.0697674	0	0.0182292	0.0668902	0.104046	0.0879121	0.141176	0
1	0.639867	0.079929	0.521676	0.0627178	0.160883	0.382114	0.0776699	0.103448	0.0444444	0.0232558	0	0.0117188	0.0659756	0.0751445	0.0521978	0.141176	0.0769231
1	0.624209	0.0976909	0.514451	0.0313589	0.192429	0.425474	0.0873786	0.0229885	0.133333	0.139535	0	0.139323	0.0670122	0.0520231	0.107143	0.0823529	0
1	0.575638	0.0674956	0.511561	0.0243902	0.173502	0.265583	0.0614887	0.0804598	0	0	0	0	0.0493902	0.0520231	0.0631868	0.0705882	0
1	0.611683	0.0905861	0.518786	0.0278746	0.167192	0.333333	0.0744337	0.195402	0	0	0	0	0.0582927	0.104046	0.0659341	0.0941176	0.0769231
1	0.617754	0.0834813	0.524566	0.0139373	0.132492	0.555556	0.0970874	0.091954	0.0444444	0	0	0	0.0773171	0.0867052	0.0741758	0.0352941	0.153846
1	0.711382	0.238011	0.547688	0.0627178	0.179811	0.474255	0.106796	0.103448	0.0222222	0	0	0	0.0739024	0.225434	0.228022	0.117647	0.153846
1	0.747811	0.422735	0.601156	0.15331	0.173502	0.252033	0.100324	0.114943	0.0666667	0.0465116	0	0.0195312	0.0837805	0.364162	0.453297	0.117647	0
1	0.757525	0.424512	0.601156	0.146341	0.189274	0.373984	0.12945	0.045977	0.0222222	0.0232558	0	0.00260417	0.0722561	0.427746	0.401099	0.223529	0
1	0.748706	0.422735	0.569364	0.160279	0.233438	0.493225	0.119741	0.0689655	0.133333	0.0930233	0	0.0820312	0.0694512	0.300578	0.42033	0.376471	0.0769231
1	0.696555	0.241563	0.718208	0.142857	0.302839	0.303523	0.100324	0.126437	0.2	0.0930233	0	0.0664062	0.0754878	0.248555	0.228022	0.0941176	0.153846
1	0.652713	0.127886	0.726879	0.139373	0.410095	0.289973	0.135922	0.0344828	0.222222	0.209302	0	0.160156	0.097622	0.109827	0.123626	0.0941176	0
1	0.694446	0.268206	0.710983	0.146341	0.470032	0.401084	0.100324	0.137931	0.0888889	0.0465116	0	0.0455729	0.0841463	0.248555	0.244505	0.223529	0
1	0.7728	0.442274	0.663295	0.212544	0.223975	0.341463	0.10356	0	0.133333	0.139535	0	0.0742188	0.0771951	0.416185	0.417582	0.282353	0.0769231
1	0.773759	0.40675	0.728324	0.216028	0.384858	0.325203	0.139159	0.091954	0.2	0.186047	0.111111	0.113281	0.0704268	0.265896	0.423077	0.317647	0.153846
1	0.726273	0.25222	0.598266	0.0905923	0.26183	0.490515	0.119741	0.0114943	0.111111	0.116279	0	0.108073	0.0595122	0.300578	0.192308	0.235294	0
1	0.765642	0.413854	0.654624	0.205575	0.277603	0.303523	0.116505	0.045977	0.177778	0.0697674	0.111111	0.0533854	0.0678659	0.369942	0.39011	0.294118	0.153846
1	0.700326	0.181172	0.695087	0.160279	0.334385	0.360434	0.0970874	0.103448	0.266667	0.209302	0	0.109375	0.0821341	0.17341	0.17033	0.117647	0
1	0.703074	0.21492	0.676301	0.111498	0.375394	0.384824	0.0809061	0.091954	0.155556	0.116279	0	0.0247396	0.0739024	0.17341	0.214286	0.129412	0.153846
1	0.80565	0.541741	0.66474	0.195122	0.205047	0.260163	0.148867	0.0344828	0.133333	0.0930233	0.111111	0.0846354	0.0787805	0.364162	0.590659	0.270588	0.307692
1	0.787116	0.511545	0.653179	0.1777	0.164038	0.482385	0.223301	0.172414	0.0888889	0.0697674	0	0.0351562	0.0846341	0.50289	0.475275	0.317647	0.0769231
1	0.675657	0.216696	0.695087	0.101045	0.328076	0.338753	0.152104	0.0114943	0.133333	0.139535	0	0.10026	0.0689634	0.294798	0.167582	0.105882	0.0769231
1	0.752285	0.28952	0.684971	0.160279	0.375394	0.422764	0.171521	0.149425	0.0888889	0.0697674	0	0.0208333	0.0748171	0.300578	0.252747	0.223529	0
1	0.665175	0.154529	0.680636	0.118467	0.337539	0.387534	0.184466	0.16092	0.0222222	0.0232558	0	0.0351562	0.0770732	0.219653	0.112637	0.0941176	0
1	0.758165	0.404973	0.684971	0.233449	0.280757	0.273713	0.116505	0.0344828	0.2	0.186047	0	0.106771	0.074939	0.306358	0.434066	0.2	0
1	0.763022	0.307282	0.695087	0.15331	0.343849	0.417344	0.126214	0.091954	0.177778	0.162791	0	0.0911458	0.079939	0.312139	0.291209	0.129412	0.153846
1	0.720266	0.309059	0.656069	0.139373	0.287066	0.346883	0.116505	0.126437	0.155556	0.162791	0	0.109375	0.0709756	0.265896	0.302198	0.2	0.0769231
1	0.705886	0.195382	0.660405	0.121951	0.299685	0.325203	0.110032	0.0344828	0.177778	0.186047	0	0.106771	0.0746951	0.202312	0.145604	0.247059	0.0769231
1	0.69189	0.206039	0.648844	0.097561	0.359621	0.398374	0.139159	0.172414	0.266667	0.255814	0	0.0911458	0.0725	0.179191	0.175824	0.247059	0
1	0.618521	0.131439	0.611272	0.0766551	0.227129	0.376694	0.142395	0.149425	0.288889	0.27907	0	0.128906	0.0718902	0.16185	0.107143	0.0823529	0
1	0.64172	0.120782	0.556358	0.101045	0.135647	0.479675	0.110032	0.218391	0.111111	0.116279	0	0.175781	0.0726829	0.0809249	0.101648	0.2	0
1	0.636224	0.174067	0.575145	0.0696864	0.107256	0.357724	0.0647249	0.229885	0.333333	0.325581	0	0.216146	0.0729878	0.225434	0.134615	0.117647	0
1	0.644724	0.10302	0.66185	0.12892	0.315457	0.384824	0.119741	0.0689655	0.0888889	0.0930233	0	0.0651042	0.0693293	0.115607	0.0851648	0.0823529	0
1	0.652841	0.0959147	0.647399	0.0592334	0.454259	0.260163	0.0970874	0.0114943	0	0	0	0	0.0762805	0.0867052	0.0879121	0.0823529	0
1	0.558062	0.062167	0.589595	0.0243902	0.343849	0.420054	0.161812	0.114943	0	0	0	0	0.0685976	0.0404624	0.0604396	0.0705882	0
1	0.663642	0.16341	0.572254	0.0592334	0.236593	0.414634	0.15534	0.183908	0	0	0	0	0.0731707	0.0693642	0.162088	0.247059	0
1	0.660957	0.133215	0.58815	0.0696864	0.22082	0.360434	0.116505	0.344828	0.0666667	0	0	0	0.0696341	0.0924855	0.118132	0.176471	0.0769231
1	0.603502	0.0959147	0.622832	0.0452962	0.359621	0.303523	0.184466	0.172414	0.0666667	0.0232558	0	0.0169271	0.0723171	0.0982659	0.0906593	0.0470588	0
1	0.657123	0.12611	0.635838	0.0905923	0.305994	0.387534	0.145631	0.149425	0.2	0.209302	0	0.130208	0.0753049	0.104046	0.134615	0.0470588	0
1	0.680706	0.166963	0.540462	0.0801394	0.11041	0.390244	0.10356	0.16092	0.0222222	0.0232558	0	0.0104167	0.0682927	0.150289	0.148352	0.141176	0.153846
1	0.732473	0.246892	0.615607	0.101045	0.205047	0.355014	0.12945	0.229885	0.111111	0.0465116	0	0.0208333	0.087378	0.294798	0.203297	0.152941	0.0769231
1	0.64057	0.122558	0.624277	0.0452962	0.264984	0.403794	0.148867	0.149425	0.0444444	0.0465116	0	0.0286458	0.0759146	0.109827	0.104396	0.141176	0
1	0.665623	0.0994671	0.573699	0.0348432	0.223975	0.525745	0.0744337	0.0574713	0.0222222	0	0	0	0.0672561	0.0693642	0.0796703	0.176471	0
1	0.719307	0.332149	0.59104	0.160279	0.173502	0.495935	0.116505	0.172414	0.111111	0.0930233	0	0.0572917	0.0663415	0.236994	0.321429	0.329412	0.0769231
1	0.7388	0.367673	0.656069	0.121951	0.283912	0.317073	0.203883	0.103448	0.133333	0.0697674	0	0.0169271	0.0812195	0.393064	0.343407	0.152941	0.0769231
1	0.717262	0.296625	0.589595	0.101045	0.179811	0.417344	0.187702	0.149425	0.0444444	0.0465116	0	0.0364583	0.062561	0.208092	0.299451	0.235294	0.153846
1	0.748898	0.344583	0.604046	0.12892	0.230284	0.493225	0.135922	0.16092	0.0666667	0.0465116	0	0.0364583	0.0844512	0.16763	0.362637	0.364706	0.153846
1	0.719946	0.280639	0.635838	0.139373	0.246057	0.373984	0.174757	0.206897	0.133333	0.0697674	0	0.0208333	0.0719512	0.202312	0.291209	0.164706	0.230769
1	0.758101	0.39254	0.618497	0.135889	0.176656	0.474255	0.113269	0.137931	0.155556	0.0930233	0	0.0221354	0.0845122	0.352601	0.370879	0.294118	0
1	0.749728	0.293073	0.589595	0.149826	0.138801	0.409214	0.152104	0.287356	0.0666667	0.0697674	0	0.0390625	0.0501829	0.248555	0.277473	0.235294	0.0769231
1	0.660574	0.133215	0.595376	0.0766551	0.205047	0.395664	0.139159	0.091954	0.0222222	0	0	0	0.0590854	0.109827	0.118132	0.152941	0
1	0.608296	0.0763766	0.602601	0.0209059	0.271293	0.314363	0.139159	0.137931	0	0	0	0	0.069939	0.0578035	0.0769231	0.0588235	0
1	0.637247	0.0639432	0.592486	0.0662021	0.22082	0.279133	0.0906149	0.0689655	0.0222222	0.0232558	0	0.00651042	0.0566463	0.0346821	0.0686813	0.0588235	0
1	0.663706	0.17762	0.601156	0.121951	0.271293	0.271003	0.194175	0.091954	0.0444444	0.0465116	0	0.0403646	0.0832317	0.138728	0.178571	0.129412	0
1	0.703777	0.234458	0.586705	0.114983	0.176656	0.344173	0.0776699	0.0689655	0.0888889	0.0232558	0	0.0260417	0.0770122	0.248555	0.200549	0.188235	0
1	0.648942	0.10302	0.552023	0.0452962	0.157729	0.430894	0.100324	0.298851	0.0444444	0.0232558	0	0.00911458	0.0732927	0.0809249	0.0961538	0.105882	0
1	0.628491	0.0976909	0.530347	0.0487805	0.15142	0.384824	0.10356	0.091954	0.0444444	0.0465116	0	0.0182292	0.0720732	0.0635838	0.0961538	0.105882	0
1	0.596472	0.0852575	0.530347	0.0696864	0.135647	0.392954	0.106796	0.183908	0.0444444	0.0232558	0	0.0234375	0.0343293	0.0462428	0.0824176	0.117647	0
1	0.606442	0.113677	0.539017	0.0557491	0.176656	0.224932	0.100324	0.114943	0.0222222	0.0232558	0	0.09375	0.0717073	0.0520231	0.112637	0.164706	0
1	0.596025	0.062167	0.518786	0.0418118	0.189274	0.338753	0.0906149	0.206897	0.0222222	0.0232558	0	0.0273438	0.0687805	0.0462428	0.0521978	0.0823529	0.0769231
1	0.600946	0.0870337	0.518786	0.0487805	0.129338	0.422764	0.12945	0.0229885	0.0666667	0.0697674	0	0.03125	0.0601829	0.0578035	0.0714286	0.152941	0
1	0.650732	0.0888099	0.534682	0.0313589	0.264984	0.200542	0.0938511	0.0574713	0	0	0	0	0.0930488	0.0751445	0.0851648	0.0705882	0
1	0.673931	0.119005	0.560694	0.0313589	0.249211	0.238482	0.116505	0.0344828	0	0	0	0	0.107805	0.144509	0.0989011	0.0705882	0
1	0.611363	0.108348	0.559249	0.0766551	0.173502	0.376694	0.0809061	0.103448	0	0	0	0	0.092439	0.0982659	0.0934066	0.117647	0
1	0.659424	0.21492	0.530347	0.114983	0.211356	0.327913	0.0970874	0.0574713	0.0444444	0.0465116	0	0.0273438	0.0545732	0.0924855	0.255495	0.129412	0.0769231
1	0.61916	0.145648	0.536127	0.0592334	0.154574	0.360434	0.126214	0.218391	0	0	0	0	0.0884146	0.0867052	0.153846	0.117647	0.0769231
1	0.64645	0.165187	0.540462	0.0696864	0.198738	0.420054	0.165049	0.183908	0.0222222	0.0232558	0	0.00651042	0.0782317	0.231214	0.104396	0.176471	0
1	0.686074	0.182948	0.57948	0.135889	0.236593	0.281843	0.174757	0.091954	0.0444444	0.0232558	0	0.00911458	0.0796341	0.104046	0.156593	0.329412	0
1	0.589314	0.0834813	0.549133	0.0662021	0.167192	0.330623	0.0809061	0.195402	0	0	0	0	0.0809146	0.0115607	0.0741758	0.211765	0
1	0.581325	0.0763766	0.520231	0.0243902	0.126183	0.479675	0.122977	0.16092	0.0666667	0.0232558	0	0.00651042	0.0694512	0.0578035	0.0741758	0.0705882	0
1	0.579408	0.0852575	0.547688	0.0418118	0.205047	0.311653	0.161812	0.172414	0.0222222	0	0	0	0.0725	0.0578035	0.0769231	0.117647	0
1	0.652777	0.108348	0.567919	0.0592334	0.230284	0.406504	0.158576	0.126437	0.0444444	0	0	0	0.0801829	0.109827	0.0741758	0.164706	0.0769231
1	0.755097	0.357016	0.575145	0.156794	0.214511	0.311653	0.10356	0.137931	0.133333	0.116279	0	0.09375	0.0785366	0.242775	0.351648	0.341176	0.153846
1	0.693168	0.223801	0.569364	0.0836237	0.160883	0.428184	0.0938511	0.103448	0.0888889	0.0232558	0.111111	0.0455729	0.0571341	0.17341	0.211538	0.223529	0
1	0.638269	0.154529	0.572254	0.0731707	0.164038	0.382114	0.113269	0.183908	0.0444444	0.0465116	0	0.0234375	0.0585976	0.132948	0.142857	0.129412	0.0769231
1	0.629769	0.124334	0.604046	0.139373	0.230284	0.371274	0.122977	0.091954	0.0666667	0.0697674	0	0.0247396	0.0778049	0.104046	0.112637	0.117647	0.0769231
1	0.614111	0.0959147	0.553468	0.0592334	0.227129	0.447154	0.0938511	0.091954	0	0	0	0	0.0592683	0.0462428	0.0824176	0.176471	0.0769231
1	0.60248	0.101243	0.554913	0.0487805	0.170347	0.474255	0.135922	0.172414	0.0222222	0.0232558	0	0.00260417	0.0690244	0.0751445	0.0906593	0.129412	0
1	0.621908	0.0888099	0.57659	0.0487805	0.264984	0.352304	0.139159	0.172414	0.0666667	0.0697674	0	0.0130208	0.0771951	0.0635838	0.0796703	0.117647	0
1	0.64351	0.0994671	0.58237	0.0627178	0.201893	0.379404	0.161812	0.321839	0	0	0	0	0.0682927	0.0982659	0.0796703	0.117647	0
1	0.656931	0.156306	0.605491	0.0592334	0.170347	0.406504	0.177994	0.275862	0.0666667	0	0	0	0.0561585	0.242775	0.115385	0.0470588	0
1	0.698728	0.261101	0.572254	0.114983	0.176656	0.420054	0.100324	0.114943	0.244444	0.139535	0	0.0768229	0.0518293	0.231214	0.25	0.188235	0
1	0.67457	0.21492	0.586705	0.0905923	0.179811	0.314363	0.165049	0.229885	0.0222222	0.0232558	0	0.0104167	0.0607317	0.184971	0.217033	0.105882	0.0769231
1	0.598198	0.120782	0.641618	0.0905923	0.252366	0.327913	0.187702	0.045977	0.0888889	0.0930233	0	0.0286458	0.0635976	0.16763	0.0934066	0.0588235	0
1	0.726273	0.28952	0.645954	0.125436	0.217666	0.368564	0.210356	0.275862	0.133333	0.0697674	0	0.0755208	0.0977439	0.277457	0.285714	0.117647	0.0769231
1	0.780022	0.531083	0.609827	0.181185	0.107256	0.355014	0.174757	0.114943	0.155556	0.0697674	0	0.015625	0.104634	0.543353	0.480769	0.329412	0.153846
1	0.794977	0.571936	0.606936	0.240418	0.164038	0.485095	0.0906149	0.114943	0.0888889	0.0930233	0	0.0833333	0.0626829	0.566474	0.521978	0.376471	0.153846
1	0.680322	0.159858	0.637283	0.0522648	0.258675	0.314363	0.203883	0.321839	0.0444444	0.0232558	0	0.0078125	0.0654878	0.231214	0.123626	0.0470588	0.0769231
1	0.613856	0.124334	0.560694	0.0592334	0.135647	0.452575	0.158576	0.37931	0.0444444	0	0	0	0.0731098	0.0867052	0.0961538	0.235294	0
1	0.586119	0.133215	0.543353	0.0662021	0.0820189	0.471545	0.0647249	0.183908	0.0666667	0.0465116	0	0.0364583	0.0711585	0.127168	0.10989	0.152941	0
1	0.78015	0.364121	0.606936	0.226481	0.132492	0.338753	0.0841424	0.0804598	0.0444444	0.0465116	0	0.0377604	0.0618293	0.289017	0.335165	0.341176	0.307692
1	0.789544	0.493783	0.693642	0.278746	0.214511	0.325203	0.0809061	0.206897	0.2	0.162791	0	0.078125	0.0689024	0.369942	0.478022	0.458824	0.0769231
1	0.831469	0.623446	0.641618	0.303136	0.154574	0.409214	0.110032	0.0574713	0.133333	0.0930233	0	0.0377604	0.057439	0.479769	0.60989	0.470588	0.461538
1	0.700837	0.284192	0.677746	0.108014	0.189274	0.365854	0.12945	0.390805	0.0888889	0.0465116	0	0.0351562	0.0828049	0.375723	0.225275	0.129412	0.153846
1	0.721991	0.273535	0.683526	0.163763	0.211356	0.273713	0.194175	0.126437	0.0888889	0.0697674	0	0.0403646	0.0657317	0.242775	0.260989	0.2	0
1	0.687288	0.179396	0.575145	0.097561	0.107256	0.439024	0.126214	0.103448	0.0888889	0.0465116	0	0.0924479	0.092561	0.16763	0.14011	0.235294	0.0769231
1	0.73848	0.300178	0.598266	0.101045	0.104101	0.460705	0.116505	0.149425	0.0222222	0	0	0	0.0842683	0.32948	0.260989	0.188235	0.0769231
1	0.694318	0.129663	0.641618	0.142857	0.0252366	0.346883	0.132686	0.344828	0.111111	0.0697674	0	0.0195312	0.0565854	0.138728	0.101648	0.141176	0
1	0.689781	0.20071	0.736994	0.233449	0.0315457	0.376694	0.0614887	0.114943	0.444444	0.372093	0	0.106771	0.0639024	0.306358	0.14011	0.0941176	0.0769231
1	0.704224	0.184725	0.761561	0.254355	0.0473186	0.314363	0.236246	0.091954	0.244444	0.186047	0	0.160156	0.064878	0.271676	0.115385	0.176471	0
1	0.699367	0.230906	0.700867	0.184669	0.0504732	0.214092	0.288026	0.137931	0.2	0.0930233	0.222222	0.0078125	0.0495122	0.213873	0.178571	0.329412	0
1	0.642679	0.149201	0.644509	0.0940767	0.189274	0.303523	0.200647	0.298851	0	0	0	0	0.0741463	0.190751	0.10989	0.117647	0.0769231
1	0.694766	0.236234	0.643064	0.12892	0.164038	0.371274	0.158576	0.252874	0.0888889	0.0697674	0	0.0169271	0.0767073	0.289017	0.203297	0.105882	0
1	0.749473	0.401421	0.634393	0.163763	0.129338	0.317073	0.15534	0.0689655	0.133333	0.139535	0	0.0846354	0.0691463	0.462428	0.35989	0.164706	0.0769231
1	0.656292	0.172291	0.611272	0.0557491	0.189274	0.439024	0.220065	0.321839	0	0	0	0	0.0635976	0.190751	0.153846	0.0941176	0
1	0.685371	0.147425	0.648844	0.101045	0.223975	0.395664	0.126214	0.218391	0.0222222	0.0232558	0	0.0208333	0.075122	0.16185	0.126374	0.0941176	0.0769231
1	0.655845	0.190053	0.657514	0.1777	0.189274	0.344173	0.165049	0.252874	0.0888889	0.0232558	0	0.0117188	0.0840854	0.231214	0.145604	0.164706	0
1	0.637375	0.131439	0.640173	0.114983	0.148265	0.338753	0.190939	0.310345	0.111111	0.116279	0	0.0859375	0.105488	0.121387	0.120879	0.105882	0
1	0.712597	0.243339	0.621387	0.125436	0.176656	0.382114	0.15534	0.137931	0.0888889	0.0697674	0	0.0403646	0.0823171	0.277457	0.186813	0.235294	0.0769231
1	0.720649	0.326821	0.625723	0.205575	0.18612	0.403794	0.187702	0.137931	0.177778	0.139535	0	0.0416667	0.0645732	0.346821	0.260989	0.329412	0.0769231
1	0.690931	0.241563	0.589595	0.12892	0.18612	0.495935	0.0906149	0.103448	0.155556	0.116279	0	0.0585938	0.0538415	0.219653	0.211538	0.247059	0
1	0.661213	0.143872	0.608382	0.0557491	0.22082	0.330623	0.148867	0.172414	0.0222222	0	0.111111	0	0.0808537	0.104046	0.137363	0.152941	0
1	0.639803	0.111901	0.605491	0.0940767	0.192429	0.349593	0.142395	0.287356	0	0	0	0	0.0868902	0.104046	0.0989011	0.105882	0
1	0.665878	0.119005	0.602601	0.111498	0.132492	0.241192	0.0776699	0.0574713	0.0444444	0	0	0	0.0804268	0.0751445	0.107143	0.176471	0
1	0.689333	0.204263	0.601156	0.0940767	0.129338	0.373984	0.15534	0.321839	0.0444444	0.0232558	0	0.00651042	0.0786585	0.127168	0.200549	0.235294	0
1	0.672717	0.154529	0.593931	0.0836237	0.170347	0.387534	0.126214	0.0574713	0.0444444	0.0465116	0	0.0598958	0.0564634	0.0867052	0.148352	0.2	0.0769231
1	0.672078	0.209591	0.58237	0.0801394	0.148265	0.384824	0.190939	0.37931	0.0444444	0.0232558	0	0.0130208	0.0859756	0.190751	0.200549	0.141176	0
1	0.644341	0.150977	0.575145	0.0836237	0.0883281	0.376694	0.161812	0.16092	0.0444444	0.0232558	0	0.00390625	0.0892073	0.115607	0.145604	0.129412	0.0769231
1	0.661149	0.149201	0.589595	0.0731707	0.138801	0.457995	0.10356	0.0574713	0.0222222	0.0232558	0	0.0104167	0.082378	0.127168	0.129121	0.176471	0
1	0.681217	0.195382	0.612717	0.135889	0.192429	0.428184	0.18123	0.091954	0.0666667	0.0232558	0	0.00390625	0.0760976	0.150289	0.186813	0.188235	0
1	0.69777	0.206039	0.643064	0.167247	0.239748	0.338753	0.110032	0.0574713	0.0444444	0.0232558	0	0.00260417	0.0879878	0.121387	0.236264	0.105882	0
1	0.796319	0.650089	0.605491	0.310105	0.135647	0.289973	0.0873786	0.103448	0.2	0.186047	0.111111	0.11849	0.0640244	0.531792	0.645604	0.447059	0.0769231
1	0.79242	0.506217	0.640173	0.243902	0.132492	0.357724	0.20712	0.195402	0.0888889	0.0697674	0	0.0885417	0.0739634	0.369942	0.543956	0.258824	0.0769231
1	0.707548	0.264654	0.575145	0.121951	0.223975	0.490515	0.119741	0.091954	0.0666667	0.0465116	0	0.0572917	0.067378	0.242775	0.244505	0.2	0.0769231
1	0.75254	0.362345	0.631503	0.222997	0.176656	0.447154	0.132686	0.091954	0.0666667	0.0465116	0	0.0299479	0.0983537	0.213873	0.39011	0.270588	0.153846
1	0.760018	0.488455	0.631503	0.219512	0.119874	0.355014	0.135922	0.436782	0.155556	0.162791	0	0.132812	0.113293	0.462428	0.472527	0.247059	0.153846
1	0.73733	0.291297	0.593931	0.132404	0.176656	0.344173	0.119741	0.0689655	0.0666667	0.0465116	0	0.0703125	0.0986585	0.260116	0.293956	0.141176	0
1	0.699687	0.227353	0.618497	0.142857	0.135647	0.430894	0.0809061	0.149425	0.0666667	0.0232558	0	0.136719	0.0834756	0.242775	0.18956	0.176471	0.153846
1	0.66166	0.206039	0.546243	0.0627178	0.192429	0.403794	0.122977	0.137931	0	0	0	0	0.0828659	0.184971	0.18956	0.176471	0
1	0.683773	0.186501	0.540462	0.0801394	0.123028	0.363144	0.106796	0.0574713	0	0	0	0	0.0923171	0.115607	0.184066	0.2	0.0769231
1	0.659551	0.133215	0.573699	0.0766551	0.104101	0.322493	0.142395	0.241379	0.0222222	0.0232558	0	0.015625	0.0889634	0.0867052	0.148352	0.0705882	0
1	0.632581	0.158082	0.550578	0.0801394	0.113565	0.401084	0.148867	0.321839	0	0	0	0	0.0851829	0.109827	0.137363	0.235294	0
1	0.614111	0.14032	0.524566	0.0731707	0.0851735	0.363144	0.119741	0.310345	0.0444444	0	0	0	0.0920732	0.0635838	0.134615	0.211765	0.0769231
1	0.597814	0.106572	0.517341	0.0627178	0.0473186	0.495935	0.161812	0.195402	0	0	0	0	0.0810976	0.0346821	0.107143	0.164706	0.0769231
1	0.616156	0.124334	0.531792	0.0522648	0.107256	0.373984	0.139159	0.494253	0	0	0	0	0.0687195	0.0635838	0.129121	0.129412	0.0769231
1	0.66198	0.174067	0.547688	0.0731707	0.182965	0.311653	0.0906149	0.0689655	0.0222222	0	0	0	0.0573171	0.132948	0.156593	0.211765	0
1	0.657123	0.134991	0.557803	0.0592334	0.230284	0.317073	0.126214	0.0689655	0.0222222	0.0232558	0	0.00651042	0.0698171	0.115607	0.120879	0.141176	0
1	0.696555	0.261101	0.595376	0.118467	0.135647	0.346883	0.113269	0.321839	0.0666667	0.0232558	0	0.0234375	0.0953049	0.265896	0.230769	0.188235	0.0769231
1	0.712149	0.20071	0.556358	0.0940767	0.15142	0.382114	0.10356	0.0229885	0	0	0	0	0.0857317	0.109827	0.211538	0.2	0
1	0.741867	0.387211	0.593931	0.205575	0.192429	0.292683	0.142395	0.16092	0.0888889	0.0465116	0	0.0260417	0.0737805	0.236994	0.417582	0.294118	0
1	0.695277	0.209591	0.559249	0.097561	0.170347	0.363144	0.135922	0.103448	0.0222222	0	0	0	0.0820732	0.144509	0.214286	0.164706	0.0769231
1	0.679044	0.191829	0.573699	0.139373	0.217666	0.414634	0.122977	0.114943	0	0	0	0	0.08	0.115607	0.178571	0.270588	0
1	0.638078	0.131439	0.566474	0.0592334	0.173502	0.382114	0.165049	0.16092	0.133333	0.139535	0	0.0481771	0.0723171	0.132948	0.115385	0.105882	0
1	0.729341	0.388988	0.58526	0.132404	0.173502	0.463415	0.142395	0.0804598	0.177778	0.0930233	0	0.0820312	0.0989024	0.265896	0.42033	0.235294	0
1	0.713555	0.280639	0.606936	0.121951	0.179811	0.303523	0.152104	0.126437	0.0444444	0.0465116	0	0.0195312	0.102317	0.138728	0.296703	0.294118	0.0769231
1	0.689078	0.188277	0.580925	0.0696864	0.182965	0.406504	0.158576	0.103448	0	0	0	0	0.105488	0.0982659	0.203297	0.176471	0
1	0.649709	0.16341	0.575145	0.0592334	0.164038	0.441734	0.168285	0.275862	0.0222222	0	0	0	0.0992683	0.0635838	0.195055	0.117647	0
1	0.729341	0.348135	0.605491	0.160279	0.157729	0.338753	0.171521	0.206897	0.0888889	0	0	0	0.129878	0.312139	0.31044	0.341176	0
1	0.671439	0.209591	0.552023	0.132404	0.233438	0.382114	0.113269	0.045977	0.0222222	0	0	0	0.0518293	0.179191	0.18956	0.2	0.0769231
1	0.670991	0.138544	0.541908	0.0801394	0.164038	0.444444	0.145631	0.0344828	0.0666667	0.0465116	0	0.0351562	0.0434756	0.156069	0.112637	0.117647	0
1	0.720138	0.209591	0.595376	0.146341	0.18612	0.338753	0.119741	0.0804598	0.0666667	0.0697674	0	0.00520833	0.0593293	0.265896	0.151099	0.2	0
1	0.681025	0.257549	0.634393	0.156794	0.280757	0.392954	0.139159	0.183908	0.0222222	0.0232558	0	0.00651042	0.087622	0.294798	0.217033	0.176471	0
1	0.697258	0.238011	0.57659	0.111498	0.0662461	0.517615	0.0873786	0.16092	0.0666667	0.0697674	0	0.0507812	0.0767073	0.236994	0.200549	0.235294	0
1	0.79977	0.579041	0.632948	0.275261	0.160883	0.382114	0.203883	0.367816	0.0888889	0.0930233	0	0.0507812	0.0653659	0.410405	0.629121	0.282353	0.153846
1	0.749345	0.369449	0.631503	0.226481	0.18612	0.514905	0.10356	0.091954	0.0444444	0	0	0	0.0840854	0.306358	0.373626	0.223529	0
1	0.733751	0.307282	0.645954	0.240418	0.233438	0.292683	0.0809061	0.0804598	0	0	0	0	0.0992683	0.225434	0.313187	0.235294	0
1	0.696044	0.161634	0.631503	0.195122	0.176656	0.349593	0.0841424	0.0229885	0.0222222	0.0232558	0	0.015625	0.0986585	0.208092	0.120879	0.117647	0.0769231
1	0.658593	0.156306	0.589595	0.149826	0.189274	0.384824	0.0906149	0.206897	0	0	0	0	0.105305	0.196532	0.104396	0.188235	0
1	0.728191	0.232682	0.566474	0.114983	0.255521	0.379404	0.161812	0.149425	0	0	0	0	0.100793	0.219653	0.203297	0.223529	0
1	0.72883	0.37833	0.628613	0.285714	0.138801	0.325203	0.245955	0.356322	0.0666667	0.0697674	0	0.0403646	0.0947561	0.404624	0.321429	0.282353	0.153846
1	0.789417	0.413854	0.609827	0.320557	0.116719	0.428184	0.145631	0.126437	0.0888889	0.0930233	0	0.0611979	0.0797561	0.32948	0.332418	0.647059	0
1	0.713491	0.298401	0.641618	0.254355	0.044164	0.398374	0.18123	0.632184	0.2	0.116279	0	0.0247396	0.080061	0.260116	0.255495	0.329412	0.153846
1	0.662683	0.179396	0.589595	0.184669	0.0914826	0.417344	0.12945	0.149425	0.222222	0.209302	0	0.0364583	0.0937805	0.202312	0.14011	0.164706	0.0769231
1	0.581581	0.127886	0.556358	0.114983	0.0630915	0.406504	0.113269	0.241379	0.266667	0.255814	0	0.0234375	0.0992073	0.104046	0.120879	0.0941176	0.153846
1	0.581901	0.0692718	0.534682	0.087108	0.0536278	0.468835	0.0776699	0.252874	0.2	0.162791	0.222222	0.00911458	0.0611585	0.0289017	0.0659341	0.105882	0.0769231
1	0.553589	0.0603908	0.544798	0.0313589	0.0694006	0.476965	0.171521	0.172414	0.266667	0.27907	0	0.015625	0.140061	0.0404624	0.0714286	0.0117647	0
2	0.604972	0.0781528	0.611272	0.114983	0.135647	0.333333	0.171521	0.298851	0.133333	0.0930233	0	0.0403646	0.0672561	0.0693642	0.0631868	0.0941176	0.0769231
2	0.596664	0.0426288	0.645954	0.299652	0.0820189	0.336043	0.0841424	0.0344828	0.0666667	0	0	0	0.0704878	0.0520231	0.0274725	0.0470588	0.0769231
2	0.620502	0.0568384	0.654624	0.254355	0.0694006	0.401084	0.148867	0.126437	0.111111	0.0232558	0	0.00651042	0.112866	0.0404624	0.0576923	0.0470588	0
2	0.607912	0.071048	0.619942	0.188153	0.0599369	0.360434	0.0582524	0.045977	0.0444444	0.0232558	0	0.0182292	0.104329	0.0462428	0.0769231	0.0470588	0
2	0.580175	0.0817052	0.586705	0.0278746	0.0599369	0.471545	0.135922	0.16092	0.0444444	0.0232558	0	0.00911458	0.102866	0.0520231	0.0796703	0.0941176	0
2	0.686394	0.188277	0.637283	0.1777	0.132492	0.441734	0.168285	0.091954	0.177778	0.0930233	0	0.0455729	0.0514634	0.132948	0.156593	0.294118	0.0769231
2	0.657634	0.175844	0.596821	0.118467	0.14511	0.501355	0.161812	0.206897	0.0222222	0.0232558	0	0.0299479	0.0442073	0.115607	0.17033	0.176471	0.153846
2	0.645875	0.154529	0.631503	0.0801394	0.179811	0.468835	0.168285	0.126437	0.0888889	0.0697674	0	0.0768229	0.0457317	0.115607	0.151099	0.141176	0
2	0.731386	0.238011	0.630058	0.132404	0.116719	0.403794	0.132686	0.126437	0.0888889	0.0930233	0	0.0442708	0.0436585	0.254335	0.192308	0.235294	0
2	0.702818	0.198934	0.593931	0.114983	0.0914826	0.552846	0.10356	0.0229885	0.0444444	0.0465116	0	0.0507812	0.0479268	0.121387	0.203297	0.176471	0.153846
2	0.733815	0.35524	0.58526	0.163763	0.0820189	0.579946	0.161812	0.0689655	0.333333	0.348837	0	0.166667	0.0652439	0.294798	0.315934	0.364706	0.230769
2	0.740845	0.312611	0.617052	0.108014	0.173502	0.260163	0.174757	0.114943	0.0444444	0.0465116	0	0.0625	0.0590244	0.202312	0.335165	0.223529	0
2	0.662683	0.156306	0.58526	0.0801394	0.116719	0.406504	0.0841424	0.045977	0	0	0	0	0.0539634	0.0693642	0.151099	0.223529	0.153846
2	0.667157	0.145648	0.621387	0.118467	0.198738	0.392954	0.110032	0.137931	0.0444444	0	0	0	0.0714024	0.0924855	0.142857	0.164706	0
2	0.743401	0.342806	0.624277	0.170732	0.129338	0.403794	0.226537	0.333333	0.111111	0.0697674	0	0.0299479	0.0940244	0.179191	0.354396	0.376471	0.0769231
2	0.665112	0.170515	0.645954	0.101045	0.239748	0.417344	0.145631	0.103448	0.0222222	0.0232558	0	0.0273438	0.0740854	0.0867052	0.178571	0.188235	0
2	0.746469	0.326821	0.651734	0.247387	0.0977918	0.330623	0.142395	0.195402	0.0444444	0.0465116	0	0.0299479	0.0665854	0.202312	0.315934	0.4	0
2	0.727424	0.360568	0.632948	0.1777	0.11041	0.317073	0.15534	0.344828	0.155556	0.0697674	0	0.0234375	0.0659756	0.32948	0.337912	0.258824	0.0769231
2	0.743273	0.371226	0.615607	0.170732	0.164038	0.295393	0.190939	0.114943	0.0888889	0.0697674	0	0.121094	0.062439	0.265896	0.365385	0.341176	0.0769231
2	0.627085	0.0959147	0.608382	0.0662021	0.18612	0.355014	0.168285	0.0804598	0.0444444	0.0465116	0	0.0234375	0.0711585	0.0635838	0.0769231	0.152941	0.153846
2	0.597559	0.110124	0.589595	0.0662021	0.176656	0.382114	0.116505	0.114943	0.133333	0.116279	0	0.0677083	0.0995122	0.0578035	0.112637	0.129412	0
2	0.626318	0.113677	0.573699	0.0766551	0.179811	0.336043	0.0776699	0.241379	0.0666667	0.0697674	0	0.046875	0.0831098	0.0635838	0.10989	0.152941	0
2	0.6051	0.079929	0.567919	0.0522648	0.208202	0.300813	0.10356	0.0804598	0.0444444	0.0465116	0	0.0143229	0.0487195	0.0346821	0.0851648	0.0941176	0
2	0.604589	0.0746004	0.537572	0.0487805	0.126183	0.346883	0.0582524	0.0574713	0	0	0	0	0.0454878	0.0346821	0.0631868	0.152941	0
2	0.610724	0.115453	0.515896	0.0731707	0.0694006	0.509485	0.132686	0.0344828	0.0222222	0	0	0	0.0548171	0.0578035	0.0934066	0.235294	0.0769231
2	0.601074	0.0870337	0.521676	0.0522648	0.0851735	0.398374	0.0809061	0.114943	0.0222222	0	0	0	0.0465244	0.0635838	0.0714286	0.141176	0
2	0.614559	0.0905861	0.511561	0.0348432	0.100946	0.520325	0.0614887	0.091954	0.0222222	0	0	0	0.0498171	0.0578035	0.0824176	0.129412	0
2	0.687672	0.106572	0.557803	0.0836237	0.157729	0.341463	0.106796	0.114943	0	0	0	0	0.0481098	0.0462428	0.0796703	0.270588	0
2	0.676935	0.122558	0.592486	0.0557491	0.170347	0.292683	0.106796	0.091954	0.0444444	0	0	0	0.0562805	0.0982659	0.118132	0.105882	0
2	0.649645	0.124334	0.598266	0.135889	0.0946372	0.322493	0.12945	0.091954	0.0444444	0.0465116	0	0.015625	0.0503659	0.0751445	0.137363	0.0823529	0
2	0.686777	0.197158	0.640173	0.170732	0.239748	0.384824	0.15534	0.0804598	0.155556	0.162791	0	0.0572917	0.0659146	0.196532	0.178571	0.141176	0
2	0.691315	0.182948	0.621387	0.0836237	0.141956	0.346883	0.213592	0.321839	0.0222222	0	0	0	0.0879878	0.115607	0.186813	0.164706	0.0769231
2	0.680706	0.143872	0.637283	0.101045	0.141956	0.287263	0.171521	0.264368	0.0888889	0.0697674	0	0.0169271	0.0813415	0.115607	0.14011	0.117647	0
2	0.689909	0.239787	0.632948	0.163763	0.100946	0.387534	0.158576	0.218391	0.0444444	0.0465116	0	0.0247396	0.0893902	0.127168	0.260989	0.2	0.0769231
2	0.719563	0.309059	0.615607	0.184669	0.167192	0.390244	0.20712	0.287356	0.111111	0	0	0	0.0825	0.196532	0.28022	0.435294	0.0769231
2	0.623123	0.101243	0.583815	0.0418118	0.113565	0.360434	0.197411	0.252874	0.0666667	0.0232558	0	0.0078125	0.065	0.0520231	0.0989011	0.141176	0
2	0.583626	0.0834813	0.560694	0.0209059	0.141956	0.463415	0.116505	0.241379	0	0	0	0	0.0715244	0.0635838	0.0769231	0.0941176	0
2	0.604461	0.101243	0.549133	0.0557491	0.123028	0.425474	0.132686	0.149425	0	0	0	0	0.0578659	0.0578035	0.0879121	0.164706	0.0769231
2	0.633987	0.127886	0.552023	0.0522648	0.126183	0.490515	0.168285	0.264368	0	0	0	0	0.0647561	0.0867052	0.112637	0.188235	0
2	0.684988	0.184725	0.557803	0.10453	0.129338	0.390244	0.139159	0.103448	0.0444444	0.0232558	0	0.0117188	0.100915	0.109827	0.173077	0.247059	0.0769231
2	0.644852	0.113677	0.578035	0.0418118	0.135647	0.425474	0.158576	0.218391	0.111111	0.0930233	0	0.0403646	0.0703659	0.0924855	0.0934066	0.152941	0.0769231
2	0.757653	0.362345	0.59104	0.195122	0.126183	0.490515	0.106796	0.114943	0.111111	0.0930233	0	0.0755208	0.0851829	0.242775	0.321429	0.505882	0.153846
2	0.753116	0.31794	0.612717	0.202091	0.135647	0.376694	0.135922	0.045977	0.0666667	0.0697674	0	0.0729167	0.0806707	0.190751	0.299451	0.411765	0.153846
2	0.678469	0.218472	0.677746	0.1777	0.192429	0.330623	0.152104	0.149425	0.0222222	0	0	0	0.0659756	0.144509	0.181319	0.376471	0
2	0.639356	0.0639432	0.679191	0.236934	0.11041	0.162602	0.119741	0.195402	0.133333	0.116279	0	0.105469	0.110305	0.00578035	0.0631868	0.129412	0.0769231
2	0.644405	0.0941385	0.725434	0.358885	0.116719	0.157182	0.187702	0.0574713	0.0666667	0.0232558	0	0.0325521	0.0796341	0.0346821	0.101648	0.105882	0.0769231
2	0.610468	0.106572	0.638728	0.212544	0.154574	0.249322	0.0582524	0.0344828	0	0	0	0	0.052622	0.0635838	0.101648	0.141176	0
2	0.582284	0.0888099	0.586705	0.0905923	0.123028	0.368564	0.0517799	0.0574713	0	0	0	0	0.0626829	0.0635838	0.0769231	0.117647	0.0769231
2	0.602799	0.0674956	0.689306	0.195122	0.246057	0.265583	0.119741	0.091954	0.0222222	0	0	0	0.0855488	0.0231214	0.0796703	0.0588235	0
2	0.613153	0.0674956	0.657514	0.174216	0.201893	0.414634	0.0776699	0.0689655	0	0	0	0	0.0808537	0.0404624	0.0686813	0.0705882	0
2	0.654311	0.104796	0.697977	0.327526	0.141956	0.289973	0.0873786	0.0804598	0.0444444	0.0232558	0	0.0117188	0.087622	0.0924855	0.0934066	0.0941176	0.0769231
2	0.695916	0.168739	0.674855	0.299652	0.15142	0.365854	0.148867	0.16092	0.177778	0.139535	0	0.0611979	0.0832927	0.150289	0.151099	0.152941	0.0769231
2	0.639484	0.0657194	0.612717	0.0836237	0.198738	0.333333	0.0776699	0.045977	0	0	0	0	0.0785976	0.0693642	0.0521978	0.0705882	0
2	0.603119	0.0852575	0.547688	0.0557491	0.132492	0.398374	0.0970874	0.218391	0	0	0	0	0.0679878	0.0462428	0.0824176	0.117647	0
2	0.60069	0.0692718	0.540462	0.0383275	0.15142	0.422764	0.0841424	0.103448	0.0444444	0	0	0	0.0642073	0.0404624	0.0576923	0.129412	0
2	0.629769	0.0781528	0.546243	0.0418118	0.192429	0.444444	0.110032	0.0804598	0	0	0	0	0.077561	0.0578035	0.0796703	0.0588235	0
2	0.667604	0.138544	0.592486	0.125436	0.182965	0.230352	0.116505	0.0689655	0	0	0	0	0.0703049	0.0635838	0.126374	0.247059	0
2	0.637438	0.10302	0.601156	0.10453	0.258675	0.355014	0.0711974	0.0689655	0.0222222	0.0232558	0	0.00130208	0.0830488	0.0635838	0.0906593	0.164706	0
2	0.610852	0.0870337	0.580925	0.0592334	0.242902	0.368564	0.0809061	0.0689655	0.0222222	0.0232558	0	0.00260417	0.0902439	0.0520231	0.0851648	0.105882	0
2	0.642615	0.115453	0.569364	0.0662021	0.230284	0.327913	0.100324	0.114943	0.0444444	0	0	0	0.0845732	0.0578035	0.120879	0.117647	0.0769231
2	0.586055	0.0586146	0.583815	0.0418118	0.293375	0.314363	0.0938511	0.114943	0.0222222	0.0232558	0	0.0078125	0.0708537	0.0520231	0.0494505	0.0705882	0
2	0.634818	0.0728242	0.625723	0.111498	0.22082	0.341463	0.12945	0.091954	0.0666667	0.0697674	0	0.0273438	0.0710976	0.0520231	0.0631868	0.105882	0
2	0.594811	0.104796	0.58815	0.0383275	0.217666	0.341463	0.116505	0.137931	0.0222222	0	0	0	0.0685366	0.115607	0.0879121	0.0823529	0
2	0.589314	0.101243	0.572254	0.0696864	0.214511	0.379404	0.110032	0.218391	0	0	0	0	0.0625	0.0751445	0.0961538	0.105882	0
2	0.590209	0.0746004	0.596821	0.0662021	0.230284	0.376694	0.152104	0.229885	0	0	0	0	0.0622561	0.0462428	0.0714286	0.0941176	0
2	0.635649	0.10302	0.614162	0.0801394	0.271293	0.273713	0.110032	0.103448	0.0222222	0.0232558	0	0.0130208	0.0541463	0.0809249	0.0989011	0.0941176	0
2	0.659168	0.0888099	0.682081	0.156794	0.324921	0.300813	0.132686	0.0804598	0	0	0	0	0.0765854	0.0289017	0.0989011	0.105882	0
2	0.67636	0.170515	0.611272	0.160279	0.0946372	0.300813	0.148867	0.0574713	0.0666667	0.0697674	0	0.0598958	0.0496341	0.260116	0.115385	0.105882	0
2	0.717709	0.248668	0.628613	0.135889	0.26183	0.417344	0.168285	0.333333	0.0444444	0.0232558	0	0.0364583	0.0518902	0.219653	0.233516	0.188235	0.0769231
2	0.756247	0.332149	0.654624	0.236934	0.246057	0.273713	0.12945	0.0574713	0.133333	0.116279	0	0.0755208	0.0656098	0.346821	0.285714	0.211765	0.384615
2	0.75318	0.373002	0.674855	0.202091	0.287066	0.355014	0.113269	0.195402	0.0222222	0.0232558	0	0.0078125	0.0781707	0.277457	0.398352	0.2	0
2	0.738991	0.333925	0.657514	0.243902	0.208202	0.425474	0.0841424	0.0804598	0.155556	0.162791	0	0.0807292	0.0769512	0.277457	0.318681	0.270588	0.0769231
2	0.724803	0.264654	0.74711	0.25784	0.287066	0.317073	0.122977	0.091954	0.0666667	0.0697674	0	0.0195312	0.0838415	0.294798	0.217033	0.2	0.153846
2	0.761807	0.381883	0.669075	0.289199	0.211356	0.373984	0.12945	0.0574713	0.0888889	0.0930233	0	0.0768229	0.0884756	0.33526	0.354396	0.282353	0.307692
2	0.721991	0.257549	0.700867	0.198606	0.299685	0.379404	0.132686	0.218391	0.0444444	0.0465116	0	0.0182292	0.0954878	0.213873	0.271978	0.0823529	0.153846
2	0.732025	0.287744	0.598266	0.184669	0.198738	0.495935	0.106796	0.183908	0.133333	0.0930233	0	0.0651042	0.0715854	0.190751	0.288462	0.235294	0.307692
2	0.733304	0.278863	0.657514	0.226481	0.315457	0.336043	0.132686	0.103448	0.111111	0.0697674	0	0.0703125	0.067622	0.208092	0.271978	0.247059	0.0769231
2	0.683965	0.154529	0.671965	0.209059	0.356467	0.376694	0.145631	0.045977	0.0666667	0.0465116	0	0.03125	0.0670732	0.0867052	0.14011	0.235294	0.0769231
2	0.647792	0.111901	0.604046	0.0592334	0.403785	0.338753	0.116505	0.137931	0.0222222	0	0	0	0.0771341	0.0635838	0.107143	0.141176	0.0769231
2	0.63763	0.0941385	0.565029	0.0452962	0.353312	0.466125	0.0776699	0.114943	0	0	0	0	0.0740244	0.0809249	0.0714286	0.141176	0.0769231
2	0.588356	0.0639432	0.596821	0.0557491	0.457413	0.273713	0.113269	0.172414	0.0222222	0.0232558	0	0.00390625	0.0618902	0.0231214	0.0686813	0.0823529	0
2	0.609638	0.0959147	0.544798	0.0592334	0.271293	0.387534	0.174757	0.114943	0	0	0	0	0.0710366	0.0231214	0.0879121	0.211765	0
2	0.566626	0.0586146	0.510116	0.0313589	0.164038	0.411924	0.0744337	0.183908	0	0	0	0	0.0821341	0.0520231	0.0549451	0.0235294	0.153846
2	0.573273	0.0728242	0.515896	0.0278746	0.135647	0.398374	0.110032	0.494253	0	0	0	0	0.080061	0.0462428	0.0604396	0.117647	0.0769231
2	0.589186	0.0763766	0.508671	0.0522648	0.201893	0.487805	0.145631	0.103448	0	0	0	0	0.0647561	0.0404624	0.0714286	0.0941176	0.153846
2	0.577299	0.0905861	0.520231	0.0313589	0.236593	0.457995	0.0841424	0.16092	0	0	0	0	0.0796951	0.0346821	0.0851648	0.141176	0.153846
2	0.620183	0.124334	0.553468	0.0313589	0.29653	0.365854	0.152104	0.137931	0	0	0	0	0.0682927	0.0809249	0.126374	0.117647	0
2	0.624784	0.0728242	0.573699	0.0627178	0.369085	0.379404	0.0938511	0.16092	0.0222222	0.0232558	0	0.00260417	0.0632927	0.0115607	0.0741758	0.129412	0.0769231
2	0.599859	0.0763766	0.593931	0.0452962	0.334385	0.409214	0.15534	0.091954	0.0222222	0.0232558	0	0.0677083	0.0728049	0.0578035	0.0796703	0.0470588	0
2	0.656548	0.154529	0.549133	0.0383275	0.239748	0.444444	0.15534	0.0574713	0	0	0	0	0.0642683	0.179191	0.115385	0.152941	0.0769231
2	0.683837	0.181172	0.650289	0.125436	0.410095	0.433604	0.174757	0.091954	0.0222222	0.0232558	0	0.0338542	0.0803049	0.208092	0.137363	0.176471	0.0769231
2	0.641657	0.143872	0.618497	0.0592334	0.375394	0.384824	0.168285	0.103448	0	0	0	0	0.0709756	0.127168	0.129121	0.117647	0.153846
2	0.57372	0.0550622	0.604046	0.0313589	0.353312	0.382114	0.106796	0.114943	0.0222222	0.0232558	0	0.015625	0.0636585	0.0289017	0.0631868	0.0352941	0
2	0.584713	0.0852575	0.556358	0.0348432	0.227129	0.485095	0.12945	0.172414	0	0	0	0	0.0582927	0.0809249	0.0769231	0.0705882	0
2	0.580047	0.0692718	0.556358	0.0383275	0.268139	0.482385	0.119741	0.114943	0.0222222	0	0	0	0.0695122	0.0346821	0.0714286	0.0823529	0
2	0.61507	0.0870337	0.552023	0.0383275	0.305994	0.471545	0.0841424	0.0574713	0.0888889	0.0465116	0	0.0403646	0.0513415	0.0751445	0.0796703	0.0823529	0
2	0.649709	0.154529	0.580925	0.0627178	0.246057	0.430894	0.113269	0.0804598	0.111111	0.0465116	0	0.0221354	0.0693902	0.144509	0.153846	0.0588235	0.0769231
2	0.619416	0.0728242	0.575145	0.0209059	0.242902	0.411924	0.119741	0.137931	0	0	0	0	0.0841463	0.0520231	0.0604396	0.117647	0
2	0.559213	0.0479574	0.556358	0.0452962	0.268139	0.444444	0.132686	0.0804598	0.0666667	0.0697674	0	0.0273438	0.0793293	0.0346821	0.032967	0.105882	0
2	0.604205	0.071048	0.554913	0.0348432	0.283912	0.392954	0.0776699	0.0344828	0	0	0	0	0.0520122	0.0231214	0.0521978	0.2	0
2	0.6051	0.0852575	0.562139	0.0662021	0.252366	0.346883	0.106796	0.0804598	0.0222222	0	0	0	0.0596341	0.0462428	0.0714286	0.164706	0
2	0.592957	0.062167	0.583815	0.0731707	0.214511	0.355014	0.0647249	0.091954	0.0222222	0.0232558	0	0.00390625	0.0620122	0.0462428	0.0576923	0.0705882	0
2	0.585032	0.062167	0.606936	0.0174216	0.29653	0.382114	0.10356	0.0344828	0	0	0	0	0.0946951	0.0404624	0.0521978	0.105882	0
2	0.688758	0.145648	0.608382	0.10453	0.192429	0.365854	0.0809061	0.16092	0.133333	0.0930233	0	0.0846354	0.0634756	0.121387	0.115385	0.2	0.153846
2	0.732409	0.26643	0.656069	0.12892	0.217666	0.336043	0.177994	0.172414	0.0888889	0.0697674	0	0.0403646	0.0612195	0.346821	0.214286	0.117647	0.153846
2	0.686394	0.211368	0.708092	0.097561	0.242902	0.319783	0.187702	0.137931	0.0888889	0.0465116	0	0.0104167	0.0814024	0.231214	0.181319	0.152941	0
2	0.637311	0.0959147	0.572254	0.087108	0.176656	0.417344	0.100324	0.126437	0.0222222	0	0	0	0.0838415	0.0520231	0.0879121	0.141176	0.0769231
2	0.601841	0.0781528	0.57948	0.0418118	0.189274	0.368564	0.165049	0.172414	0	0	0	0	0.0546341	0.0462428	0.0659341	0.129412	0.0769231
2	0.574679	0.0568384	0.546243	0.010453	0.211356	0.352304	0.100324	0.126437	0.0222222	0	0	0	0.0495732	0.0751445	0.0384615	0.0588235	0
2	0.622164	0.0781528	0.524566	0.0174216	0.167192	0.482385	0.106796	0.045977	0	0	0	0	0.0534146	0.0404624	0.0851648	0.0705882	0
2	0.607912	0.0994671	0.530347	0.0348432	0.138801	0.517615	0.139159	0.114943	0	0	0	0	0.0584756	0.0346821	0.101648	0.141176	0.0769231
2	0.64204	0.0692718	0.546243	0.0278746	0.154574	0.414634	0.10356	0.091954	0	0	0	0	0.0581707	0.0462428	0.0631868	0.0941176	0
2	0.611683	0.0817052	0.580925	0.0278746	0.233438	0.430894	0.126214	0.0229885	0	0	0	0	0.0563415	0.0289017	0.0961538	0.0705882	0
2	0.595002	0.0834813	0.622832	0.0557491	0.138801	0.379404	0.148867	0.0804598	0	0	0	0	0.0678049	0.0462428	0.0769231	0.105882	0.153846
2	0.666581	0.10302	0.712428	0.229965	0.290221	0.338753	0.100324	0.0689655	0.0222222	0	0	0	0.0741463	0.0578035	0.112637	0.0823529	0
2	0.767431	0.390764	0.601156	0.167247	0.113565	0.531165	0.135922	0.0229885	0.0444444	0.0232558	0	0.00911458	0.0536585	0.375723	0.351648	0.305882	0.0769231
2	0.753371	0.468917	0.630058	0.209059	0.113565	0.523035	0.142395	0.0689655	0.333333	0.232558	0	0.183594	0.0602439	0.387283	0.43956	0.376471	0.384615
2	0.769413	0.436945	0.58815	0.146341	0.179811	0.517615	0.122977	0.172414	0.0222222	0	0	0	0.0557317	0.375723	0.42033	0.305882	0.153846
2	0.734326	0.239787	0.580925	0.156794	0.148265	0.485095	0.122977	0.0574713	0.133333	0.139535	0	0.123698	0.0503659	0.121387	0.25	0.258824	0.0769231
2	0.787116	0.461812	0.680636	0.219512	0.208202	0.414634	0.110032	0.0689655	0.133333	0.0697674	0	0.0182292	0.0682317	0.32948	0.475275	0.341176	0.0769231
2	0.776187	0.365897	0.710983	0.264808	0.230284	0.422764	0.113269	0.114943	0.244444	0.209302	0	0.217448	0.0530488	0.219653	0.401099	0.258824	0
2	0.770819	0.387211	0.601156	0.205575	0.100946	0.555556	0.165049	0.045977	0.0222222	0.0232558	0	0.0169271	0.0470122	0.364162	0.351648	0.305882	0.0769231
2	0.813638	0.705151	0.635838	0.264808	0.198738	0.487805	0.0647249	0.183908	0.0888889	0.0465116	0	0.0182292	0.0553049	0.601156	0.730769	0.294118	0.153846
2	0.771713	0.435169	0.624277	0.209059	0.135647	0.487805	0.106796	0.114943	0.155556	0.0465116	0	0.0299479	0.057561	0.381503	0.406593	0.341176	0.153846
2	0.69892	0.202487	0.699422	0.170732	0.312303	0.365854	0.135922	0.045977	0.155556	0.139535	0	0.207031	0.0637195	0.144509	0.222527	0.0941176	0
2	0.74321	0.374778	0.695087	0.209059	0.413249	0.363144	0.171521	0.195402	0.0888889	0.0697674	0	0.0273438	0.0675	0.358382	0.354396	0.188235	0.307692
2	0.77165	0.364121	0.712428	0.264808	0.205047	0.303523	0.148867	0.137931	0.4	0.418605	0	0.266927	0.0532317	0.32948	0.343407	0.270588	0
2	0.796511	0.561279	0.682081	0.344948	0.176656	0.403794	0.122977	0.0344828	0.466667	0.418605	0.111111	0.317708	0.0523171	0.450867	0.552198	0.411765	0.153846
2	0.739183	0.380107	0.614162	0.170732	0.205047	0.506775	0.132686	0.0344828	0.222222	0.209302	0	0.0859375	0.0435976	0.416185	0.335165	0.235294	0
2	0.662172	0.170515	0.544798	0.0662021	0.173502	0.552846	0.10356	0.0689655	0.133333	0.116279	0	0.0846354	0.0410976	0.17341	0.129121	0.223529	0
2	0.744424	0.225577	0.660405	0.114983	0.388013	0.371274	0.0744337	0.091954	0.0222222	0.0232558	0	0.00520833	0.0576829	0.213873	0.222527	0.0941176	0.0769231
2	0.712852	0.30373	0.66763	0.0940767	0.318612	0.398374	0.145631	0.126437	0.0888889	0.0930233	0	0.102865	0.0669512	0.323699	0.288462	0.117647	0
2	0.760849	0.438721	0.628613	0.198606	0.214511	0.447154	0.10356	0.103448	0.111111	0.0930233	0.111111	0.03125	0.0658537	0.445087	0.387363	0.329412	0.0769231
2	0.671758	0.136767	0.635838	0.0662021	0.337539	0.373984	0.15534	0.0804598	0.0888889	0.0697674	0	0.0611979	0.0742683	0.0924855	0.142857	0.105882	0
2	0.641848	0.108348	0.614162	0.0348432	0.343849	0.360434	0.177994	0.091954	0	0	0	0	0.0781098	0.0578035	0.112637	0.0941176	0.153846
2	0.613536	0.079929	0.609827	0.0313589	0.356467	0.365854	0.116505	0.0574713	0	0	0	0	0.0685976	0.0635838	0.0714286	0.0941176	0
2	0.711127	0.216696	0.631503	0.121951	0.356467	0.460705	0.171521	0.333333	0.0666667	0.0465116	0	0.0078125	0.0615244	0.16763	0.203297	0.211765	0.0769231
2	0.692209	0.216696	0.609827	0.118467	0.299685	0.403794	0.194175	0.195402	0.0444444	0.0465116	0	0.0169271	0.0763415	0.196532	0.175824	0.270588	0.0769231
2	0.636352	0.0959147	0.612717	0.0592334	0.290221	0.406504	0.119741	0.114943	0.0222222	0.0232558	0	0.0299479	0.0808537	0.0289017	0.104396	0.129412	0
2	0.588739	0.0852575	0.660405	0.0557491	0.391167	0.325203	0.132686	0.103448	0.0222222	0.0232558	0	0.0195312	0.0672561	0.0578035	0.0879121	0.0705882	0
2	0.630281	0.108348	0.635838	0.0418118	0.356467	0.357724	0.139159	0.16092	0.0888889	0.0465116	0	0.0546875	0.0783537	0.0578035	0.129121	0.0470588	0
2	0.771905	0.449378	0.569364	0.160279	0.154574	0.474255	0.126214	0.045977	0.0888889	0.0465116	0	0.0182292	0.0454268	0.375723	0.434066	0.305882	0.307692
2	0.829935	0.690941	0.599711	0.254355	0.141956	0.420054	0.132686	0.137931	0.133333	0.139535	0	0.177083	0.054939	0.468208	0.692308	0.635294	0.153846
2	0.77248	0.492007	0.550578	0.163763	0.104101	0.346883	0.0938511	0.0114943	0.0222222	0.0232558	0	0.0260417	0.0379268	0.317919	0.516484	0.329412	0.461538
2	0.714897	0.165187	0.58237	0.101045	0.22082	0.363144	0.161812	0.103448	0.0222222	0.0232558	0	0.0390625	0.0759146	0.0809249	0.173077	0.176471	0.0769231
2	0.764108	0.310835	0.58526	0.146341	0.179811	0.325203	0.100324	0.0344828	0.0222222	0.0232558	0	0.0247396	0.074878	0.150289	0.282967	0.529412	0.0769231
2	0.726593	0.238011	0.57948	0.10453	0.0883281	0.384824	0.171521	0.390805	0.0888889	0.0232558	0	0.0104167	0.0932927	0.17341	0.181319	0.423529	0.153846
2	0.685882	0.193606	0.560694	0.114983	0.148265	0.444444	0.177994	0.149425	0	0	0	0	0.0940244	0.0462428	0.164835	0.470588	0.0769231
2	0.631303	0.111901	0.536127	0.0522648	0.176656	0.401084	0.174757	0.137931	0	0	0	0	0.0870122	0.0346821	0.10989	0.188235	0.0769231
2	0.638205	0.115453	0.539017	0.0696864	0.135647	0.401084	0.0938511	0.195402	0	0	0	0	0.087622	0.0693642	0.0961538	0.211765	0
2	0.587333	0.0817052	0.513006	0.0696864	0.107256	0.457995	0.0970874	0.149425	0	0	0	0	0.0732927	0.0346821	0.0714286	0.164706	0
2	0.585607	0.0515098	0.504335	0.0418118	0.0788644	0.460705	0.0841424	0.126437	0	0	0	0	0.0729878	0.017341	0.0302198	0.152941	0.153846
2	0.613153	0.10302	0.520231	0.0592334	0.107256	0.371274	0.106796	0.229885	0	0	0	0	0.0990244	0.0346821	0.104396	0.152941	0.0769231
2	0.595769	0.071048	0.526012	0.0313589	0.113565	0.409214	0.0970874	0.16092	0	0	0	0	0.102195	0.0520231	0.0686813	0.0705882	0
2	0.606762	0.0870337	0.546243	0.0487805	0.179811	0.460705	0.0938511	0.149425	0	0	0	0	0.0770732	0.0635838	0.0824176	0.0823529	0.0769231
2	0.623634	0.0781528	0.575145	0.0452962	0.192429	0.317073	0.122977	0	0.0444444	0.0232558	0	0.0221354	0.0726829	0.0809249	0.0631868	0.0823529	0
2	0.695149	0.191829	0.592486	0.139373	0.160883	0.406504	0.142395	0.252874	0.0444444	0.0465116	0	0.0442708	0.089878	0.144509	0.192308	0.152941	0
2	0.778168	0.474245	0.563584	0.146341	0.135647	0.401084	0.0938511	0.045977	0.0666667	0.0697674	0	0.078125	0.0675	0.369942	0.472527	0.341176	0.153846
2	0.731514	0.277087	0.572254	0.135889	0.246057	0.387534	0.148867	0.183908	0.133333	0.139535	0	0.0885417	0.0758537	0.248555	0.269231	0.164706	0.0769231
2	0.626638	0.0959147	0.57948	0.0243902	0.179811	0.379404	0.122977	0.16092	0.0222222	0.0232558	0	0.00260417	0.0841463	0.109827	0.0741758	0.0941176	0
2	0.637502	0.111901	0.589595	0.0801394	0.201893	0.382114	0.122977	0.218391	0.0444444	0.0232558	0	0.0143229	0.0880488	0.0982659	0.107143	0.0823529	0
2	0.722503	0.172291	0.598266	0.0905923	0.148265	0.395664	0.126214	0.195402	0.0888889	0.0697674	0	0.0247396	0.0803049	0.115607	0.186813	0.0941176	0.0769231
2	0.797597	0.415631	0.625723	0.191638	0.201893	0.295393	0.122977	0.229885	0.0444444	0.0232558	0	0.0169271	0.072378	0.260116	0.423077	0.376471	0.230769
2	0.798939	0.580817	0.618497	0.184669	0.211356	0.371274	0.122977	0.114943	0.155556	0.116279	0	0.0611979	0.0659756	0.456647	0.593407	0.341176	0.230769
2	0.749409	0.396092	0.572254	0.149826	0.148265	0.455285	0.142395	0.0689655	0.0666667	0.0697674	0	0.0846354	0.0571951	0.364162	0.376374	0.258824	0.0769231
2	0.718349	0.278863	0.557803	0.114983	0.157729	0.449864	0.20712	0.114943	0.0222222	0	0	0	0.055061	0.213873	0.274725	0.235294	0
2	0.652074	0.122558	0.575145	0.0557491	0.201893	0.403794	0.122977	0.149425	0.0444444	0.0465116	0	0.0182292	0.0668902	0.121387	0.107143	0.0823529	0.153846
2	0.635841	0.0639432	0.563584	0.0174216	0.246057	0.336043	0.12945	0.0804598	0.0222222	0.0232558	0	0.0130208	0.0853659	0.0346821	0.0659341	0.0705882	0
2	0.656356	0.0888099	0.550578	0.0452962	0.268139	0.276423	0.106796	0.0229885	0	0	0	0	0.0865854	0.0924855	0.0796703	0.0470588	0.0769231
2	0.602799	0.0763766	0.510116	0.0313589	0.160883	0.474255	0.10356	0.091954	0	0	0	0	0.0768293	0.0635838	0.0631868	0.0941176	0.0769231
2	0.612577	0.0888099	0.501445	0.0452962	0.15142	0.471545	0.10356	0.0804598	0	0	0	0	0.0709756	0.0520231	0.0769231	0.129412	0.153846
2	0.572762	0.0746004	0.508671	0.0383275	0.148265	0.544715	0.100324	0.195402	0.0222222	0	0	0	0.0692073	0.0462428	0.0686813	0.105882	0
2	0.591104	0.071048	0.541908	0.0278746	0.126183	0.403794	0.0970874	0.229885	0	0	0	0	0.0854268	0.017341	0.0741758	0.117647	0
2	0.663322	0.133215	0.602601	0.0696864	0.29653	0.398374	0.158576	0.103448	0.111111	0	0	0	0.0931707	0.0924855	0.134615	0.105882	0.0769231
2	0.716176	0.291297	0.634393	0.146341	0.233438	0.409214	0.135922	0.0804598	0.0444444	0.0465116	0	0.0390625	0.0816463	0.300578	0.25	0.223529	0.153846
2	0.793954	0.534636	0.611272	0.195122	0.132492	0.425474	0.135922	0.0689655	0.111111	0.0697674	0	0.00911458	0.0641463	0.549133	0.450549	0.447059	0.307692
2	0.799642	0.476021	0.637283	0.195122	0.119874	0.338753	0.145631	0.206897	0.0666667	0.0697674	0	0.0325521	0.0640854	0.450867	0.425824	0.376471	0.230769
2	0.7133	0.261101	0.715318	0.146341	0.328076	0.327913	0.161812	0.0574713	0	0	0	0	0.0779878	0.260116	0.230769	0.211765	0
2	0.728638	0.321492	0.650289	0.167247	0.236593	0.327913	0.126214	0.0574713	0.0888889	0.0697674	0	0.0989583	0.06	0.294798	0.293956	0.270588	0
2	0.733304	0.277087	0.559249	0.087108	0.164038	0.525745	0.10356	0.103448	0.0444444	0.0232558	0	0.0390625	0.0733537	0.277457	0.263736	0.117647	0.153846
2	0.718476	0.309059	0.58815	0.146341	0.167192	0.300813	0.0906149	0.0804598	0.133333	0.139535	0	0.123698	0.0760976	0.254335	0.31044	0.188235	0.0769231
2	0.773439	0.458259	0.592486	0.146341	0.160883	0.447154	0.158576	0.149425	0.155556	0.139535	0	0.046875	0.0705488	0.369942	0.453297	0.282353	0.384615
2	0.714578	0.245115	0.539017	0.0836237	0.170347	0.476965	0.0647249	0.091954	0.0222222	0.0232558	0	0.0143229	0.0647561	0.236994	0.228022	0.164706	0
2	0.696811	0.161634	0.627168	0.149826	0.246057	0.368564	0.0970874	0.0229885	0.0222222	0.0232558	0	0.00260417	0.0596341	0.156069	0.148352	0.105882	0.0769231
2	0.654119	0.12611	0.647399	0.0940767	0.299685	0.279133	0.0938511	0.103448	0.0444444	0.0232558	0	0.00260417	0.0918902	0.0982659	0.134615	0.0588235	0
2	0.645555	0.106572	0.57659	0.0731707	0.214511	0.441734	0.116505	0.0574713	0.0444444	0.0232558	0	0.0273438	0.0661585	0.0982659	0.0824176	0.152941	0
2	0.675145	0.179396	0.624277	0.0696864	0.340694	0.338753	0.145631	0.091954	0.0222222	0.0232558	0	0.0195312	0.072561	0.17341	0.159341	0.141176	0.0769231
2	0.701029	0.152753	0.632948	0.0905923	0.274448	0.327913	0.142395	0.045977	0	0	0	0	0.0676829	0.138728	0.142857	0.117647	0
2	0.647984	0.120782	0.640173	0.0836237	0.290221	0.487805	0.10356	0.0229885	0.0222222	0.0232558	0	0.0208333	0.0738415	0.138728	0.0906593	0.117647	0.0769231
2	0.702755	0.198934	0.599711	0.108014	0.246057	0.447154	0.15534	0.0804598	0.2	0.116279	0	0.0208333	0.0653659	0.248555	0.153846	0.141176	0.0769231
2	0.703266	0.239787	0.690751	0.097561	0.365931	0.279133	0.177994	0.091954	0.0666667	0.0232558	0	0.00520833	0.0789634	0.306358	0.195055	0.0705882	0.384615
2	0.759123	0.410302	0.65896	0.118467	0.255521	0.317073	0.165049	0.195402	0.0666667	0.0465116	0.111111	0.015625	0.0854268	0.369942	0.412088	0.176471	0.153846
2	0.786732	0.440497	0.656069	0.195122	0.179811	0.308943	0.171521	0.183908	0.0888889	0.0697674	0	0.0351562	0.0728049	0.300578	0.456044	0.317647	0.230769
2	0.785646	0.580817	0.612717	0.15331	0.129338	0.252033	0.288026	0.689655	0.177778	0.0930233	0	0.0872396	0.0617683	0.647399	0.527473	0.258824	0.0769231
2	0.681345	0.211368	0.57659	0.0522648	0.148265	0.493225	0.171521	0.183908	0	0	0	0	0.0510366	0.219653	0.200549	0.0941176	0
2	0.752988	0.337478	0.583815	0.15331	0.160883	0.444444	0.161812	0.091954	0.0666667	0.0697674	0	0.0390625	0.0471951	0.219653	0.343407	0.270588	0.307692
2	0.675529	0.181172	0.58237	0.0766551	0.198738	0.411924	0.190939	0.091954	0.111111	0.0930233	0	0.0416667	0.0803659	0.121387	0.181319	0.164706	0.0769231
2	0.600371	0.0728242	0.57659	0.0313589	0.328076	0.409214	0.122977	0.114943	0.0666667	0.0465116	0	0.0247396	0.0820732	0.0751445	0.0576923	0.0823529	0
2	0.574871	0.0586146	0.543353	0.0243902	0.189274	0.395664	0.113269	0.114943	0	0	0	0	0.0792073	0.0289017	0.0494505	0.117647	0
2	0.581134	0.0657194	0.528902	0.0383275	0.148265	0.376694	0.0938511	0.126437	0	0	0	0	0.0659146	0.0520231	0.043956	0.141176	0
2	0.631559	0.120782	0.528902	0.0627178	0.15142	0.336043	0.119741	0.229885	0.0666667	0.0465116	0	0.0351562	0.0596951	0.0693642	0.118132	0.141176	0.0769231
2	0.612769	0.0870337	0.511561	0.0418118	0.239748	0.252033	0.0970874	0.0229885	0	0	0	0	0.0834756	0.0520231	0.0851648	0.105882	0
2	0.643893	0.0888099	0.526012	0.0383275	0.255521	0.235772	0.0970874	0.0114943	0	0	0	0	0.0782317	0.0867052	0.0741758	0.0823529	0.0769231
2	0.585799	0.0852575	0.515896	0.0383275	0.233438	0.235772	0.110032	0.045977	0	0	0	0	0.0487195	0.0578035	0.0796703	0.105882	0
2	0.582348	0.0763766	0.517341	0.0487805	0.208202	0.365854	0.113269	0.16092	0.0222222	0	0	0	0.0594512	0.0635838	0.0549451	0.141176	0
2	0.579472	0.0817052	0.510116	0.0452962	0.138801	0.390244	0.106796	0.126437	0	0	0	0	0.104024	0.0520231	0.0769231	0.105882	0
2	0.601265	0.079929	0.501445	0.0522648	0.11041	0.417344	0.0744337	0.0689655	0	0	0	0	0.127256	0.0289017	0.0714286	0.152941	0.0769231
2	0.58778	0.0639432	0.511561	0.0418118	0.0977918	0.411924	0.135922	0.183908	0	0	0	0	0.0853659	0.0231214	0.043956	0.176471	0.0769231
2	0.60069	0.104796	0.515896	0.0662021	0.100946	0.411924	0.15534	0.298851	0	0	0	0	0.0753049	0.0982659	0.0769231	0.164706	0
2	0.588867	0.079929	0.530347	0.0662021	0.157729	0.319783	0.110032	0.229885	0	0	0	0	0.0948171	0.0289017	0.0741758	0.152941	0
2	0.592765	0.0763766	0.523121	0.0313589	0.14511	0.455285	0.122977	0.091954	0	0	0	0	0.0783537	0.017341	0.0796703	0.129412	0
2	0.636991	0.0781528	0.528902	0.0348432	0.123028	0.479675	0.145631	0.137931	0	0	0	0	0.077561	0.0346821	0.0824176	0.0941176	0
2	0.658465	0.115453	0.570809	0.0522648	0.201893	0.373984	0.161812	0.241379	0	0	0	0	0.0809146	0.127168	0.0851648	0.141176	0
2	0.746789	0.369449	0.559249	0.132404	0.116719	0.346883	0.171521	0.0574713	0.133333	0.139535	0	0.110677	0.06	0.393064	0.318681	0.258824	0.153846
2	0.749025	0.426288	0.586705	0.121951	0.0946372	0.471545	0.174757	0.298851	0.0666667	0.0465116	0	0.00651042	0.070061	0.404624	0.406593	0.223529	0.230769
2	0.67898	0.191829	0.58526	0.125436	0.26183	0.355014	0.161812	0.172414	0.0888889	0.0465116	0.111111	0.0520833	0.072561	0.213873	0.167582	0.117647	0
2	0.677766	0.154529	0.601156	0.146341	0.198738	0.273713	0.142395	0.045977	0.0222222	0.0232558	0	0.0403646	0.0758537	0.16763	0.129121	0.129412	0
2	0.685051	0.246892	0.58815	0.101045	0.164038	0.414634	0.15534	0.0574713	0.133333	0.139535	0	0.0677083	0.0708537	0.34104	0.186813	0.129412	0.0769231
2	0.760849	0.420959	0.563584	0.15331	0.126183	0.409214	0.116505	0.0804598	0.155556	0.116279	0	0.109375	0.0817683	0.33526	0.442308	0.188235	0.153846
2	0.760401	0.461812	0.57659	0.184669	0.123028	0.463415	0.122977	0.16092	0.0666667	0.0697674	0	0.0703125	0.0660976	0.364162	0.445055	0.388235	0.153846
2	0.630728	0.0994671	0.557803	0.0592334	0.208202	0.330623	0.148867	0.0689655	0.0666667	0.0697674	0	0.0442708	0.0644512	0.0809249	0.0851648	0.129412	0
2	0.659551	0.0888099	0.570809	0.0557491	0.179811	0.346883	0.12945	0.045977	0.0222222	0	0	0	0.0665244	0.0346821	0.0906593	0.117647	0.0769231
2	0.60248	0.071048	0.530347	0.0174216	0.160883	0.441734	0.0809061	0.137931	0	0	0	0	0.0858537	0.0693642	0.0576923	0.0705882	0.0769231
2	0.571419	0.053286	0.513006	0.0209059	0.0851735	0.430894	0.158576	0.126437	0	0	0	0	0.077378	0.0115607	0.0604396	0.0705882	0
2	0.594107	0.0603908	0.521676	0.0348432	0.0536278	0.447154	0.0809061	0.16092	0.0222222	0	0	0	0.0809146	0.0115607	0.0604396	0.117647	0
2	0.5881	0.079929	0.508671	0.0452962	0.107256	0.501355	0.110032	0.172414	0	0	0	0	0.069939	0.0462428	0.0796703	0.0941176	0
2	0.581325	0.0586146	0.511561	0.0418118	0.0883281	0.439024	0.0906149	0.114943	0	0	0	0	0.0646951	0.0462428	0.0494505	0.0823529	0
2	0.62651	0.0817052	0.510116	0.0522648	0.141956	0.398374	0.132686	0.0689655	0.0222222	0.0232558	0	0.0169271	0.054878	0.0635838	0.0769231	0.0823529	0
2	0.632262	0.0870337	0.531792	0.0696864	0.138801	0.341463	0.148867	0.126437	0.0666667	0.0232558	0	0.0182292	0.0491463	0.127168	0.0549451	0.0823529	0
2	0.645939	0.131439	0.533237	0.0452962	0.182965	0.235772	0.119741	0.0804598	0	0	0	0	0.0459756	0.132948	0.112637	0.117647	0
2	0.632965	0.071048	0.549133	0.0209059	0.236593	0.254743	0.0906149	0.091954	0	0	0	0	0.0513415	0.0693642	0.0549451	0.0823529	0.0769231
2	0.563431	0.0586146	0.553468	0.0487805	0.22082	0.241192	0.106796	0.103448	0.0444444	0	0	0	0.0637195	0.0404624	0.0494505	0.0941176	0
2	0.583371	0.0657194	0.531792	0.00696864	0.15142	0.425474	0.0420712	0.091954	0	0	0	0	0.064939	0.0520231	0.0576923	0.0823529	0
2	0.621525	0.053286	0.567919	0.0243902	0.230284	0.322493	0.113269	0.0574713	0	0	0	0	0.0628049	0.017341	0.0604396	0.0470588	0.0769231
2	0.60951	0.0692718	0.586705	0.0452962	0.252366	0.360434	0.0906149	0.0344828	0	0	0	0	0.0557927	0.0404624	0.0604396	0.0941176	0.153846
2	0.68307	0.0905861	0.641618	0.101045	0.268139	0.211382	0.0809061	0.0689655	0.111111	0.0930233	0	0.0247396	0.0605488	0.0462428	0.112637	0.0235294	0
2	0.755225	0.451155	0.625723	0.160279	0.129338	0.333333	0.220065	0.091954	0.0666667	0.0232558	0	0.0286458	0.0659756	0.346821	0.475275	0.223529	0.153846
2	0.77165	0.502664	0.578035	0.195122	0.141956	0.441734	0.132686	0.126437	0.133333	0.0930233	0	0.0716146	0.0475	0.50289	0.43956	0.411765	0.0769231
2	0.804499	0.506217	0.566474	0.174216	0.0946372	0.447154	0.119741	0.045977	0.0666667	0.0232558	0	0.0078125	0.0573171	0.485549	0.450549	0.4	0.230769
2	0.800153	0.774423	0.621387	0.261324	0.119874	0.392954	0.168285	0.229885	0.0444444	0.0232558	0	0.0325521	0.0633537	0.734104	0.692308	0.635294	0.230769
2	0.778871	0.55595	0.599711	0.202091	0.0694006	0.349593	0.281553	0.321839	0.111111	0.0697674	0	0.0299479	0.060061	0.468208	0.543956	0.376471	0.153846
2	0.755033	0.410302	0.631503	0.146341	0.138801	0.441734	0.288026	0.448276	0.0444444	0.0232558	0	0.00260417	0.0460366	0.404624	0.368132	0.305882	0.0769231
2	0.666773	0.220249	0.606936	0.0662021	0.129338	0.398374	0.152104	0.287356	0.0444444	0.0232558	0	0.00520833	0.0711585	0.242775	0.175824	0.188235	0.153846
2	0.674442	0.17762	0.539017	0.0522648	0.176656	0.514905	0.135922	0.0344828	0.0222222	0.0232558	0	0.0325521	0.0314634	0.196532	0.159341	0.0823529	0.0769231
2	0.695341	0.191829	0.539017	0.114983	0.0977918	0.441734	0.0841424	0.0229885	0.0666667	0.0232558	0	0.00651042	0.0303049	0.219653	0.156593	0.152941	0
2	0.64236	0.127886	0.540462	0.0418118	0.0883281	0.558266	0.0776699	0.126437	0	0	0	0	0.0540244	0.0867052	0.129121	0.117647	0
2	0.651371	0.16341	0.560694	0.0836237	0.129338	0.520325	0.110032	0.241379	0.177778	0.0697674	0	0.0377604	0.0397561	0.184971	0.129121	0.129412	0.153846
2	0.714897	0.243339	0.553468	0.0940767	0.160883	0.406504	0.139159	0.241379	0.0666667	0.0697674	0	0.0677083	0.0512195	0.190751	0.233516	0.2	0.153846
2	0.629833	0.149201	0.615607	0.0905923	0.195584	0.325203	0.171521	0.218391	0.0444444	0.0232558	0	0.00651042	0.0625	0.0982659	0.153846	0.129412	0
2	0.72327	0.21492	0.598266	0.12892	0.22082	0.379404	0.142395	0.0689655	0.133333	0.0930233	0	0.0390625	0.0661585	0.190751	0.197802	0.164706	0.153846
2	0.708379	0.26643	0.650289	0.114983	0.198738	0.327913	0.171521	0.402299	0.111111	0.0465116	0	0.0195312	0.0769512	0.312139	0.233516	0.129412	0
2	0.808973	0.522202	0.624277	0.250871	0.157729	0.346883	0.15534	0.0229885	0.133333	0.0930233	0	0.0403646	0.0765244	0.375723	0.53022	0.388235	0.230769
2	0.77427	0.332149	0.635838	0.1777	0.211356	0.390244	0.168285	0.229885	0.0666667	0.0232558	0	0.0169271	0.0823171	0.248555	0.302198	0.376471	0.153846
2	0.620822	0.0834813	0.593931	0.0487805	0.198738	0.322493	0.174757	0.183908	0	0	0	0	0.0726829	0.0751445	0.0604396	0.141176	0
2	0.616987	0.0817052	0.580925	0.0452962	0.239748	0.308943	0.174757	0.172414	0	0	0	0	0.0685976	0.0693642	0.0741758	0.0705882	0.0769231
2	0.671375	0.0905861	0.566474	0.101045	0.195584	0.246612	0.0809061	0.0574713	0.0666667	0.0232558	0	0.0169271	0.0587805	0.0924855	0.0686813	0.117647	0
2	0.61066	0.0639432	0.557803	0.0522648	0.195584	0.241192	0.0906149	0.0574713	0.0222222	0	0	0	0.0620122	0.0520231	0.0494505	0.105882	0
2	0.571547	0.0515098	0.536127	0.0209059	0.22082	0.417344	0.0841424	0.0804598	0	0	0	0	0.0592073	0.0115607	0.0494505	0.105882	0
2	0.605547	0.0870337	0.540462	0.0418118	0.205047	0.303523	0.148867	0.103448	0.0444444	0.0232558	0	0.0078125	0.0690244	0.0982659	0.0714286	0.0705882	0
2	0.625296	0.0763766	0.573699	0.0313589	0.167192	0.317073	0.106796	0.0804598	0	0	0	0	0.085	0.0693642	0.0494505	0.129412	0.153846
2	0.683773	0.129663	0.58526	0.0383275	0.230284	0.295393	0.190939	0.16092	0.0666667	0.0465116	0	0.0130208	0.0844512	0.132948	0.120879	0.0705882	0
2	0.741612	0.28952	0.565029	0.135889	0.138801	0.392954	0.135922	0.0574713	0.0888889	0.0930233	0	0.03125	0.0637805	0.236994	0.263736	0.282353	0.153846
2	0.59922	0.117229	0.563584	0.0627178	0.176656	0.433604	0.165049	0.091954	0.133333	0.0930233	0	0.0325521	0.0616463	0.121387	0.10989	0.0588235	0
2	0.618265	0.0941385	0.599711	0.0696864	0.198738	0.395664	0.12945	0.114943	0.0888889	0.0930233	0	0.0377604	0.0754268	0.0751445	0.0741758	0.141176	0.0769231
2	0.631367	0.113677	0.595376	0.0348432	0.246057	0.444444	0.135922	0.045977	0.0888889	0.0930233	0	0.0677083	0.0593293	0.115607	0.0879121	0.117647	0.153846
2	0.738097	0.417407	0.602601	0.170732	0.138801	0.363144	0.113269	0.218391	0.155556	0.162791	0	0.0885417	0.0543293	0.421965	0.387363	0.223529	0.153846
2	0.737713	0.34103	0.605491	0.149826	0.201893	0.444444	0.18123	0.172414	0.0666667	0.0465116	0	0.0338542	0.064878	0.369942	0.299451	0.2	0.153846
2	0.806161	0.484902	0.645954	0.254355	0.189274	0.479675	0.139159	0.0229885	0.133333	0.116279	0	0.03125	0.0582927	0.387283	0.46978	0.388235	0.153846
2	0.786732	0.561279	0.630058	0.212544	0.100946	0.395664	0.165049	0.126437	0.133333	0.139535	0	0.0572917	0.0683537	0.491329	0.521978	0.435294	0.307692
2	0.63207	0.124334	0.630058	0.0801394	0.217666	0.403794	0.18123	0.114943	0.133333	0.116279	0	0.0872396	0.0910366	0.0982659	0.118132	0.117647	0
2	0.668307	0.206039	0.67341	0.229965	0.160883	0.384824	0.116505	0.0804598	0.177778	0.162791	0.111111	0.0625	0.079939	0.179191	0.186813	0.164706	0.230769
2	0.718093	0.301954	0.609827	0.191638	0.126183	0.466125	0.119741	0.16092	0.133333	0.116279	0	0.104167	0.0807317	0.300578	0.269231	0.223529	0.0769231
2	0.690676	0.14032	0.66185	0.114983	0.195584	0.433604	0.203883	0.0804598	0.0222222	0.0232558	0	0.0716146	0.0692683	0.144509	0.123626	0.105882	0
2	0.557871	0.0426288	0.680636	0.0418118	0.214511	0.384824	0.126214	0.16092	0	0	0	0	0.0561585	0.0578035	0.032967	0.0235294	0
2	0.628747	0.101243	0.634393	0.0801394	0.179811	0.531165	0.122977	0.0344828	0.0444444	0.0232558	0	0.0078125	0.054939	0.132948	0.0631868	0.0941176	0.230769
2	0.629961	0.131439	0.527457	0.0452962	0.126183	0.517615	0.0550162	0.0114943	0	0	0	0	0.0437805	0.104046	0.123626	0.117647	0.0769231
2	0.694318	0.257549	0.543353	0.087108	0.119874	0.607046	0.126214	0.045977	0	0	0	0	0.0353659	0.317919	0.192308	0.235294	0
2	0.689973	0.243339	0.700867	0.1777	0.227129	0.531165	0.0873786	0.0574713	0.111111	0.116279	0	0.0364583	0.0496341	0.260116	0.217033	0.152941	0
2	0.723909	0.285968	0.643064	0.170732	0.170347	0.523035	0.113269	0.0804598	0.2	0.116279	0	0.0507812	0.0559756	0.289017	0.266484	0.141176	0.153846
2	0.690803	0.149201	0.592486	0.0592334	0.0599369	0.533875	0.18123	0.137931	0.0888889	0.0930233	0	0.0195312	0.0722561	0.0809249	0.162088	0.129412	0
2	0.746789	0.360568	0.640173	0.15331	0.179811	0.493225	0.116505	0.0574713	0.2	0.162791	0	0.0794271	0.0571951	0.312139	0.31044	0.341176	0.538462
2	0.768901	0.367673	0.654624	0.202091	0.160883	0.414634	0.168285	0.103448	0.244444	0.209302	0	0.184896	0.0602439	0.317919	0.346154	0.270588	0.230769
2	0.73701	0.314387	0.687861	0.285714	0.157729	0.411924	0.139159	0.126437	0.577778	0.511628	0	0.296875	0.044878	0.306358	0.28022	0.258824	0
2	0.709146	0.211368	0.637283	0.191638	0.195584	0.487805	0.255663	0.287356	0.0222222	0.0232558	0	0.0234375	0.0838415	0.115607	0.186813	0.364706	0
2	0.618138	0.0870337	0.583815	0.0452962	0.157729	0.517615	0.168285	0.172414	0.0666667	0.0697674	0	0.0169271	0.0646951	0.0231214	0.0906593	0.129412	0.0769231
2	0.581965	0.0692718	0.569364	0.0243902	0.104101	0.550136	0.168285	0.183908	0.0222222	0.0232558	0	0.00520833	0.0691463	0.0462428	0.0659341	0.0823529	0
2	0.631111	0.129663	0.570809	0.108014	0.179811	0.425474	0.220065	0.149425	0.0444444	0.0465116	0	0.0299479	0.0634756	0.115607	0.104396	0.164706	0.0769231
2	0.610596	0.0728242	0.524566	0.0487805	0.0883281	0.457995	0.0970874	0.16092	0	0	0	0	0.0763415	0.0346821	0.0659341	0.117647	0.0769231
2	0.634307	0.106572	0.527457	0.0627178	0.123028	0.422764	0.148867	0.206897	0.0222222	0	0	0	0.0829268	0.0751445	0.0824176	0.188235	0.0769231
2	0.62651	0.0746004	0.521676	0.0696864	0.135647	0.295393	0.126214	0.195402	0.0222222	0	0	0	0.0809146	0.0635838	0.0576923	0.117647	0
2	0.583754	0.0674956	0.507225	0.0383275	0.113565	0.317073	0.116505	0.0804598	0	0	0	0	0.0825	0.0231214	0.0659341	0.117647	0
2	0.598453	0.0941385	0.50578	0.0766551	0.135647	0.368564	0.12945	0.183908	0	0	0	0	0.0686585	0.0289017	0.0961538	0.152941	0
2	0.602799	0.0923623	0.507225	0.0418118	0.0977918	0.384824	0.142395	0.126437	0.0222222	0.0232558	0	0.00390625	0.0646341	0.0693642	0.0796703	0.129412	0
2	0.611683	0.0941385	0.507225	0.0592334	0.0567823	0.398374	0.190939	0.37931	0	0	0	0	0.0764024	0.0924855	0.0631868	0.141176	0.153846
2	0.609062	0.0763766	0.504335	0.0313589	0.0662461	0.463415	0.0938511	0.16092	0	0	0	0	0.0689024	0.0751445	0.0549451	0.117647	0
2	0.60363	0.106572	0.498555	0.0522648	0.0504732	0.504065	0.106796	0.114943	0	0	0	0	0.0630488	0.0809249	0.0989011	0.117647	0
2	0.585671	0.108348	0.517341	0.0766551	0.138801	0.422764	0.165049	0.183908	0	0	0	0	0.0473171	0.0924855	0.0769231	0.2	0
2	0.616668	0.0905861	0.562139	0.0592334	0.182965	0.365854	0.106796	0.275862	0.111111	0.0930233	0.111111	0.03125	0.0923171	0.0520231	0.0796703	0.152941	0
2	0.579792	0.0728242	0.559249	0.0418118	0.227129	0.314363	0.168285	0.229885	0.0666667	0.0697674	0	0.0221354	0.0770732	0.0635838	0.0549451	0.0941176	0.153846
2	0.628363	0.110124	0.536127	0.0522648	0.138801	0.371274	0.10356	0.0574713	0.0222222	0.0232558	0	0.0234375	0.0704268	0.0693642	0.101648	0.152941	0
2	0.644532	0.149201	0.559249	0.0731707	0.249211	0.308943	0.132686	0.114943	0	0	0	0	0.0853049	0.156069	0.112637	0.176471	0.0769231
2	0.634563	0.0870337	0.583815	0.0487805	0.258675	0.246612	0.168285	0.16092	0.0222222	0.0232558	0	0.00260417	0.0584146	0.0520231	0.0851648	0.105882	0
2	0.638589	0.0834813	0.554913	0.0348432	0.287066	0.246612	0.187702	0.103448	0	0	0	0	0.0664634	0.0404624	0.0851648	0.105882	0
2	0.591998	0.0870337	0.533237	0.0522648	0.179811	0.352304	0.119741	0.298851	0	0	0	0	0.059878	0.0462428	0.0796703	0.141176	0
2	0.561641	0.0568384	0.518786	0.0557491	0.113565	0.444444	0.100324	0.149425	0.0222222	0	0	0	0.05	0.0231214	0.0412088	0.152941	0
2	0.607337	0.0817052	0.507225	0.0418118	0.135647	0.449864	0.113269	0.16092	0	0	0	0	0.0562805	0.0635838	0.0741758	0.0941176	0
2	0.607529	0.0763766	0.521676	0.0522648	0.148265	0.360434	0.142395	0.126437	0.0222222	0.0232558	0	0.00130208	0.0673171	0.0346821	0.0604396	0.176471	0
2	0.608423	0.0941385	0.517341	0.0452962	0.132492	0.346883	0.20712	0.252874	0	0	0	0	0.0787195	0.0578035	0.0934066	0.105882	0
2	0.568032	0.101243	0.501445	0.0557491	0.135647	0.444444	0.126214	0.149425	0	0	0	0	0.0466463	0.0809249	0.0796703	0.164706	0
2	0.573401	0.0994671	0.501445	0.0522648	0.0788644	0.401084	0.10356	0.241379	0	0	0	0	0.0442683	0.0809249	0.0796703	0.141176	0.0769231
2	0.620886	0.120782	0.515896	0.0627178	0.0977918	0.349593	0.0776699	0.137931	0	0	0	0	0.0603659	0.0346821	0.118132	0.211765	0.0769231
2	0.649709	0.131439	0.515896	0.0696864	0.100946	0.441734	0.132686	0.206897	0	0	0	0	0.0533537	0.0867052	0.118132	0.176471	0.0769231
2	0.584713	0.0852575	0.50578	0.0383275	0.0662461	0.420054	0.148867	0.137931	0	0	0	0	0.0534756	0.0578035	0.0714286	0.141176	0
2	0.621844	0.0905861	0.527457	0.0696864	0.132492	0.447154	0.116505	0.206897	0	0	0	0	0.0614024	0.0462428	0.0851648	0.141176	0
2	0.606314	0.0817052	0.552023	0.0383275	0.208202	0.398374	0.135922	0.195402	0	0	0	0	0.064878	0.0404624	0.0824176	0.105882	0
2	0.630472	0.0728242	0.570809	0.0383275	0.173502	0.357724	0.203883	0.229885	0.0888889	0.0465116	0	0.0169271	0.0629268	0.0751445	0.0549451	0.0941176	0
2	0.632262	0.110124	0.573699	0.0418118	0.119874	0.493225	0.126214	0.0344828	0.0222222	0	0	0	0.0589634	0.0982659	0.0934066	0.129412	0
2	0.7983	0.541741	0.634393	0.243902	0.123028	0.495935	0.18123	0.091954	0.133333	0.0697674	0	0.0286458	0.0525	0.445087	0.524725	0.388235	0.307692
2	0.761807	0.394316	0.697977	0.243902	0.246057	0.346883	0.200647	0.0689655	0.155556	0.116279	0	0.0533854	0.0560366	0.393064	0.362637	0.235294	0.153846
2	0.794401	0.499112	0.689306	0.219512	0.217666	0.379404	0.190939	0.137931	0.311111	0.325581	0	0.134115	0.0714024	0.450867	0.494505	0.258824	0.0769231
2	0.694382	0.259325	0.680636	0.135889	0.277603	0.379404	0.171521	0.206897	0.0444444	0	0	0	0.067561	0.236994	0.247253	0.152941	0.153846
2	0.744168	0.346359	0.632948	0.156794	0.192429	0.420054	0.168285	0.0574713	0.111111	0.116279	0	0.0716146	0.0715244	0.323699	0.313187	0.270588	0.153846
2	0.709593	0.227353	0.57659	0.114983	0.123028	0.590786	0.0906149	0.16092	0.0888889	0.0930233	0	0.0533854	0.0522561	0.236994	0.206044	0.141176	0
2	0.75695	0.344583	0.609827	0.195122	0.176656	0.368564	0.10356	0.137931	0.266667	0.209302	0	0.0950521	0.0492683	0.312139	0.326923	0.235294	0.0769231
2	0.714897	0.273535	0.58237	0.146341	0.126183	0.414634	0.161812	0.183908	0.0444444	0.0465116	0	0.0195312	0.077561	0.208092	0.230769	0.4	0
2	0.878571	0.193606	0.67052	0.0905923	0.154574	0.276423	0.0906149	0.045977	0.155556	0.0232558	0	0.00260417	0.092378	0.0924855	0.197802	0.129412	0.769231
2	0.685051	0.220249	0.601156	0.10453	0.195584	0.439024	0.135922	0.0804598	0.2	0.0232558	0	0.00520833	0.0685366	0.16185	0.200549	0.247059	0.153846
2	0.683965	0.238011	0.580925	0.132404	0.211356	0.447154	0.184466	0.149425	0.0888889	0.0697674	0	0.0234375	0.0560976	0.231214	0.211538	0.188235	0.0769231
2	0.729661	0.357016	0.634393	0.160279	0.249211	0.487805	0.174757	0.16092	0.0666667	0.0232558	0	0.0117188	0.0603659	0.294798	0.346154	0.247059	0.230769
2	0.751901	0.321492	0.608382	0.121951	0.179811	0.406504	0.23301	0.126437	0.0888889	0.0697674	0	0.0390625	0.0490854	0.265896	0.326923	0.176471	0.0769231
2	0.567137	0.0763766	0.578035	0.0487805	0.0757098	0.355014	0.229773	0.356322	0.0444444	0	0	0	0.0786585	0.0520231	0.0576923	0.141176	0.0769231
2	0.625296	0.071048	0.586705	0.0278746	0.0347003	0.273713	0.168285	0.448276	0	0	0	0	0.1	0.017341	0.0741758	0.0941176	0.153846
2	0.746469	0.298401	0.621387	0.132404	0.157729	0.390244	0.110032	0.0689655	0.0666667	0	0	0	0.31122	0.190751	0.291209	0.188235	1
2	0.665303	0.220249	0.599711	0.10453	0.116719	0.401084	0.0938511	0.126437	0.133333	0.0232558	0	0.00130208	0.174146	0.225434	0.192308	0.164706	0.0769231
2	0.644596	0.150977	0.580925	0.101045	0.0630915	0.314363	0.110032	0.137931	0.111111	0.0232558	0	0.0078125	0.111768	0.132948	0.131868	0.164706	0
2	0.699559	0.227353	0.65896	0.198606	0.123028	0.452575	0.165049	0.16092	0.2	0.186047	0	0.0494792	0.0245122	0.16185	0.203297	0.305882	0
2	0.680961	0.154529	0.674855	0.149826	0.205047	0.325203	0.106796	0.149425	0.222222	0.0930233	0	0.0638021	0.0389024	0.132948	0.145604	0.117647	0.0769231
2	0.570077	0.0994671	0.622832	0.0696864	0.201893	0.409214	0.0776699	0.137931	0.111111	0.0232558	0	0.00911458	0.0690244	0.0982659	0.0796703	0.117647	0
2	0.603694	0.0905861	0.647399	0.097561	0.173502	0.336043	0.165049	0.0229885	0.155556	0.0697674	0	0.0429688	0.0670122	0.0404624	0.0879121	0.141176	0
2	0.760913	0.420959	0.666185	0.212544	0.126183	0.314363	0.177994	0.402299	0.2	0.209302	0	0.126302	0.0368293	0.352601	0.401099	0.258824	0.615385
2	0.755992	0.404973	0.690751	0.243902	0.236593	0.428184	0.177994	0.091954	0.133333	0.0930233	0	0.0546875	0.0315244	0.381503	0.387363	0.247059	0
2	0.786668	0.428064	0.716763	0.313589	0.0883281	0.390244	0.0809061	0.172414	0.2	0.162791	0	0.0716146	0.0615244	0.364162	0.370879	0.458824	0.307692
2	0.738544	0.388988	0.645954	0.160279	0.126183	0.390244	0.171521	0.126437	0.133333	0.0930233	0	0.0833333	0.0553659	0.213873	0.456044	0.152941	0.230769
2	0.731706	0.271758	0.634393	0.156794	0.148265	0.330623	0.174757	0.195402	0.0888889	0.0465116	0	0.00911458	0.0596951	0.231214	0.230769	0.329412	0.0769231
2	0.734262	0.284192	0.631503	0.163763	0.15142	0.333333	0.171521	0.149425	0.244444	0	0	0	0.0493293	0.254335	0.241758	0.305882	0.153846
2	0.703649	0.216696	0.606936	0.132404	0.141956	0.417344	0.0906149	0.137931	0.0666667	0.0465116	0	0.0494792	0.0216463	0.196532	0.197802	0.188235	0
2	0.642615	0.124334	0.614162	0.0557491	0.15142	0.414634	0.139159	0.0574713	0.222222	0.232558	0	0.0442708	0.067439	0.0924855	0.129121	0.0705882	0.0769231
2	0.654119	0.0959147	0.645954	0.0731707	0.195584	0.390244	0.122977	0.045977	0.0222222	0	0	0	0.0773171	0.0751445	0.0934066	0.0705882	0.0769231
2	0.685051	0.150977	0.645954	0.111498	0.189274	0.308943	0.0873786	0.091954	0	0	0	0	0.0887805	0.0982659	0.148352	0.152941	0.0769231
2	0.744488	0.335702	0.605491	0.15331	0.0914826	0.417344	0.15534	0.195402	0.0888889	0.0465116	0	0.0872396	0.0893902	0.254335	0.299451	0.423529	0
2	0.706525	0.277087	0.593931	0.195122	0.0914826	0.574526	0.100324	0.103448	0.0888889	0.0930233	0	0.0585938	0.0509146	0.17341	0.277473	0.270588	0.153846
2	0.769668	0.431616	0.615607	0.240418	0.100946	0.479675	0.126214	0.195402	0.222222	0.0465116	0	0.0247396	0.054939	0.317919	0.401099	0.482353	0.0769231
2	0.74698	0.282416	0.635838	0.114983	0.198738	0.341463	0.220065	0.206897	0.2	0.209302	0	0.0703125	0.0771341	0.294798	0.239011	0.223529	0.153846
2	0.644469	0.159858	0.645954	0.101045	0.217666	0.468835	0.187702	0.195402	0.444444	0.418605	0	0.170573	0.109756	0.0635838	0.186813	0.129412	0
2	0.665303	0.110124	0.627168	0.132404	0.277603	0.330623	0.158576	0.103448	0.0666667	0.0465116	0	0.0208333	0.125427	0.0693642	0.107143	0.129412	0
2	0.692145	0.287744	0.618497	0.174216	0.154574	0.457995	0.194175	0.206897	0.222222	0.0930233	0.111111	0.0598958	0.134634	0.213873	0.288462	0.211765	0.153846
2	0.703074	0.20071	0.58237	0.0731707	0.189274	0.376694	0.165049	0.091954	0.0666667	0.0232558	0	0.015625	0.0835366	0.184971	0.173077	0.2	0.0769231
2	0.606186	0.0817052	0.556358	0.0557491	0.15142	0.371274	0.145631	0.114943	0.0222222	0	0	0	0.0561585	0.0231214	0.0796703	0.141176	0.0769231
2	0.63648	0.0905861	0.549133	0.0313589	0.277603	0.333333	0.132686	0.195402	0.0222222	0	0	0	0.0565854	0.0231214	0.104396	0.105882	0
2	0.642551	0.111901	0.537572	0.0731707	0.170347	0.379404	0.145631	0.091954	0	0	0	0	0.0676829	0.0462428	0.104396	0.2	0
2	0.655845	0.12611	0.533237	0.0801394	0.192429	0.298103	0.161812	0.103448	0.0444444	0.0465116	0	0.0664062	0.0607317	0.115607	0.0989011	0.164706	0.0769231
2	0.635457	0.0870337	0.515896	0.0243902	0.119874	0.338753	0.152104	0.149425	0	0	0	0	0.0771951	0.0578035	0.0934066	0.0588235	0
2	0.624976	0.111901	0.510116	0.0487805	0.107256	0.449864	0.122977	0.16092	0	0	0	0	0.0746951	0.0404624	0.120879	0.129412	0.0769231
2	0.637566	0.111901	0.537572	0.0452962	0.0946372	0.414634	0.135922	0.241379	0	0	0	0	0.0545122	0.0578035	0.118132	0.0941176	0.153846
2	0.606953	0.0657194	0.520231	0.0278746	0.0820189	0.395664	0.0938511	0.183908	0	0	0	0	0.0764634	0.017341	0.0576923	0.141176	0.0769231
2	0.600179	0.0817052	0.521676	0.0243902	0.170347	0.368564	0.168285	0.183908	0	0	0	0	0.0643293	0.0520231	0.0686813	0.141176	0
2	0.591679	0.0674956	0.533237	0.0383275	0.107256	0.452575	0.126214	0.321839	0	0	0	0	0.062622	0.0809249	0.0494505	0.0705882	0
2	0.644788	0.0888099	0.537572	0.0662021	0.167192	0.466125	0.145631	0.218391	0	0	0	0	0.0665854	0.0578035	0.0741758	0.152941	0
2	0.595514	0.0550622	0.57659	0.0243902	0.217666	0.422764	0.100324	0.206897	0	0	0	0	0.0854268	0.0462428	0.043956	0.0823529	0
2	0.647025	0.117229	0.599711	0.087108	0.164038	0.338753	0.203883	0.206897	0.0888889	0.0465116	0	0.0494792	0.0835976	0.0924855	0.0989011	0.164706	0
2	0.600115	0.0959147	0.595376	0.0592334	0.321767	0.346883	0.142395	0.091954	0.0444444	0.0232558	0	0.0078125	0.0623171	0.0867052	0.0769231	0.129412	0
2	0.584138	0.0888099	0.59104	0.0348432	0.283912	0.403794	0.132686	0.126437	0	0	0	0	0.0551829	0.0635838	0.0796703	0.105882	0.0769231
2	0.612386	0.0746004	0.635838	0.132404	0.321767	0.363144	0.126214	0.149425	0.0222222	0.0232558	0	0.00260417	0.070122	0.0809249	0.0631868	0.0588235	0
2	0.60772	0.106572	0.66763	0.0696864	0.37224	0.384824	0.119741	0.183908	0.111111	0.116279	0	0.046875	0.0742073	0.121387	0.0961538	0.0235294	0.153846
2	0.720713	0.243339	0.650289	0.111498	0.246057	0.433604	0.213592	0.37931	0.0888889	0.0930233	0	0.0351562	0.0740854	0.289017	0.192308	0.176471	0.153846
2	0.686585	0.190053	0.611272	0.0905923	0.230284	0.430894	0.174757	0.126437	0.0888889	0.0697674	0	0.0703125	0.0463415	0.236994	0.145604	0.141176	0.0769231
2	0.711191	0.271758	0.547688	0.146341	0.0883281	0.571816	0.0873786	0.172414	0.0222222	0.0232558	0	0.0325521	0.0462195	0.283237	0.214286	0.294118	0.0769231
2	0.70563	0.17762	0.692197	0.229965	0.271293	0.384824	0.113269	0.0689655	0.0888889	0.0465116	0.111111	0.00911458	0.0571951	0.16763	0.14011	0.223529	0.0769231
2	0.671055	0.133215	0.725434	0.167247	0.44164	0.403794	0.106796	0.183908	0.0444444	0	0	0	0.072561	0.138728	0.123626	0.0705882	0
2	0.621397	0.0870337	0.742775	0.202091	0.334385	0.319783	0.135922	0.0344828	0.0222222	0.0232558	0	0.0182292	0.069939	0.0635838	0.0741758	0.117647	0.0769231
2	0.748898	0.310835	0.702312	0.216028	0.324921	0.487805	0.165049	0.172414	0.0222222	0.0232558	0	0.0195312	0.0822561	0.306358	0.28022	0.235294	0
2	0.719755	0.282416	0.593931	0.135889	0.173502	0.504065	0.0647249	0.0114943	0.0222222	0.0232558	0	0.0520833	0.0448171	0.236994	0.263736	0.235294	0.153846
2	0.73554	0.380107	0.644509	0.146341	0.170347	0.457995	0.210356	0.183908	0.111111	0.0465116	0	0.0169271	0.0567073	0.277457	0.406593	0.176471	0.230769
2	0.646002	0.110124	0.631503	0.0522648	0.321767	0.371274	0.142395	0.229885	0.0222222	0	0	0	0.0539634	0.0462428	0.107143	0.152941	0.153846
2	0.583626	0.0905861	0.560694	0.0487805	0.214511	0.512195	0.122977	0.149425	0	0	0	0	0.0577439	0.0520231	0.0686813	0.176471	0.153846
2	0.598517	0.0763766	0.543353	0.0313589	0.205047	0.422764	0.110032	0.229885	0	0	0	0	0.0814634	0.0346821	0.0796703	0.0941176	0
2	0.65201	0.0870337	0.515896	0.0278746	0.148265	0.490515	0.116505	0.172414	0	0	0	0	0.0857927	0.0289017	0.0879121	0.141176	0
2	0.594491	0.0888099	0.507225	0.0348432	0.123028	0.542005	0.0841424	0.149425	0	0	0	0	0.0762195	0.0520231	0.0769231	0.141176	0.0769231
2	0.584713	0.0905861	0.528902	0.0487805	0.11041	0.428184	0.119741	0.206897	0	0	0	0	0.0690854	0.0578035	0.0961538	0.0705882	0
2	0.600051	0.079929	0.524566	0.0348432	0.179811	0.444444	0.0938511	0.149425	0.0444444	0.0465116	0	0.0559896	0.0645122	0.0751445	0.0521978	0.152941	0
2	0.640251	0.106572	0.562139	0.0452962	0.33123	0.289973	0.177994	0.172414	0	0	0	0	0.0740244	0.0924855	0.0824176	0.164706	0
2	0.641017	0.0976909	0.566474	0.0592334	0.258675	0.352304	0.12945	0.287356	0	0	0	0	0.0726829	0.0635838	0.0934066	0.105882	0.0769231
2	0.628811	0.111901	0.559249	0.0139373	0.293375	0.330623	0.116505	0.137931	0	0	0	0	0.0623171	0.0635838	0.123626	0.0705882	0.0769231
2	0.608679	0.0888099	0.524566	0.0174216	0.18612	0.398374	0.145631	0.241379	0	0	0	0	0.0497561	0.0693642	0.0851648	0.0705882	0.0769231
2	0.598965	0.0834813	0.526012	0.0557491	0.135647	0.501355	0.0550162	0.16092	0	0	0	0	0.0762195	0.0520231	0.0741758	0.129412	0
2	0.605483	0.0905861	0.540462	0.0522648	0.170347	0.360434	0.10356	0.264368	0	0	0	0	0.0617683	0.0635838	0.0631868	0.2	0
2	0.581453	0.0728242	0.526012	0.0313589	0.154574	0.517615	0.0776699	0.172414	0	0	0	0	0.0521341	0.0520231	0.0604396	0.117647	0
2	0.576149	0.0834813	0.554913	0.0313589	0.170347	0.466125	0.126214	0.264368	0	0	0	0	0.0739634	0.0520231	0.0906593	0.0588235	0
2	0.601457	0.106572	0.601156	0.0487805	0.198738	0.447154	0.15534	0.172414	0.0444444	0.0465116	0	0.00911458	0.0809756	0.0462428	0.126374	0.0705882	0
2	0.64645	0.136767	0.657514	0.111498	0.22082	0.528455	0.158576	0.344828	0.0222222	0	0	0	0.0807317	0.0520231	0.151099	0.152941	0
2	0.729597	0.278863	0.690751	0.205575	0.208202	0.406504	0.0614887	0.091954	0.288889	0.302326	0	0.255208	0.08	0.242775	0.269231	0.188235	0.0769231
2	0.700965	0.25222	0.657514	0.184669	0.233438	0.476965	0.113269	0.114943	0.0888889	0.0232558	0	0.0182292	0.0637195	0.231214	0.233516	0.2	0
2	0.797597	0.484902	0.66763	0.254355	0.113565	0.338753	0.0906149	0.149425	0.2	0.186047	0	0.0807292	0.0694512	0.531792	0.431319	0.247059	0.230769
2	0.795296	0.579041	0.624277	0.1777	0.0567823	0.457995	0.126214	0.264368	0.0666667	0.0697674	0	0.132812	0.064878	0.606936	0.53022	0.317647	0.0769231
2	0.677702	0.182948	0.732659	0.1777	0.211356	0.365854	0.122977	0.229885	0.0222222	0.0232558	0	0.00260417	0.0707317	0.0809249	0.230769	0.0470588	0.0769231
2	0.680194	0.142096	0.66763	0.114983	0.141956	0.495935	0.106796	0.287356	0	0	0	0	0.0820122	0.00578035	0.17033	0.2	0
2	0.624401	0.111901	0.589595	0.0696864	0.113565	0.520325	0.110032	0.195402	0	0	0	0	0.0758537	0.0462428	0.101648	0.211765	0
2	0.601138	0.104796	0.593931	0.0696864	0.148265	0.588076	0.0582524	0.16092	0.0222222	0	0	0	0.0803049	0.0231214	0.120879	0.129412	0
2	0.591359	0.10302	0.605491	0.0418118	0.0914826	0.560976	0.116505	0.16092	0.0222222	0	0	0	0.0789024	0.0693642	0.10989	0.0588235	0.0769231
2	0.703458	0.213144	0.645954	0.125436	0.198738	0.474255	0.132686	0.16092	0.0888889	0.0232558	0	0.015625	0.0819512	0.144509	0.214286	0.176471	0.153846
2	0.712661	0.239787	0.67052	0.236934	0.0725552	0.262873	0.0970874	0.149425	0.222222	0.0697674	0	0.0208333	0.11561	0.225434	0.186813	0.329412	0
2	0.702435	0.25222	0.65896	0.275261	0.0820189	0.322493	0.15534	0.149425	0.2	0.0930233	0	0.0455729	0.0772561	0.184971	0.192308	0.470588	0
2	0.711191	0.264654	0.674855	0.219512	0.14511	0.558266	0.119741	0.183908	0.133333	0.0930233	0	0.0390625	0.0690854	0.0982659	0.241758	0.505882	0.0769231
2	0.743593	0.362345	0.645954	0.278746	0.0820189	0.471545	0.10356	0.103448	0.155556	0.139535	0	0.0768229	0.0546951	0.196532	0.332418	0.576471	0
2	0.699559	0.220249	0.648844	0.191638	0.0757098	0.265583	0.10356	0.137931	0.2	0.0465116	0.111111	0.0169271	0.129329	0.213873	0.18956	0.211765	0
2	0.628363	0.122558	0.611272	0.139373	0.0820189	0.398374	0.119741	0.103448	0.111111	0.0697674	0	0.0104167	0.108841	0.121387	0.0989011	0.141176	0
2	0.642871	0.14032	0.526012	0.0766551	0.0599369	0.463415	0.106796	0.183908	0.111111	0.0232558	0	0.00390625	0.129695	0.0635838	0.10989	0.317647	0.0769231
2	0.667412	0.209591	0.596821	0.191638	0.0757098	0.287263	0.145631	0.298851	0.0888889	0.0232558	0	0.00260417	0.172073	0.144509	0.181319	0.317647	0
2	0.638908	0.0976909	0.617052	0.0592334	0.227129	0.271003	0.177994	0.172414	0.0222222	0.0232558	0	0.00390625	0.0740244	0.0693642	0.0906593	0.117647	0
2	0.614559	0.12611	0.572254	0.0383275	0.274448	0.292683	0.132686	0.091954	0.0222222	0.0232558	0	0.0117188	0.0603049	0.0924855	0.107143	0.188235	0
2	0.631047	0.113677	0.552023	0.0522648	0.211356	0.379404	0.145631	0.0689655	0	0	0	0	0.0603659	0.144509	0.0604396	0.2	0
2	0.590656	0.079929	0.580925	0.0487805	0.214511	0.373984	0.152104	0.091954	0	0	0	0	0.0598171	0.0578035	0.0631868	0.141176	0
2	0.636991	0.0888099	0.586705	0.0418118	0.26183	0.373984	0.168285	0.195402	0	0	0	0	0.072622	0.0578035	0.0906593	0.0823529	0
2	0.660574	0.145648	0.624277	0.0836237	0.189274	0.325203	0.268608	0.241379	0	0	0	0	0.0735976	0.156069	0.115385	0.152941	0
2	0.641145	0.0994671	0.622832	0.0452962	0.22082	0.322493	0.210356	0.045977	0.0444444	0.0465116	0	0.03125	0.0765854	0.0982659	0.0879121	0.0588235	0.153846
2	0.669713	0.193606	0.618497	0.0766551	0.154574	0.382114	0.2589	0.172414	0	0	0	0	0.0504268	0.150289	0.200549	0.117647	0
2	0.725315	0.31794	0.570809	0.15331	0.15142	0.512195	0.132686	0.16092	0.133333	0.116279	0	0.0807292	0.05	0.32948	0.271978	0.258824	0.0769231
2	0.717965	0.367673	0.566474	0.139373	0.0599369	0.501355	0.0711974	0.0689655	0.0222222	0.0232558	0	0.0273438	0.0396341	0.294798	0.340659	0.376471	0
2	0.731578	0.37833	0.552023	0.114983	0.116719	0.463415	0.113269	0.0574713	0.0222222	0.0232558	0	0.0338542	0.0378049	0.265896	0.368132	0.352941	0.230769
2	0.732664	0.390764	0.595376	0.163763	0.132492	0.360434	0.139159	0.0804598	0.111111	0.0930233	0	0.0833333	0.060061	0.393064	0.343407	0.282353	0.230769
2	0.667668	0.158082	0.625723	0.087108	0.214511	0.338753	0.148867	0.287356	0.0666667	0.0465116	0	0.00390625	0.0584756	0.121387	0.145604	0.176471	0
2	0.637311	0.104796	0.59104	0.0243902	0.230284	0.441734	0.171521	0.091954	0	0	0	0	0.0743902	0.0867052	0.0989011	0.0823529	0.0769231
2	0.623314	0.071048	0.560694	0.0313589	0.179811	0.414634	0.113269	0.195402	0	0	0	0	0.0831098	0.0289017	0.0741758	0.0941176	0
2	0.609638	0.0959147	0.546243	0.0418118	0.167192	0.373984	0.110032	0.091954	0.0222222	0	0	0	0.0887195	0.0809249	0.0796703	0.117647	0.0769231
2	0.652905	0.0959147	0.543353	0.0522648	0.138801	0.298103	0.145631	0.137931	0	0	0	0	0.06	0.0751445	0.0796703	0.141176	0
2	0.589059	0.0639432	0.539017	0.0383275	0.141956	0.311653	0.10356	0.275862	0	0	0	0	0.0742683	0.0346821	0.0576923	0.105882	0
2	0.584521	0.0781528	0.547688	0.0243902	0.214511	0.371274	0.122977	0.264368	0.0666667	0.0697674	0	0.0143229	0.0703659	0.0346821	0.0851648	0.0823529	0
2	0.597814	0.0888099	0.533237	0.0174216	0.148265	0.382114	0.139159	0.287356	0.0444444	0	0	0	0.0520732	0.0809249	0.0879121	0.0470588	0
2	0.661021	0.16341	0.552023	0.0696864	0.176656	0.466125	0.110032	0.195402	0.0444444	0.0465116	0	0.0169271	0.047561	0.202312	0.129121	0.117647	0
2	0.584841	0.0781528	0.549133	0.0522648	0.170347	0.349593	0.110032	0.114943	0.0444444	0	0	0	0.0634146	0.0751445	0.0686813	0.0705882	0
2	0.577044	0.0834813	0.511561	0.0348432	0.167192	0.401084	0.0809061	0.0804598	0	0	0	0	0.0878049	0.0578035	0.0686813	0.141176	0
2	0.597431	0.0834813	0.518786	0.0174216	0.123028	0.403794	0.116505	0.126437	0	0	0	0	0.0695732	0.0404624	0.0851648	0.0941176	0.0769231
2	0.63239	0.111901	0.523121	0.0383275	0.154574	0.355014	0.23301	0.321839	0	0	0	0	0.0631707	0.0578035	0.107143	0.152941	0.0769231
2	0.571292	0.0834813	0.518786	0.0522648	0.126183	0.363144	0.0776699	0.16092	0.0222222	0.0232558	0	0.11849	0.0717073	0.0346821	0.0879121	0.0941176	0.0769231
2	0.572186	0.0905861	0.49422	0.0313589	0.164038	0.254743	0.0711974	0.0804598	0	0	0	0	0.0809756	0.0462428	0.101648	0.0705882	0
2	0.64645	0.131439	0.498555	0.0696864	0.138801	0.368564	0.126214	0.126437	0	0	0	0	0.0906098	0.0635838	0.115385	0.235294	0.0769231
2	0.607593	0.110124	0.50289	0.0313589	0.170347	0.319783	0.152104	0.183908	0	0	0	0	0.077378	0.0809249	0.107143	0.105882	0
2	0.646258	0.120782	0.507225	0.0696864	0.129338	0.346883	0.0873786	0.229885	0	0	0	0	0.0837805	0.0578035	0.0989011	0.247059	0.0769231
2	0.606378	0.106572	0.517341	0.0209059	0.167192	0.249322	0.10356	0.0804598	0	0	0	0	0.0990244	0.0924855	0.0989011	0.0823529	0.0769231
2	0.604589	0.0834813	0.5	0.0313589	0.154574	0.289973	0.142395	0.126437	0	0	0	0	0.074878	0.0635838	0.0659341	0.141176	0
2	0.591935	0.0692718	0.50578	0.0313589	0.126183	0.311653	0.126214	0.0804598	0	0	0	0	0.0654268	0.0404624	0.0714286	0.0705882	0
2	0.60101	0.0959147	0.521676	0.0557491	0.107256	0.355014	0.126214	0.298851	0.0222222	0	0	0	0.0630488	0.0578035	0.0879121	0.129412	0.0769231
2	0.634179	0.142096	0.528902	0.0557491	0.104101	0.411924	0.10356	0.241379	0.0444444	0.0465116	0	0.0338542	0.0517683	0.213873	0.0769231	0.152941	0.153846
2	0.584649	0.10302	0.528902	0.0243902	0.119874	0.279133	0.113269	0.126437	0.0222222	0.0232558	0	0.0182292	0.0567683	0.138728	0.0796703	0.0588235	0
2	0.633732	0.0852575	0.515896	0.0243902	0.182965	0.222222	0.0841424	0.0689655	0	0	0	0	0.0606707	0.0693642	0.0824176	0.0705882	0
2	0.656739	0.0817052	0.547688	0.0243902	0.179811	0.260163	0.0938511	0.103448	0	0	0	0	0.0539634	0.0635838	0.0796703	0.0705882	0
2	0.607976	0.079929	0.546243	0.0592334	0.208202	0.308943	0.0841424	0.091954	0.0444444	0.0465116	0	0.0286458	0.0446951	0.0520231	0.0549451	0.188235	0
2	0.661916	0.154529	0.539017	0.0557491	0.179811	0.298103	0.0906149	0.0229885	0.0222222	0.0232558	0	0.0130208	0.0301829	0.127168	0.131868	0.164706	0.230769
2	0.631175	0.0728242	0.547688	0.0592334	0.208202	0.238482	0.0355987	0.0344828	0	0	0	0	0.0446951	0.0809249	0.0631868	0.0470588	0
2	0.610532	0.062167	0.530347	0.0243902	0.179811	0.273713	0.0744337	0.0689655	0.0222222	0	0	0	0.0484756	0.0289017	0.0604396	0.0941176	0
2	0.621333	0.0692718	0.521676	0.0139373	0.15142	0.284553	0.106796	0.0689655	0	0	0	0	0.0508537	0.0867052	0.0494505	0.0705882	0
2	0.566051	0.0657194	0.513006	0.0174216	0.100946	0.317073	0.106796	0.149425	0	0	0	0	0.0593293	0.0404624	0.0686813	0.0588235	0
2	0.590784	0.0870337	0.515896	0.0313589	0.138801	0.257453	0.116505	0.114943	0	0	0	0	0.0585366	0.0982659	0.0686813	0.0823529	0
2	0.597559	0.0746004	0.501445	0.0209059	0.107256	0.425474	0.0776699	0.103448	0	0	0	0	0.0557927	0.0520231	0.0631868	0.117647	0
2	0.587653	0.071048	0.508671	0.0487805	0.123028	0.322493	0.12945	0.172414	0	0	0	0	0.0370732	0.0289017	0.0659341	0.117647	0.0769231
2	0.634818	0.0888099	0.518786	0.0278746	0.148265	0.303523	0.126214	0.195402	0.0222222	0	0	0	0.0429878	0.0404624	0.0934066	0.105882	0
2	0.610021	0.0976909	0.534682	0.0278746	0.170347	0.306233	0.106796	0.206897	0	0	0	0	0.0436585	0.0693642	0.0851648	0.129412	0.0769231
2	0.562664	0.0426288	0.540462	0.0383275	0.208202	0.401084	0.139159	0.16092	0	0	0	0	0.035	0.00578035	0.0302198	0.129412	0.0769231
2	0.591423	0.0657194	0.572254	0.0313589	0.283912	0.317073	0.106796	0.126437	0	0	0	0	0.0693902	0.0578035	0.0631868	0.0470588	0
2	0.653799	0.120782	0.527457	0.0592334	0.157729	0.365854	0.0970874	0.0689655	0.111111	0.0930233	0	0.0690104	0.0535366	0.0809249	0.126374	0.0941176	0
2	0.659296	0.175844	0.526012	0.0557491	0.173502	0.452575	0.139159	0.114943	0	0	0	0	0.0592683	0.260116	0.10989	0.164706	0
2	0.63469	0.133215	0.566474	0.0383275	0.141956	0.425474	0.116505	0.16092	0.0222222	0.0232558	0	0.0130208	0.0581707	0.16185	0.0906593	0.164706	0
2	0.640762	0.108348	0.592486	0.0522648	0.192429	0.344173	0.12945	0.103448	0.0444444	0.0232558	0	0.00911458	0.0617073	0.0635838	0.126374	0.0470588	0
2	0.625423	0.0817052	0.578035	0.0348432	0.157729	0.414634	0.132686	0.172414	0.0222222	0.0232558	0	0.00651042	0.0510976	0.0809249	0.0714286	0.0588235	0.0769231
2	0.647025	0.0834813	0.541908	0.0383275	0.211356	0.433604	0.119741	0.16092	0.0666667	0.0465116	0	0.0169271	0.0626829	0.0346821	0.0741758	0.152941	0.0769231
2	0.641848	0.0781528	0.540462	0.0487805	0.113565	0.357724	0.0711974	0.137931	0	0	0	0	0.0636585	0.0578035	0.0549451	0.164706	0
2	0.633668	0.111901	0.549133	0.0592334	0.217666	0.306233	0.135922	0.114943	0	0	0	0	0.0498171	0.0404624	0.115385	0.164706	0
2	0.643702	0.143872	0.556358	0.087108	0.22082	0.265583	0.148867	0.103448	0.0222222	0.0232558	0	0.0078125	0.0580488	0.0462428	0.123626	0.329412	0
2	0.636288	0.0923623	0.554913	0.0209059	0.129338	0.349593	0.165049	0.287356	0	0	0	0	0.0776829	0.0693642	0.0934066	0.0588235	0.0769231
2	0.719882	0.223801	0.569364	0.101045	0.164038	0.409214	0.152104	0.229885	0.0888889	0.0465116	0	0.015625	0.0811585	0.184971	0.200549	0.235294	0.0769231
2	0.726018	0.353464	0.566474	0.097561	0.119874	0.222222	0.113269	0.091954	0.0666667	0.0697674	0	0.25	0.0518902	0.225434	0.376374	0.247059	0.153846
2	0.658593	0.179396	0.565029	0.0627178	0.141956	0.303523	0.139159	0.0689655	0.133333	0.139535	0	0.0768229	0.0490854	0.213873	0.134615	0.164706	0.0769231
2	0.749345	0.349911	0.596821	0.142857	0.123028	0.373984	0.126214	0.149425	0.0222222	0.0232558	0	0.0182292	0.0659146	0.33526	0.304945	0.317647	0.0769231
2	0.687224	0.264654	0.58237	0.0627178	0.211356	0.300813	0.197411	0.0344828	0.0222222	0.0232558	0	0.0338542	0.0765244	0.283237	0.25	0.0941176	0.0769231
2	0.707676	0.204263	0.563584	0.0662021	0.15142	0.235772	0.190939	0.229885	0.0444444	0.0232558	0	0.00520833	0.0626829	0.242775	0.167582	0.141176	0
2	0.623187	0.115453	0.544798	0.0243902	0.107256	0.433604	0.177994	0.137931	0	0	0	0	0.0706098	0.0982659	0.10989	0.0823529	0.0769231
2	0.595577	0.0728242	0.539017	0.0313589	0.11041	0.387534	0.0647249	0.126437	0.0444444	0	0	0	0.0707927	0.0809249	0.0549451	0.0823529	0
2	0.624209	0.0746004	0.537572	0.0452962	0.0946372	0.439024	0.122977	0.126437	0.0222222	0.0232558	0	0.00130208	0.062378	0.0404624	0.0769231	0.0705882	0.0769231
2	0.580942	0.071048	0.520231	0.0348432	0.113565	0.531165	0.0873786	0.137931	0.0222222	0.0232558	0	0.0143229	0.0719512	0.0404624	0.0631868	0.117647	0
2	0.591104	0.0976909	0.507225	0.0487805	0.154574	0.392954	0.145631	0.137931	0	0	0	0	0.0543902	0.0635838	0.0879121	0.129412	0.0769231
2	0.604972	0.0888099	0.515896	0.0627178	0.170347	0.336043	0.122977	0.195402	0	0	0	0	0.0698171	0.0404624	0.0769231	0.176471	0
2	0.616796	0.0852575	0.510116	0.0313589	0.157729	0.322493	0.0809061	0.0804598	0.0222222	0.0232558	0	0.00390625	0.0610976	0.0751445	0.0741758	0.0941176	0
2	0.548092	0.0657194	0.491329	0.0418118	0.0914826	0.444444	0.0711974	0.091954	0.0222222	0	0	0	0.0561585	0.0289017	0.0549451	0.141176	0
2	0.590656	0.0657194	0.49422	0.0139373	0.0757098	0.436314	0.135922	0.137931	0.0222222	0	0	0	0.0443293	0.0289017	0.0686813	0.0705882	0.0769231
2	0.578513	0.0781528	0.495665	0.0348432	0.135647	0.457995	0.038835	0.0689655	0	0	0	0	0.0604878	0.0462428	0.0521978	0.2	0
2	0.606762	0.0639432	0.520231	0.0278746	0.107256	0.436314	0.0711974	0.16092	0	0	0	0	0.0537805	0.0346821	0.0549451	0.117647	0
2	0.654758	0.16341	0.552023	0.125436	0.119874	0.368564	0.0938511	0.16092	0.111111	0.116279	0	0.0651042	0.0582317	0.202312	0.131868	0.105882	0
2	0.687097	0.145648	0.546243	0.0487805	0.167192	0.344173	0.0873786	0.149425	0.0222222	0	0	0	0.0555488	0.16763	0.120879	0.0941176	0.0769231
2	0.570269	0.0781528	0.518786	0.0174216	0.116719	0.392954	0.110032	0.045977	0	0	0	0	0.0593293	0.0462428	0.0879121	0.0470588	0
2	0.575382	0.10302	0.537572	0.0383275	0.201893	0.336043	0.126214	0.091954	0.0666667	0.0697674	0	0.0221354	0.0431098	0.0578035	0.101648	0.105882	0.153846
2	0.656611	0.119005	0.543353	0.0731707	0.14511	0.433604	0.0776699	0.091954	0.0666667	0.0465116	0	0.0221354	0.0403049	0.121387	0.0879121	0.164706	0
2	0.686777	0.184725	0.572254	0.0662021	0.176656	0.363144	0.220065	0.045977	0.0222222	0.0232558	0	0.015625	0.05	0.184971	0.167582	0.129412	0
2	0.615773	0.120782	0.570809	0.0418118	0.157729	0.441734	0.113269	0.137931	0.0444444	0.0465116	0	0.0299479	0.0725	0.0635838	0.131868	0.105882	0
2	0.632773	0.0994671	0.550578	0.0418118	0.148265	0.449864	0.0711974	0.091954	0.0444444	0.0465116	0	0.0559896	0.0722561	0.127168	0.0769231	0.0705882	0
2	0.642551	0.145648	0.58815	0.0627178	0.182965	0.365854	0.12945	0.091954	0.0222222	0.0232558	0	0.00520833	0.0686585	0.16185	0.118132	0.117647	0.0769231
2	0.737905	0.282416	0.617052	0.135889	0.160883	0.262873	0.142395	0.137931	0.0444444	0.0232558	0	0.0351562	0.0598171	0.346821	0.217033	0.223529	0.0769231
2	0.68486	0.245115	0.57659	0.0836237	0.141956	0.325203	0.110032	0.0344828	0.0444444	0.0465116	0	0.0625	0.0731098	0.242775	0.21978	0.188235	0
2	0.70448	0.328597	0.533237	0.12892	0.104101	0.452575	0.12945	0.0574713	0.0666667	0.0232558	0	0.0130208	0.0672561	0.358382	0.269231	0.270588	0.153846
2	0.662363	0.184725	0.554913	0.0662021	0.201893	0.411924	0.132686	0.126437	0.0888889	0.0930233	0	0.127604	0.0754878	0.208092	0.159341	0.117647	0
2	0.630472	0.110124	0.58526	0.0313589	0.173502	0.314363	0.148867	0.183908	0.0888889	0.0930233	0	0.0768229	0.0587805	0.132948	0.0879121	0.0705882	0.0769231
2	0.663642	0.145648	0.562139	0.0905923	0.18612	0.357724	0.119741	0.103448	0	0	0	0	0.052561	0.17341	0.104396	0.164706	0
2	0.607017	0.0817052	0.550578	0.0313589	0.0820189	0.428184	0.0938511	0.126437	0	0	0	0	0.0743902	0.0924855	0.0631868	0.0588235	0.153846
2	0.62357	0.117229	0.549133	0.0348432	0.195584	0.390244	0.119741	0.114943	0.0444444	0.0465116	0	0.015625	0.0539634	0.104046	0.107143	0.105882	0
2	0.707995	0.186501	0.541908	0.121951	0.100946	0.433604	0.110032	0.0804598	0.0888889	0.0465116	0	0.0234375	0.0440854	0.231214	0.148352	0.129412	0
2	0.587333	0.0692718	0.514451	0.0174216	0.132492	0.528455	0.100324	0.0574713	0.0444444	0.0232558	0	0.0338542	0.0425	0.0520231	0.0631868	0.0823529	0
2	0.602863	0.0941385	0.541908	0.0313589	0.170347	0.303523	0.12945	0.149425	0.0222222	0.0232558	0	0.0338542	0.0439024	0.0578035	0.104396	0.0588235	0
2	0.558893	0.0639432	0.518786	0.0313589	0.18612	0.273713	0.0970874	0.114943	0.133333	0.139535	0	0.104167	0.0504268	0.0404624	0.0659341	0.0588235	0
2	0.612002	0.0657194	0.511561	0.0418118	0.18612	0.333333	0.135922	0.0344828	0	0	0	0	0.0575	0.0520231	0.0549451	0.0941176	0
2	0.552183	0.0568384	0.511561	0.0487805	0.126183	0.341463	0.110032	0.137931	0	0	0	0	0.067561	0.0289017	0.0494505	0.105882	0
2	0.585352	0.0941385	0.513006	0.0418118	0.157729	0.373984	0.168285	0.218391	0	0	0	0	0.0509756	0.0867052	0.0659341	0.164706	0
2	0.598517	0.12611	0.526012	0.0487805	0.18612	0.319783	0.100324	0.091954	0.0222222	0.0232558	0	0.00390625	0.0560976	0.115607	0.0989011	0.164706	0.0769231
2	0.610213	0.10302	0.520231	0.0627178	0.18612	0.338753	0.0679612	0.0804598	0.0222222	0	0	0	0.0511585	0.0982659	0.0851648	0.105882	0.0769231
2	0.619672	0.0994671	0.526012	0.0383275	0.217666	0.311653	0.135922	0.0689655	0	0	0	0	0.0537195	0.0578035	0.0879121	0.164706	0
2	0.594363	0.0692718	0.523121	0.0557491	0.11041	0.401084	0.0744337	0.0689655	0.0222222	0.0232558	0	0.0182292	0.0510976	0.0289017	0.0659341	0.117647	0
2	0.643638	0.166963	0.530347	0.0696864	0.195584	0.365854	0.0809061	0.045977	0.0444444	0.0232558	0	0.0182292	0.0572561	0.144509	0.148352	0.176471	0
2	0.647281	0.143872	0.530347	0.0801394	0.148265	0.325203	0.106796	0.252874	0.0666667	0.0465116	0	0.0494792	0.0586585	0.196532	0.0961538	0.129412	0.0769231
2	0.618138	0.0941385	0.518786	0.0487805	0.148265	0.322493	0.110032	0.045977	0.111111	0.0930233	0	0.143229	0.0669512	0.0635838	0.0741758	0.164706	0.0769231
2	0.60625	0.115453	0.533237	0.0522648	0.15142	0.333333	0.10356	0.0689655	0.0222222	0.0232558	0	0.00651042	0.0542073	0.121387	0.0961538	0.105882	0
2	0.662363	0.119005	0.527457	0.087108	0.198738	0.314363	0.122977	0.0804598	0.0444444	0.0465116	0	0.046875	0.0623171	0.109827	0.0851648	0.188235	0.0769231
2	0.620247	0.0905861	0.510116	0.0592334	0.182965	0.330623	0.113269	0.183908	0.0222222	0.0232558	0	0.0338542	0.0797561	0.0578035	0.0741758	0.152941	0.0769231
2	0.596792	0.0976909	0.514451	0.0627178	0.126183	0.436314	0.0744337	0.114943	0.0222222	0	0	0	0.0754268	0.0751445	0.0961538	0.0823529	0
2	0.557934	0.0728242	0.520231	0.0278746	0.126183	0.355014	0.135922	0.183908	0	0	0	0	0.0714024	0.0520231	0.0631868	0.105882	0
2	0.569886	0.0959147	0.521676	0.0209059	0.167192	0.414634	0.0906149	0.091954	0.0222222	0.0232558	0	0.00911458	0.050061	0.0635838	0.0934066	0.105882	0
2	0.61622	0.0994671	0.526012	0.0487805	0.119874	0.363144	0.0711974	0.0689655	0.0222222	0	0	0	0.0541463	0.0346821	0.107143	0.129412	0
2	0.590081	0.0834813	0.546243	0.0418118	0.230284	0.289973	0.100324	0.0229885	0.0666667	0.0232558	0	0.00260417	0.0679878	0.0462428	0.0796703	0.105882	0.0769231
2	0.668179	0.138544	0.573699	0.0662021	0.192429	0.360434	0.119741	0.0689655	0.0222222	0.0232558	0	0.0234375	0.0628049	0.104046	0.112637	0.223529	0
2	0.663706	0.193606	0.57659	0.0662021	0.157729	0.306233	0.139159	0.149425	0	0	0	0	0.0814024	0.17341	0.184066	0.141176	0
2	0.64236	0.119005	0.567919	0.0627178	0.223975	0.346883	0.122977	0.126437	0.0222222	0.0232558	0	0.0130208	0.062378	0.121387	0.101648	0.105882	0
2	0.645299	0.142096	0.563584	0.0801394	0.214511	0.392954	0.139159	0.0804598	0.111111	0.116279	0	0.0924479	0.0847561	0.17341	0.0934066	0.176471	0.0769231
2	0.658081	0.0905861	0.572254	0.0487805	0.201893	0.306233	0.116505	0.0574713	0.0666667	0.0697674	0	0.121094	0.0683537	0.121387	0.0576923	0.105882	0
2	0.72736	0.34103	0.566474	0.184669	0.154574	0.392954	0.119741	0.0804598	0.0888889	0.0930233	0	0.0611979	0.0681098	0.323699	0.293956	0.305882	0.230769
2	0.764811	0.369449	0.57948	0.205575	0.132492	0.517615	0.0906149	0.264368	0.133333	0.0930233	0	0.0377604	0.0784756	0.306358	0.335165	0.364706	0.153846
2	0.684157	0.156306	0.549133	0.0452962	0.182965	0.493225	0.116505	0.114943	0.0444444	0.0465116	0	0.0690104	0.079878	0.150289	0.134615	0.141176	0.0769231
2	0.67636	0.188277	0.583815	0.0522648	0.176656	0.352304	0.18123	0.195402	0	0	0	0	0.0820122	0.121387	0.192308	0.176471	0
2	0.74992	0.31794	0.606936	0.167247	0.189274	0.382114	0.12945	0.195402	0.155556	0.0930233	0	0.0351562	0.0752439	0.306358	0.293956	0.211765	0.0769231
2	0.716623	0.323268	0.575145	0.114983	0.11041	0.460705	0.106796	0.183908	0.0444444	0.0465116	0	0.0403646	0.0663415	0.381503	0.282967	0.152941	0
2	0.742059	0.373002	0.57948	0.097561	0.160883	0.455285	0.158576	0.287356	0.0666667	0.0232558	0	0.0117188	0.0506707	0.369942	0.348901	0.2	0.153846
2	0.707676	0.325044	0.575145	0.0836237	0.0946372	0.520325	0.158576	0.275862	0.0666667	0.0465116	0	0.0286458	0.0653049	0.358382	0.296703	0.141176	0.0769231
2	0.756758	0.468917	0.580925	0.170732	0.0977918	0.457995	0.0841424	0.045977	0.0888889	0.0930233	0	0.0638021	0.0453659	0.456647	0.409341	0.352941	0.461538
2	0.723781	0.253996	0.624277	0.209059	0.157729	0.355014	0.142395	0.16092	0.0666667	0.0697674	0	0.0104167	0.0782927	0.236994	0.222527	0.235294	0.0769231
2	0.663386	0.216696	0.606936	0.0801394	0.14511	0.241192	0.158576	0.448276	0.0444444	0.0465116	0	0.0481771	0.0785976	0.196532	0.208791	0.129412	0.0769231
2	0.668435	0.172291	0.58815	0.0452962	0.154574	0.373984	0.161812	0.252874	0.0222222	0.0232558	0	0.0403646	0.0681707	0.231214	0.131868	0.105882	0
2	0.664217	0.168739	0.567919	0.0731707	0.246057	0.355014	0.0841424	0.0689655	0.0444444	0.0465116	0	0.0416667	0.0654268	0.179191	0.126374	0.211765	0
2	0.714003	0.28952	0.604046	0.125436	0.141956	0.373984	0.174757	0.252874	0.0888889	0.0465116	0	0.0247396	0.0806098	0.294798	0.236264	0.294118	0.0769231
2	0.63175	0.111901	0.586705	0.0418118	0.179811	0.373984	0.152104	0.103448	0	0	0	0	0.0584756	0.127168	0.0796703	0.141176	0
2	0.713491	0.22913	0.58815	0.0940767	0.164038	0.392954	0.142395	0.0574713	0.155556	0.0930233	0	0.0429688	0.0610366	0.283237	0.195055	0.105882	0
2	0.720458	0.31794	0.566474	0.160279	0.107256	0.433604	0.0744337	0.0689655	0.133333	0.0697674	0	0.0247396	0.0593293	0.312139	0.285714	0.235294	0.0769231
2	0.704288	0.28952	0.605491	0.10453	0.233438	0.314363	0.197411	0.091954	0.111111	0.0697674	0.111111	0.0533854	0.0620732	0.364162	0.239011	0.152941	0
2	0.662619	0.197158	0.566474	0.125436	0.164038	0.341463	0.15534	0.0804598	0.0888889	0.0930233	0	0.0598958	0.0586585	0.202312	0.162088	0.2	0
2	0.671822	0.186501	0.546243	0.0731707	0.160883	0.444444	0.0776699	0.16092	0.0666667	0.0697674	0	0.0299479	0.0657317	0.16185	0.173077	0.152941	0.0769231
2	0.605931	0.0941385	0.567919	0.0452962	0.208202	0.360434	0.126214	0.0344828	0	0	0	0	0.0666463	0.0635838	0.0851648	0.129412	0
2	0.609574	0.0870337	0.575145	0.0452962	0.192429	0.330623	0.110032	0.0574713	0.0222222	0.0232558	0	0.0169271	0.0783537	0.0751445	0.0631868	0.141176	0.0769231
2	0.693424	0.168739	0.622832	0.337979	0.129338	0.257453	0.0744337	0.045977	0.266667	0.209302	0	0.0247396	0.0531098	0.115607	0.178571	0.105882	0.0769231
2	0.681792	0.136767	0.549133	0.0487805	0.208202	0.409214	0.142395	0.0689655	0.0888889	0.0465116	0	0.0273438	0.0551829	0.121387	0.126374	0.105882	0.0769231
2	0.62389	0.0728242	0.575145	0.0592334	0.287066	0.235772	0.0776699	0.045977	0.0222222	0	0	0	0.0792683	0.0693642	0.0494505	0.129412	0
2	0.604972	0.108348	0.565029	0.0383275	0.236593	0.433604	0.148867	0.126437	0	0	0	0	0.0729878	0.138728	0.0796703	0.0941176	0
2	0.707356	0.284192	0.580925	0.097561	0.198738	0.317073	0.15534	0.137931	0.111111	0.0465116	0	0.0325521	0.0570732	0.294798	0.236264	0.258824	0.0769231
2	0.654886	0.142096	0.556358	0.0522648	0.208202	0.298103	0.116505	0.0804598	0.0666667	0.0697674	0	0.0299479	0.0702439	0.150289	0.112637	0.152941	0
2	0.602608	0.124334	0.562139	0.0766551	0.201893	0.382114	0.139159	0.16092	0.0222222	0	0	0	0.0847561	0.0809249	0.123626	0.117647	0.0769231
2	0.719627	0.239787	0.567919	0.111498	0.170347	0.406504	0.142395	0.149425	0.0666667	0.0697674	0	0.0768229	0.0635366	0.196532	0.228022	0.2	0.0769231
2	0.67195	0.143872	0.569364	0.0905923	0.0977918	0.214092	0.0873786	0.0574713	0.177778	0.0930233	0	0.0325521	0.0501829	0.121387	0.145604	0.0823529	0
2	0.574104	0.0728242	0.534682	0.0348432	0.126183	0.173442	0.0453074	0.0344828	0.0444444	0.0232558	0	0.0169271	0.0557317	0.0693642	0.0604396	0.0823529	0
2	0.650923	0.10302	0.544798	0.0418118	0.138801	0.395664	0.142395	0.0804598	0.0222222	0.0232558	0	0.0221354	0.0614634	0.104046	0.0769231	0.141176	0
2	0.68716	0.156306	0.541908	0.0418118	0.157729	0.425474	0.142395	0.0344828	0.0666667	0.0232558	0	0.0130208	0.0698171	0.179191	0.123626	0.117647	0.153846
2	0.579856	0.0923623	0.533237	0.0243902	0.192429	0.376694	0.132686	0.103448	0	0	0	0	0.0763415	0.0693642	0.0796703	0.129412	0
2	0.573976	0.079929	0.537572	0.0627178	0.129338	0.414634	0.132686	0.114943	0.0222222	0.0232558	0	0.0273438	0.072378	0.0635838	0.0549451	0.141176	0.153846
2	0.586566	0.071048	0.520231	0.0348432	0.116719	0.428184	0.132686	0.172414	0	0	0	0	0.0704878	0.0520231	0.0576923	0.117647	0
2	0.581198	0.0479574	0.527457	0.0278746	0.141956	0.390244	0.100324	0.206897	0.0222222	0	0	0	0.0728049	0.0231214	0.043956	0.0588235	0.153846
2	0.602927	0.062167	0.518786	0.0452962	0.14511	0.449864	0.106796	0.149425	0.0888889	0.0465116	0	0.0169271	0.0634756	0.0404624	0.0549451	0.0941176	0
2	0.607912	0.0870337	0.517341	0.0313589	0.205047	0.333333	0.0970874	0.0689655	0.0222222	0	0	0	0.0573171	0.0809249	0.0631868	0.105882	0.230769
2	0.630408	0.0834813	0.526012	0.0383275	0.126183	0.390244	0.132686	0.0689655	0.155556	0.162791	0	0.128906	0.0662805	0.0924855	0.0576923	0.117647	0
2	0.616604	0.0905861	0.550578	0.0662021	0.160883	0.260163	0.0873786	0.172414	0.0444444	0.0465116	0	0.0247396	0.0512195	0.109827	0.0659341	0.0823529	0.0769231
2	0.595002	0.0959147	0.531792	0.0522648	0.173502	0.322493	0.0711974	0.0689655	0.111111	0.0465116	0	0.0390625	0.0589634	0.0520231	0.0906593	0.129412	0.0769231
2	0.580175	0.0870337	0.526012	0.0627178	0.195584	0.357724	0.0970874	0.0804598	0	0	0	0	0.0695732	0.0578035	0.0741758	0.141176	0
2	0.656739	0.172291	0.541908	0.0731707	0.123028	0.401084	0.135922	0.114943	0.0222222	0.0232558	0	0.03125	0.062561	0.0982659	0.175824	0.188235	0
2	0.716943	0.216696	0.546243	0.101045	0.192429	0.349593	0.12945	0.126437	0.155556	0.139535	0	0.117188	0.0582317	0.184971	0.208791	0.164706	0
2	0.694574	0.143872	0.541908	0.0592334	0.104101	0.441734	0.106796	0.045977	0.0222222	0	0	0	0.0806707	0.109827	0.118132	0.211765	0.0769231
2	0.574295	0.0497336	0.526012	0.0383275	0.0851735	0.403794	0.113269	0.229885	0.0222222	0	0	0	0.0763415	0.0231214	0.0549451	0.0470588	0
2	0.569566	0.0568384	0.524566	0.0209059	0.0914826	0.417344	0.110032	0.241379	0	0	0	0	0.0589634	0.0635838	0.0384615	0.0823529	0
2	0.616284	0.079929	0.49422	0.0418118	0.0883281	0.425474	0.0970874	0.229885	0	0	0	0	0.0721951	0.0289017	0.0824176	0.117647	0
2	0.567649	0.071048	0.489884	0.0627178	0.0725552	0.490515	0.106796	0.091954	0.0222222	0.0232558	0	0.00520833	0.0616463	0.0578035	0.0467033	0.141176	0.0769231
2	0.58222	0.0763766	0.489884	0.0209059	0.0725552	0.338753	0.119741	0.183908	0	0	0	0	0.047561	0.0635838	0.0659341	0.0941176	0
2	0.565028	0.0728242	0.495665	0.0487805	0.0567823	0.463415	0.116505	0.206897	0	0	0	0	0.0440854	0.0462428	0.0659341	0.0941176	0.0769231
2	0.575254	0.104796	0.50289	0.0592334	0.044164	0.430894	0.0970874	0.16092	0	0	0	0	0.0606707	0.0751445	0.0934066	0.141176	0
2	0.550137	0.0728242	0.492775	0.0209059	0.0567823	0.422764	0.122977	0.0804598	0.0666667	0.0465116	0	0.0195312	0.0485976	0.0520231	0.0576923	0.117647	0.0769231
2	0.580942	0.0657194	0.50578	0.0418118	0.0536278	0.493225	0.168285	0.172414	0	0	0	0	0.0679878	0.0809249	0.0384615	0.105882	0
2	0.617435	0.0905861	0.521676	0.0278746	0.100946	0.436314	0.135922	0.195402	0	0	0	0	0.0548171	0.0809249	0.0796703	0.0941176	0
2	0.645619	0.174067	0.537572	0.0662021	0.157729	0.409214	0.113269	0.103448	0.0666667	0.0697674	0	0.0625	0.0561585	0.202312	0.145604	0.117647	0
2	0.638525	0.186501	0.549133	0.0452962	0.116719	0.300813	0.158576	0.183908	0.0222222	0.0232558	0	0.0117188	0.0695732	0.144509	0.175824	0.176471	0.0769231
2	0.588931	0.071048	0.513006	0.0313589	0.113565	0.428184	0.119741	0.218391	0	0	0	0	0.0604878	0.0578035	0.0494505	0.141176	0
2	0.586183	0.0692718	0.5	0.0627178	0.164038	0.289973	0.0809061	0.195402	0.0888889	0.0232558	0	0.0195312	0.0692683	0.0346821	0.0659341	0.105882	0
2	0.614111	0.10302	0.514451	0.0592334	0.0662461	0.466125	0.174757	0.298851	0.0222222	0	0	0	0.052439	0.0462428	0.112637	0.105882	0
2	0.598709	0.10302	0.527457	0.0662021	0.0883281	0.336043	0.126214	0.287356	0.0222222	0	0	0	0.0671341	0.0635838	0.0961538	0.129412	0.0769231
2	0.571292	0.0976909	0.515896	0.0487805	0.160883	0.311653	0.15534	0.195402	0.0222222	0.0232558	0	0.015625	0.0494512	0.0867052	0.0824176	0.117647	0
2	0.552438	0.0728242	0.49711	0.0522648	0.0851735	0.411924	0.0809061	0.114943	0.0222222	0.0232558	0	0.00260417	0.0556098	0.0578035	0.0576923	0.105882	0.0769231
2	0.604014	0.0639432	0.510116	0.0487805	0.116719	0.346883	0.0517799	0.091954	0.0444444	0.0232558	0	0.0703125	0.0642683	0.0231214	0.0604396	0.117647	0
2	0.610405	0.119005	0.517341	0.0452962	0.154574	0.417344	0.0906149	0.137931	0.0222222	0	0	0	0.0510366	0.0867052	0.10989	0.141176	0
2	0.627532	0.168739	0.553468	0.0731707	0.211356	0.379404	0.135922	0.103448	0.111111	0.0930233	0	0.0742188	0.0646951	0.17341	0.148352	0.117647	0.0769231
2	0.676296	0.232682	0.534682	0.0905923	0.167192	0.457995	0.142395	0.091954	0.111111	0.0697674	0	0.0286458	0.0745122	0.17341	0.230769	0.2	0
2	0.656995	0.16341	0.554913	0.0557491	0.14511	0.509485	0.174757	0.264368	0.111111	0.0697674	0	0.0390625	0.075122	0.115607	0.162088	0.141176	0.0769231
2	0.659104	0.193606	0.575145	0.0662021	0.157729	0.430894	0.142395	0.126437	0.0444444	0.0465116	0	0.015625	0.0571951	0.213873	0.173077	0.105882	0
2	0.701349	0.186501	0.563584	0.101045	0.195584	0.341463	0.142395	0.103448	0.0666667	0.0465116	0	0.0364583	0.0667073	0.17341	0.156593	0.211765	0
2	0.645491	0.147425	0.559249	0.0592334	0.176656	0.439024	0.12945	0.0689655	0.0666667	0.0697674	0	0.09375	0.0634756	0.132948	0.123626	0.176471	0
2	0.662236	0.152753	0.578035	0.087108	0.170347	0.346883	0.174757	0.183908	0.0222222	0.0232558	0	0.0377604	0.0677439	0.0693642	0.162088	0.141176	0.230769
2	0.658081	0.12611	0.566474	0.0452962	0.173502	0.382114	0.177994	0.114943	0.0666667	0.0232558	0	0.0078125	0.067378	0.0982659	0.123626	0.0941176	0.0769231
2	0.63648	0.0692718	0.534682	0.0383275	0.211356	0.289973	0.0873786	0.091954	0.0444444	0.0465116	0	0.015625	0.0575	0.0520231	0.0686813	0.0588235	0
2	0.57519	0.062167	0.507225	0.0487805	0.14511	0.319783	0.0906149	0.149425	0	0	0	0	0.0641463	0.0520231	0.0494505	0.0941176	0
2	0.580303	0.0781528	0.508671	0.0592334	0.0883281	0.392954	0.0809061	0.206897	0	0	0	0	0.0570122	0.0346821	0.0769231	0.117647	0
2	0.584521	0.0728242	0.49711	0.0487805	0.0757098	0.417344	0.110032	0.252874	0.0222222	0	0.111111	0	0.0519512	0.0289017	0.0604396	0.141176	0.153846
2	0.544833	0.0781528	0.484104	0.0278746	0.0567823	0.428184	0.0744337	0.183908	0.0222222	0	0	0	0.0446951	0.0462428	0.0824176	0.0705882	0
2	0.643318	0.101243	0.495665	0.0731707	0.0536278	0.414634	0.132686	0.241379	0	0	0	0	0.0654268	0.0462428	0.0879121	0.2	0
2	0.610532	0.0852575	0.492775	0.0487805	0.0977918	0.387534	0.0711974	0.103448	0.0222222	0	0	0	0.0581707	0.0346821	0.0741758	0.152941	0.153846
2	0.568416	0.0550622	0.49422	0.0418118	0.0630915	0.468835	0.110032	0.229885	0.0444444	0	0	0	0.0585366	0.017341	0.0631868	0.0588235	0
2	0.561833	0.0639432	0.485549	0.0452962	0.0757098	0.436314	0.122977	0.126437	0	0	0	0	0.0490244	0.0462428	0.0412088	0.152941	0
2	0.605739	0.071048	0.489884	0.0383275	0.11041	0.417344	0.10356	0.16092	0	0	0	0	0.0560976	0.0231214	0.0604396	0.164706	0
2	0.590912	0.0550622	0.507225	0.0243902	0.0946372	0.414634	0.0938511	0.103448	0	0	0	0	0.072622	0.0289017	0.0604396	0.0470588	0
2	0.573017	0.0781528	0.526012	0.0348432	0.129338	0.403794	0.110032	0.218391	0	0	0	0	0.0790854	0.0809249	0.0631868	0.0823529	0
2	0.705822	0.296625	0.565029	0.125436	0.157729	0.349593	0.168285	0.114943	0.0444444	0.0232558	0	0.0130208	0.0605488	0.346821	0.239011	0.211765	0.153846
2	0.64236	0.174067	0.534682	0.0522648	0.0883281	0.463415	0.0679612	0.0689655	0.0222222	0.0232558	0	0.0846354	0.0571951	0.213873	0.118132	0.2	0.0769231
2	0.66345	0.188277	0.562139	0.0905923	0.182965	0.355014	0.135922	0.149425	0.0444444	0.0465116	0	0.0481771	0.0781707	0.156069	0.162088	0.235294	0
2	0.696236	0.182948	0.567919	0.0766551	0.157729	0.344173	0.145631	0.103448	0	0	0	0	0.0678049	0.16763	0.153846	0.176471	0.230769
2	0.684796	0.198934	0.540462	0.0940767	0.113565	0.387534	0.168285	0.0689655	0.0888889	0.0697674	0	0.0625	0.0396951	0.17341	0.151099	0.317647	0
2	0.673484	0.216696	0.575145	0.0627178	0.167192	0.485095	0.12945	0.103448	0.0222222	0.0232558	0	0.0338542	0.0606707	0.196532	0.195055	0.2	0
2	0.767431	0.486679	0.608382	0.216028	0.154574	0.273713	0.171521	0.218391	0.2	0.186047	0	0.102865	0.0598171	0.485549	0.445055	0.317647	0.0769231
2	0.662747	0.239787	0.570809	0.114983	0.104101	0.425474	0.10356	0.0804598	0.111111	0.0930233	0	0.0416667	0.0365854	0.213873	0.228022	0.164706	0.0769231
2	0.618841	0.0905861	0.543353	0.0313589	0.208202	0.392954	0.158576	0.0574713	0.0222222	0.0232558	0	0.0117188	0.0490854	0.115607	0.0604396	0.105882	0
2	0.609254	0.122558	0.549133	0.0174216	0.15142	0.300813	0.165049	0.172414	0	0	0	0	0.0597561	0.138728	0.0989011	0.0823529	0.153846
2	0.577235	0.0817052	0.515896	0.0383275	0.141956	0.452575	0.0970874	0.103448	0	0	0	0	0.0618293	0.0462428	0.0824176	0.0823529	0.0769231
2	0.571547	0.062167	0.514451	0.0209059	0.164038	0.406504	0.106796	0.114943	0	0	0	0	0.0641463	0.0520231	0.0467033	0.0941176	0.0769231
2	0.607273	0.0586146	0.546243	0.0313589	0.170347	0.401084	0.119741	0.16092	0.0222222	0.0232558	0	0.0143229	0.0579268	0.0520231	0.043956	0.0823529	0.0769231
2	0.683837	0.21492	0.573699	0.114983	0.179811	0.306233	0.10356	0.0689655	0.0444444	0.0232558	0	0.00260417	0.0489634	0.132948	0.236264	0.117647	0.153846
2	0.67783	0.190053	0.566474	0.0731707	0.14511	0.344173	0.135922	0.321839	0.0444444	0.0232558	0	0.00260417	0.0504878	0.231214	0.131868	0.2	0.153846
2	0.617499	0.117229	0.572254	0.0522648	0.170347	0.425474	0.135922	0.229885	0.0444444	0.0465116	0	0.0182292	0.0486585	0.150289	0.0851648	0.105882	0
2	0.664856	0.156306	0.57948	0.0627178	0.230284	0.327913	0.135922	0.206897	0.0444444	0.0465116	0	0.0260417	0.0596341	0.202312	0.104396	0.164706	0.0769231
2	0.653352	0.17762	0.593931	0.0731707	0.170347	0.376694	0.15534	0.091954	0.0888889	0.0697674	0.111111	0.0729167	0.0633537	0.17341	0.17033	0.0941176	0
2	0.788202	0.591474	0.595376	0.25784	0.113565	0.395664	0.119741	0.137931	0.288889	0.232558	0	0.125	0.045	0.595376	0.508242	0.494118	0.230769
2	0.690931	0.296625	0.601156	0.111498	0.154574	0.439024	0.135922	0.0689655	0.244444	0.162791	0	0.0885417	0.0679268	0.225434	0.31044	0.164706	0.0769231
2	0.675081	0.202487	0.563584	0.087108	0.132492	0.444444	0.122977	0.126437	0.133333	0.0930233	0	0.105469	0.0583537	0.16185	0.186813	0.211765	0
2	0.744807	0.280639	0.612717	0.101045	0.312303	0.371274	0.168285	0.0574713	0.0444444	0.0232558	0	0.0182292	0.0609146	0.213873	0.274725	0.211765	0.230769
2	0.796063	0.509769	0.630058	0.216028	0.217666	0.384824	0.132686	0.0689655	0.222222	0.116279	0.111111	0.0403646	0.0582317	0.358382	0.521978	0.376471	0.230769
2	0.804116	0.669627	0.605491	0.327526	0.0883281	0.390244	0.10356	0.16092	0.0444444	0.0232558	0	0.0169271	0.0446951	0.462428	0.67033	0.611765	0.0769231
2	0.75842	0.451155	0.57659	0.191638	0.123028	0.577236	0.0873786	0.0689655	0.2	0.116279	0	0.0755208	0.0359756	0.358382	0.43956	0.352941	0.153846
2	0.750559	0.492007	0.549133	0.146341	0.116719	0.463415	0.110032	0.045977	0.0444444	0	0	0	0.0393902	0.520231	0.453297	0.247059	0.0769231
2	0.784368	0.561279	0.583815	0.216028	0.0820189	0.352304	0.135922	0.126437	0.133333	0.116279	0	0.0911458	0.0481707	0.491329	0.521978	0.447059	0.230769
2	0.739183	0.360568	0.604046	0.195122	0.167192	0.444444	0.10356	0.229885	0.0444444	0.0232558	0	0.00520833	0.0575	0.144509	0.357143	0.541176	0.153846
2	0.621589	0.122558	0.57948	0.0522648	0.242902	0.373984	0.122977	0.37931	0.0888889	0.0697674	0	0.015625	0.0707927	0.0809249	0.126374	0.105882	0
2	0.604269	0.0923623	0.583815	0.0452962	0.217666	0.306233	0.187702	0.195402	0	0	0	0	0.0588415	0.0462428	0.0906593	0.129412	0
2	0.613025	0.0834813	0.553468	0.0348432	0.223975	0.346883	0.113269	0.206897	0.0666667	0.0697674	0	0.0898438	0.0557927	0.0635838	0.0659341	0.141176	0
2	0.61948	0.0994671	0.534682	0.0348432	0.14511	0.349593	0.106796	0.0574713	0	0	0	0	0.0548171	0.0462428	0.0961538	0.152941	0
2	0.643318	0.108348	0.534682	0.0452962	0.201893	0.355014	0.0744337	0.0229885	0	0	0	0	0.0681707	0.0578035	0.104396	0.152941	0
2	0.645044	0.117229	0.563584	0.0348432	0.170347	0.355014	0.119741	0.0689655	0	0	0	0	0.0654878	0.0635838	0.142857	0.0352941	0
2	0.647664	0.12611	0.641618	0.125436	0.293375	0.211382	0.12945	0.126437	0.133333	0.139535	0	0.11849	0.0648171	0.109827	0.115385	0.117647	0
2	0.786732	0.582593	0.614162	0.209059	0.104101	0.246612	0.139159	0.218391	0.244444	0.139535	0.222222	0.0690104	0.0690854	0.549133	0.546703	0.388235	0.0769231
2	0.710935	0.222025	0.58526	0.125436	0.119874	0.382114	0.174757	0.195402	0.0888889	0.0232558	0	0.0338542	0.0502439	0.202312	0.214286	0.129412	0.0769231
2	0.638397	0.147425	0.559249	0.0836237	0.182965	0.379404	0.0809061	0.0689655	0.0666667	0.0465116	0	0.03125	0.064878	0.138728	0.118132	0.188235	0
2	0.636927	0.0976909	0.578035	0.0522648	0.26183	0.352304	0.126214	0.206897	0.0444444	0.0465116	0	0.0169271	0.0648171	0.0635838	0.0824176	0.164706	0
2	0.663833	0.0781528	0.58815	0.0522648	0.233438	0.319783	0.100324	0.149425	0.0222222	0	0	0	0.0620122	0.0693642	0.0769231	0.0470588	0
2	0.779383	0.449378	0.596821	0.222997	0.173502	0.360434	0.135922	0.103448	0.133333	0.0930233	0	0.0416667	0.0628049	0.231214	0.483516	0.388235	0.307692
2	0.754266	0.365897	0.612717	0.184669	0.236593	0.357724	0.152104	0	0.0444444	0	0	0	0.0535366	0.254335	0.39011	0.211765	0.153846
2	0.765642	0.374778	0.601156	0.1777	0.141956	0.327913	0.187702	0.183908	0.311111	0.186047	0	0.14974	0.0935366	0.312139	0.32967	0.411765	0.153846
2	0.662491	0.108348	0.547688	0.0731707	0.154574	0.455285	0.126214	0.206897	0.0222222	0.0232558	0	0.0169271	0.0620732	0.0404624	0.0961538	0.2	0.153846
2	0.546367	0.0408526	0.534682	0.0313589	0.0725552	0.371274	0.0679612	0.149425	0	0	0	0	0.0617073	0.0231214	0.032967	0.0823529	0
2	0.564517	0.0586146	0.523121	0.0418118	0.141956	0.417344	0.119741	0.149425	0.0444444	0	0	0	0.0770122	0.0404624	0.0549451	0.0705882	0
2	0.60395	0.101243	0.527457	0.087108	0.157729	0.357724	0.0841424	0.172414	0.0222222	0.0232558	0	0.0195312	0.0828659	0.0982659	0.0686813	0.164706	0.0769231
2	0.63501	0.124334	0.528902	0.0696864	0.205047	0.265583	0.100324	0.045977	0.111111	0.0930233	0	0.0625	0.0540854	0.132948	0.0851648	0.188235	0
2	0.64172	0.179396	0.539017	0.0731707	0.141956	0.420054	0.110032	0.091954	0.0666667	0.0697674	0	0.0351562	0.0452439	0.16763	0.151099	0.2	0
2	0.636224	0.154529	0.539017	0.0522648	0.113565	0.476965	0.0938511	0.126437	0.0888889	0.0930233	0	0.0338542	0.0464024	0.16185	0.131868	0.117647	0.0769231
2	0.624656	0.0728242	0.530347	0.0557491	0.173502	0.311653	0.0614887	0.114943	0.0666667	0.0465116	0.111111	0.0625	0.0646951	0.0289017	0.0659341	0.141176	0
2	0.567713	0.0603908	0.520231	0.0383275	0.11041	0.457995	0.110032	0.16092	0	0	0	0	0.0701829	0.0462428	0.0467033	0.105882	0
2	0.582604	0.0746004	0.514451	0.0452962	0.129338	0.330623	0.10356	0.183908	0	0	0	0	0.0752439	0.0578035	0.0631868	0.105882	0
2	0.615837	0.10302	0.518786	0.0627178	0.22082	0.287263	0.116505	0.206897	0.0222222	0	0	0	0.0714024	0.0924855	0.0879121	0.117647	0
2	0.645875	0.122558	0.504335	0.0801394	0.14511	0.300813	0.100324	0.103448	0	0	0	0	0.0722561	0.0578035	0.115385	0.2	0
2	0.608487	0.0941385	0.495665	0.0278746	0.18612	0.325203	0.126214	0.0804598	0	0	0	0	0.077561	0.0867052	0.0741758	0.129412	0
2	0.559788	0.071048	0.489884	0.0243902	0.211356	0.205962	0.122977	0.045977	0	0	0	0	0.0753049	0.0693642	0.0576923	0.0705882	0.0769231
2	0.604717	0.0941385	0.531792	0.0557491	0.176656	0.390244	0.0776699	0.172414	0.0222222	0	0	0	0.0672561	0.0751445	0.0824176	0.117647	0
2	0.604972	0.0781528	0.524566	0.0418118	0.211356	0.289973	0.0647249	0.045977	0.0444444	0.0232558	0	0.0104167	0.0639024	0.0809249	0.0549451	0.117647	0
2	0.609957	0.0905861	0.523121	0.0731707	0.157729	0.349593	0.132686	0.149425	0.0444444	0.0465116	0	0.0273438	0.0621951	0.0578035	0.0741758	0.164706	0
2	0.648751	0.138544	0.527457	0.0801394	0.0883281	0.403794	0.106796	0.229885	0	0	0	0	0.0458537	0.0520231	0.118132	0.305882	0
2	0.645683	0.127886	0.511561	0.0557491	0.0851735	0.455285	0.0970874	0.0804598	0	0	0	0	0.08	0.0578035	0.137363	0.141176	0
2	0.596344	0.0781528	0.511561	0.0174216	0.129338	0.457995	0.116505	0.126437	0	0	0	0	0.0657317	0.0520231	0.0851648	0.0470588	0
2	0.631239	0.120782	0.536127	0.0452962	0.217666	0.352304	0.132686	0.0574713	0.0222222	0	0	0	0.0665854	0.0867052	0.112637	0.129412	0.0769231
2	0.678852	0.150977	0.549133	0.0801394	0.154574	0.344173	0.161812	0.183908	0.0444444	0.0232558	0	0.0143229	0.0831707	0.121387	0.120879	0.235294	0
2	0.658018	0.16341	0.550578	0.0905923	0.170347	0.330623	0.0873786	0.091954	0.0444444	0.0465116	0	0.127604	0.0701829	0.0982659	0.148352	0.247059	0
2	0.723653	0.301954	0.573699	0.135889	0.154574	0.322493	0.0744337	0.137931	0.177778	0.186047	0	0.393229	0.0817073	0.138728	0.32967	0.294118	0.0769231
2	0.63501	0.14032	0.565029	0.0557491	0.132492	0.395664	0.142395	0.275862	0.0222222	0	0	0	0.075	0.0982659	0.134615	0.152941	0
2	0.715345	0.269982	0.605491	0.125436	0.167192	0.322493	0.187702	0.229885	0.0888889	0.0930233	0	0.0494792	0.0683537	0.138728	0.288462	0.2	0.461538
2	0.686905	0.216696	0.619942	0.0662021	0.283912	0.365854	0.158576	0.137931	0.0666667	0.0465116	0	0.0273438	0.0722561	0.190751	0.211538	0.129412	0.0769231
2	0.721608	0.293073	0.663295	0.15331	0.397476	0.273713	0.174757	0.16092	0.0666667	0.0697674	0	0.015625	0.0809756	0.271676	0.266484	0.223529	0.153846
2	0.637758	0.111901	0.635838	0.0243902	0.293375	0.298103	0.165049	0.229885	0.0222222	0.0232558	0	0.00260417	0.07	0.104046	0.10989	0.0588235	0
2	0.650796	0.0888099	0.592486	0.0418118	0.252366	0.349593	0.132686	0.16092	0	0	0	0	0.0740854	0.0231214	0.107143	0.0823529	0
2	0.603758	0.0746004	0.601156	0.0174216	0.337539	0.330623	0.116505	0.298851	0.0222222	0	0	0	0.0787195	0.0289017	0.0741758	0.117647	0
2	0.627852	0.0586146	0.689306	0.087108	0.353312	0.317073	0.174757	0.183908	0.0222222	0.0232558	0	0.0429688	0.0651829	0.0520231	0.0467033	0.0705882	0.0769231
2	0.675848	0.193606	0.693642	0.0905923	0.302839	0.401084	0.165049	0.195402	0.155556	0.116279	0.111111	0.0520833	0.0668902	0.196532	0.184066	0.0941176	0
2	0.799386	0.614565	0.695087	0.268293	0.164038	0.382114	0.145631	0.0689655	0.266667	0.209302	0	0.132812	0.0671951	0.456647	0.651099	0.329412	0.153846
2	0.780277	0.472469	0.644509	0.184669	0.195584	0.360434	0.184466	0.126437	0.2	0.209302	0	0.161458	0.0646341	0.387283	0.442308	0.435294	0.0769231
2	0.706525	0.234458	0.712428	0.292683	0.293375	0.379404	0.0809061	0.0689655	0.266667	0.255814	0	0.0989583	0.0529268	0.208092	0.222527	0.152941	0.153846
2	0.744168	0.419183	0.706647	0.310105	0.211356	0.414634	0.122977	0.16092	0.4	0.372093	0	0.234375	0.0685976	0.34104	0.42033	0.282353	0
2	0.699687	0.184725	0.75578	0.299652	0.321767	0.227642	0.216828	0.0804598	0.311111	0.232558	0	0.164062	0.0666463	0.144509	0.175824	0.176471	0
2	0.641848	0.115453	0.611272	0.0313589	0.299685	0.295393	0.223301	0.252874	0	0	0	0	0.0840244	0.0982659	0.104396	0.117647	0
2	0.644469	0.12611	0.58526	0.0348432	0.340694	0.314363	0.148867	0.172414	0	0	0	0	0.0748171	0.0751445	0.126374	0.141176	0
2	0.583498	0.0870337	0.556358	0.0313589	0.195584	0.368564	0.12945	0.137931	0	0	0	0	0.0779878	0.0520231	0.0769231	0.141176	0
2	0.663642	0.127886	0.546243	0.0557491	0.192429	0.287263	0.142395	0.045977	0	0	0	0	0.0582317	0.0462428	0.123626	0.211765	0.0769231
2	0.628491	0.127886	0.557803	0.0487805	0.22082	0.262873	0.168285	0.114943	0	0	0	0	0.0667683	0.0867052	0.115385	0.176471	0
2	0.633668	0.150977	0.562139	0.0383275	0.268139	0.208672	0.190939	0.0804598	0.0222222	0.0232558	0	0.0234375	0.0770732	0.0924855	0.164835	0.105882	0
2	0.647536	0.161634	0.560694	0.0801394	0.242902	0.414634	0.132686	0.0689655	0.0444444	0	0	0	0.0532927	0.138728	0.156593	0.117647	0
2	0.648111	0.131439	0.563584	0.0592334	0.18612	0.409214	0.110032	0.137931	0.0222222	0	0	0	0.0682927	0.0635838	0.134615	0.164706	0
2	0.668946	0.101243	0.573699	0.132404	0.160883	0.306233	0.113269	0.0804598	0.222222	0.209302	0	0.0807292	0.062378	0.0982659	0.0851648	0.105882	0
2	0.705694	0.241563	0.586705	0.101045	0.179811	0.398374	0.168285	0.16092	0.0444444	0.0465116	0	0.0299479	0.0581707	0.242775	0.203297	0.223529	0.0769231
2	0.711063	0.28952	0.595376	0.125436	0.157729	0.349593	0.165049	0.195402	0.0666667	0.0465116	0	0.0429688	0.0703659	0.277457	0.263736	0.211765	0.0769231
2	0.59954	0.101243	0.572254	0.0278746	0.217666	0.368564	0.106796	0.149425	0.0222222	0.0232558	0	0.00260417	0.0839634	0.0404624	0.126374	0.0352941	0.0769231
2	0.60542	0.129663	0.553468	0.0452962	0.208202	0.436314	0.135922	0.137931	0.0222222	0.0232558	0	0.00260417	0.0615244	0.0751445	0.134615	0.129412	0
2	0.735476	0.445826	0.605491	0.101045	0.205047	0.336043	0.110032	0.114943	0.0666667	0.0465116	0	0.0221354	0.0785976	0.346821	0.480769	0.164706	0.153846
2	0.665239	0.149201	0.609827	0.0766551	0.167192	0.300813	0.158576	0.241379	0.0444444	0.0465116	0	0.0169271	0.0684756	0.0982659	0.153846	0.117647	0.0769231
2	0.684221	0.216696	0.580925	0.101045	0.14511	0.346883	0.165049	0.091954	0.0444444	0.0465116	0	0.0247396	0.0868293	0.184971	0.195055	0.223529	0
2	0.731003	0.349911	0.583815	0.167247	0.211356	0.298103	0.161812	0.183908	0.0222222	0.0232558	0	0.0403646	0.0571951	0.248555	0.288462	0.552941	0.153846
2	0.65936	0.143872	0.562139	0.0766551	0.22082	0.327913	0.100324	0.0574713	0	0	0	0	0.0707927	0.0635838	0.14011	0.223529	0
2	0.600562	0.0959147	0.528902	0.0313589	0.160883	0.365854	0.10356	0.195402	0.0222222	0	0	0	0.0717073	0.0693642	0.0906593	0.0823529	0.153846
2	0.612961	0.119005	0.547688	0.0522648	0.189274	0.276423	0.116505	0.183908	0	0	0	0	0.0466463	0.0635838	0.115385	0.152941	0.0769231
2	0.580431	0.0817052	0.524566	0.0418118	0.104101	0.468835	0.0906149	0.16092	0	0	0	0	0.0539634	0.0751445	0.0659341	0.105882	0
2	0.620502	0.0888099	0.533237	0.0209059	0.164038	0.403794	0.10356	0.103448	0.0222222	0	0	0	0.0719512	0.0289017	0.104396	0.0705882	0.0769231
2	0.639739	0.104796	0.556358	0.0418118	0.173502	0.346883	0.0938511	0.126437	0	0	0	0	0.0610976	0.0578035	0.101648	0.129412	0.0769231
2	0.641784	0.143872	0.57948	0.0801394	0.18612	0.273713	0.122977	0.091954	0.0666667	0.0465116	0	0.0117188	0.0528659	0.109827	0.142857	0.117647	0
2	0.658976	0.174067	0.586705	0.0662021	0.201893	0.360434	0.187702	0.114943	0.111111	0.116279	0	0.322917	0.0689634	0.0751445	0.184066	0.211765	0
2	0.720905	0.31794	0.58526	0.108014	0.154574	0.368564	0.197411	0.0804598	0.0666667	0.0697674	0	0.0364583	0.0756707	0.184971	0.340659	0.223529	0.307692
2	0.727296	0.401421	0.598266	0.121951	0.113565	0.314363	0.145631	0.16092	0.111111	0.0697674	0	0.0169271	0.094878	0.283237	0.434066	0.188235	0.230769
2	0.656931	0.166963	0.570809	0.0452962	0.141956	0.382114	0.145631	0.195402	0.0444444	0.0465116	0	0.03125	0.072378	0.150289	0.162088	0.105882	0
2	0.631878	0.0994671	0.543353	0.0522648	0.154574	0.406504	0.10356	0.218391	0.0222222	0	0	0	0.075	0.0462428	0.115385	0.0705882	0
2	0.609893	0.124334	0.537572	0.0383275	0.129338	0.460705	0.216828	0.183908	0	0	0	0	0.067378	0.0635838	0.115385	0.176471	0.153846
2	0.587333	0.071048	0.547688	0.0278746	0.160883	0.420054	0.0970874	0.206897	0.0222222	0.0232558	0	0.00520833	0.0525	0.0635838	0.0659341	0.0588235	0
2	0.665048	0.0959147	0.566474	0.0383275	0.198738	0.336043	0.116505	0.103448	0	0	0	0	0.0790854	0.0462428	0.0879121	0.152941	0.0769231
2	0.684157	0.165187	0.592486	0.0836237	0.195584	0.417344	0.152104	0.045977	0.0222222	0.0232558	0	0.0169271	0.079939	0.0693642	0.184066	0.141176	0.153846
2	0.717646	0.262877	0.57948	0.10453	0.192429	0.308943	0.12945	0.114943	0.0666667	0.0232558	0	0.0533854	0.0536585	0.265896	0.236264	0.164706	0.153846
2	0.777849	0.424512	0.617052	0.160279	0.129338	0.392954	0.142395	0.172414	0.133333	0.139535	0	0.114583	0.0712805	0.369942	0.423077	0.247059	0
2	0.604717	0.120782	0.58237	0.0313589	0.0567823	0.395664	0.110032	0.252874	0.0666667	0.0465116	0	0.0533854	0.0746341	0.0982659	0.112637	0.105882	0.0769231
2	0.729788	0.365897	0.624277	0.156794	0.0851735	0.411924	0.177994	0.149425	0.0666667	0.0232558	0	0.0117188	0.0764024	0.271676	0.373626	0.270588	0
2	0.72033	0.259325	0.666185	0.205575	0.154574	0.355014	0.15534	0.264368	0.177778	0.139535	0	0.0625	0.0678049	0.289017	0.225275	0.152941	0.0769231
2	0.761168	0.403197	0.663295	0.25784	0.138801	0.436314	0.152104	0.126437	0.0666667	0.0465116	0	0.0299479	0.0543293	0.369942	0.392857	0.2	0.230769
2	0.815811	0.651865	0.725434	0.337979	0.160883	0.306233	0.15534	0.252874	0.222222	0.116279	0.222222	0.0338542	0.0771951	0.526012	0.653846	0.411765	0.230769
2	0.803796	0.404973	0.644509	0.167247	0.116719	0.414634	1	0.0804598	0.111111	0.0930233	0	0.0455729	0.0640854	0.33526	0.395604	0.305882	0
2	0.625423	0.190053	0.605491	0.0487805	0.154574	0.523035	0.0647249	0.114943	0	0	0	0	0.0541463	0.179191	0.181319	0.105882	0.0769231
2	0.72557	0.333925	0.758671	0.292683	0.170347	0.243902	0.190939	0.126437	0.222222	0.186047	0	0.108073	0.0987195	0.352601	0.285714	0.223529	0.307692
2	0.774909	0.410302	0.637283	0.188153	0.141956	0.433604	0.113269	0.0574713	0.155556	0.116279	0	0.0729167	0.0664634	0.421965	0.384615	0.188235	0.153846
2	0.772736	0.367673	0.686416	0.25784	0.160883	0.384824	0.106796	0.218391	0.2	0.162791	0.222222	0.1875	0.0705488	0.32948	0.357143	0.2	0.230769
2	0.662491	0.110124	0.592486	0.108014	0.0347003	0.457995	0.139159	0.0344828	0.222222	0.232558	0	0.0989583	0.0910976	0.0982659	0.107143	0.0705882	0
2	0.655333	0.115453	0.632948	0.125436	0.141956	0.382114	0.184466	0.206897	0.133333	0.0697674	0	0.0286458	0.131951	0.0404624	0.131868	0.105882	0.0769231
2	0.708059	0.211368	0.618497	0.087108	0.126183	0.387534	0.122977	0.206897	0.0222222	0	0	0	0.0756098	0.0578035	0.233516	0.270588	0.0769231
2	0.709465	0.223801	0.650289	0.114983	0.135647	0.411924	0.165049	0.275862	0.0222222	0.0232558	0	0.00130208	0.0830488	0.138728	0.252747	0.105882	0.0769231
2	0.674187	0.20071	0.635838	0.0766551	0.123028	0.341463	0.216828	0.149425	0.0222222	0.0232558	0	0.0078125	0.0818902	0.150289	0.211538	0.117647	0
2	0.652457	0.16341	0.666185	0.181185	0.154574	0.322493	0.203883	0.137931	0.0222222	0	0	0	0.0813415	0.144509	0.153846	0.105882	0.153846
2	0.715089	0.268206	0.663295	0.15331	0.132492	0.428184	0.15534	0.16092	0.0444444	0.0465116	0	0.0455729	0.0836585	0.248555	0.255495	0.176471	0
2	0.734901	0.230906	0.684971	0.299652	0.170347	0.151762	0.10356	0.0574713	0	0	0	0	0.0685976	0.127168	0.25	0.2	0
2	0.735924	0.273535	0.674855	0.320557	0.107256	0.325203	0.0970874	0.0574713	0	0	0	0	0.0711585	0.271676	0.263736	0.129412	0
2	0.674187	0.159858	0.656069	0.167247	0.148265	0.373984	0.0906149	0.091954	0.133333	0.0697674	0	0.0338542	0.055	0.16763	0.145604	0.0823529	0.0769231
2	0.641848	0.106572	0.66474	0.12892	0.208202	0.330623	0.174757	0.137931	0.0222222	0.0232558	0	0.00260417	0.0681707	0.0578035	0.112637	0.0941176	0.0769231
2	0.632517	0.117229	0.645954	0.108014	0.141956	0.322493	0.148867	0.206897	0	0	0	0	0.0804268	0.0346821	0.142857	0.0823529	0.0769231
2	0.614687	0.0746004	0.621387	0.0801394	0.157729	0.387534	0.10356	0.218391	0.177778	0.162791	0	0.304688	0.0682317	0.0289017	0.0879121	0.0588235	0
2	0.647153	0.142096	0.703757	0.240418	0.154574	0.268293	0.152104	0.252874	0.0888889	0.0465116	0	0.0117188	0.080122	0.121387	0.153846	0.0352941	0
2	0.70595	0.285968	0.66474	0.226481	0.11041	0.368564	0.139159	0.126437	0.111111	0.0465116	0	0.0169271	0.0719512	0.294798	0.260989	0.176471	0
2	0.753563	0.31794	0.716763	0.28223	0.123028	0.406504	0.0647249	0.103448	0.266667	0.209302	0	0.115885	0.0762805	0.34104	0.274725	0.211765	0.153846
2	0.714961	0.204263	0.692197	0.264808	0.116719	0.379404	0.0906149	0.126437	0.0666667	0.0697674	0	0.0429688	0.0593902	0.179191	0.195055	0.152941	0
2	0.645811	0.0834813	0.74422	0.466899	0.0725552	0.257453	0.0970874	0.0804598	0.0444444	0.0465116	0	0.0481771	0.0896951	0.0693642	0.0796703	0.0705882	0
2	0.657954	0.0923623	0.715318	0.390244	0.0946372	0.349593	0.10356	0.0689655	0.0222222	0	0	0	0.0604268	0.0693642	0.0741758	0.152941	0
2	0.615645	0.0781528	0.729769	0.188153	0.167192	0.390244	0.0582524	0.195402	0.0444444	0.0232558	0	0.00260417	0.0825	0.0520231	0.0824176	0.0470588	0.0769231
2	0.619991	0.0976909	0.686416	0.247387	0.0662461	0.376694	0.122977	0.172414	0.155556	0.116279	0	0.0273438	0.0910366	0.0867052	0.0769231	0.129412	0.0769231
2	0.590848	0.0746004	0.761561	0.271777	0.0694006	0.330623	0.0938511	0.091954	0.0666667	0.0697674	0	0.0520833	0.0854268	0.0635838	0.0494505	0.141176	0.0769231
2	0.633348	0.0976909	0.791908	0.351916	0.0599369	0.241192	0.174757	0.16092	0.244444	0.209302	0	0.125	0.0676829	0.0982659	0.0741758	0.129412	0
2	0.657059	0.129663	0.787572	0.30662	0.100946	0.382114	0.100324	0.275862	0.133333	0.0465116	0	0.0208333	0.0836585	0.0635838	0.148352	0.0941176	0
2	0.736371	0.312611	0.695087	0.341463	0.0694006	0.346883	0.0744337	0.0689655	0.288889	0.27907	0	0.261719	0.0778049	0.271676	0.255495	0.423529	0
2	0.780405	0.435169	0.723988	0.376307	0.0599369	0.428184	0.0873786	0.091954	0.177778	0.139535	0	0.0703125	0.0739024	0.410405	0.365385	0.423529	0.384615
2	0.736499	0.262877	0.778902	0.543554	0.0283912	0.289973	0.239482	0.229885	0.222222	0.116279	0	0.0325521	0.0697561	0.208092	0.247253	0.247059	0.0769231
3	0.593213	0.120782	0.544798	0.0557491	0.255521	0.314363	0.177994	0.183908	0.0666667	0.0232558	0	0.0364583	0.10622	0.121387	0.0934066	0.129412	0.153846
3	0.564006	0.0941385	0.527457	0.0383275	0.214511	0.246612	0.152104	0.218391	0	0	0	0	0.148841	0.0635838	0.0934066	0.0941176	0
3	0.541637	0.0728242	0.528902	0.0383275	0.126183	0.387534	0.0809061	0.218391	0	0	0	0	0.0901829	0.0520231	0.0686813	0.0823529	0
3	0.601265	0.0852575	0.523121	0.0348432	0.242902	0.317073	0.171521	0.091954	0.0222222	0.0232558	0	0.0299479	0.092622	0.0867052	0.0631868	0.117647	0
3	0.595897	0.079929	0.528902	0.0487805	0.290221	0.330623	0.148867	0.16092	0	0	0	0	0.117866	0.0751445	0.0741758	0.0588235	0
3	0.595577	0.079929	0.527457	0.0452962	0.148265	0.371274	0.15534	0.206897	0.0222222	0	0	0	0.12378	0.0520231	0.0686813	0.129412	0
3	0.617115	0.10302	0.541908	0.0452962	0.198738	0.357724	0.142395	0.126437	0.0444444	0.0232558	0	0.03125	0.0937805	0.132948	0.0769231	0.0823529	0
3	0.611874	0.133215	0.530347	0.0801394	0.293375	0.355014	0.122977	0.0804598	0	0	0	0	0.092622	0.109827	0.104396	0.211765	0
3	0.632262	0.129663	0.546243	0.0487805	0.271293	0.344173	0.119741	0.0804598	0	0	0	0	0.0882927	0.104046	0.118132	0.129412	0.0769231
3	0.651371	0.182948	0.562139	0.097561	0.239748	0.344173	0.171521	0.137931	0.0222222	0.0232558	0	0.0208333	0.0960366	0.121387	0.162088	0.270588	0
3	0.657826	0.188277	0.580925	0.0801394	0.312303	0.311653	0.210356	0.183908	0.222222	0.232558	0	0.130208	0.120244	0.219653	0.17033	0.0705882	0
3	0.600498	0.079929	0.554913	0.0278746	0.287066	0.487805	0.0970874	0.045977	0	0	0	0	0.0936585	0.0809249	0.0576923	0.0941176	0.153846
3	0.624912	0.0834813	0.580925	0.0522648	0.391167	0.314363	0.15534	0.287356	0.0444444	0.0232558	0	0.00260417	0.106402	0.0809249	0.0604396	0.129412	0
3	0.602735	0.0870337	0.562139	0.0243902	0.33123	0.411924	0.152104	0.16092	0	0	0	0	0.099878	0.0924855	0.0714286	0.0705882	0.0769231
3	0.661277	0.206039	0.580925	0.0766551	0.268139	0.433604	0.12945	0.183908	0.0666667	0.0697674	0	0.0911458	0.0879878	0.300578	0.151099	0.0941176	0.0769231
3	0.679236	0.159858	0.619942	0.097561	0.337539	0.371274	0.152104	0.0344828	0	0	0	0	0.0788415	0.184971	0.145604	0.0588235	0
3	0.756886	0.353464	0.625723	0.15331	0.305994	0.409214	0.174757	0.091954	0.0222222	0.0232558	0	0.00651042	0.0920122	0.398844	0.335165	0.0823529	0.0769231
3	0.743593	0.245115	0.605491	0.121951	0.22082	0.344173	0.213592	0.218391	0.0444444	0.0465116	0	0.0247396	0.0814024	0.190751	0.241758	0.188235	0.0769231
3	0.62913	0.0692718	0.567919	0.0209059	0.249211	0.406504	0.194175	0.344828	0	0	0	0	0.0845122	0.0578035	0.0631868	0.0705882	0
3	0.645363	0.0888099	0.553468	0.0592334	0.167192	0.411924	0.161812	0.287356	0	0	0	0	0.109207	0.0289017	0.0824176	0.176471	0
3	0.590784	0.0568384	0.536127	0.0487805	0.230284	0.392954	0.165049	0.137931	0	0	0	0	0.0856098	0.0346821	0.0412088	0.129412	0
3	0.612577	0.106572	0.536127	0.0487805	0.157729	0.355014	0.126214	0.172414	0	0	0	0	0.080061	0.0462428	0.101648	0.176471	0
3	0.636288	0.110124	0.540462	0.0592334	0.236593	0.363144	0.197411	0.172414	0.0666667	0.0697674	0	0.0442708	0.0881707	0.0751445	0.10989	0.105882	0
3	0.604014	0.108348	0.537572	0.0348432	0.246057	0.344173	0.148867	0.126437	0	0	0	0	0.0838415	0.0751445	0.0989011	0.129412	0.0769231
3	0.6306	0.0959147	0.540462	0.0278746	0.290221	0.384824	0.171521	0.149425	0	0	0	0	0.082622	0.0867052	0.0741758	0.141176	0
3	0.650157	0.0941385	0.569364	0.0522648	0.315457	0.357724	0.239482	0.206897	0	0	0	0	0.0839634	0.0404624	0.0934066	0.129412	0.0769231
3	0.610405	0.0834813	0.562139	0.0209059	0.22082	0.422764	0.187702	0.37931	0	0	0	0	0.10689	0.0346821	0.0934066	0.0823529	0
3	0.611874	0.0728242	0.57659	0.0243902	0.264984	0.422764	0.184466	0.275862	0	0	0	0	0.0865244	0.0635838	0.0604396	0.0941176	0
3	0.590081	0.0728242	0.650289	0.0801394	0.466877	0.330623	0.216828	0.252874	0.0666667	0.0697674	0	0.0247396	0.0833537	0.0693642	0.0549451	0.0941176	0.0769231
3	0.635074	0.110124	0.617052	0.0696864	0.302839	0.512195	0.184466	0.0689655	0.155556	0.162791	0	0.113281	0.0922561	0.109827	0.0906593	0.117647	0
3	0.656931	0.195382	0.660405	0.0940767	0.470032	0.523035	0.216828	0.149425	0	0	0	0	0.0718293	0.242775	0.159341	0.0941176	0.153846
3	0.767368	0.435169	0.615607	0.212544	0.192429	0.398374	0.161812	0.298851	0.266667	0.0232558	0	0.0130208	0.0615244	0.433526	0.35989	0.435294	0.153846
3	0.802838	0.484902	0.710983	0.334495	0.391167	0.314363	0.15534	0.264368	0.688889	0.674419	0	0.411458	0.0728049	0.33526	0.450549	0.6	0
3	0.839778	0.655417	0.67341	0.358885	0.271293	0.382114	0.0841424	0.091954	0.288889	0.27907	0.111111	0.195312	0.10378	0.514451	0.557692	0.858824	0.307692
3	0.736435	0.207815	0.728324	0.188153	0.712934	0.346883	0.110032	0.0344828	0.177778	0.162791	0	0.0963542	0.0822561	0.184971	0.186813	0.2	0
3	0.597495	0.0692718	0.676301	0.0766551	0.643533	0.476965	0.171521	0.16092	0.0222222	0.0232558	0	0.0182292	0.0721951	0.0751445	0.043956	0.117647	0
3	0.602608	0.104796	0.686416	0.114983	0.608833	0.482385	0.203883	0.275862	0.0222222	0.0232558	0	0.0208333	0.072561	0.0693642	0.0989011	0.129412	0
3	0.750304	0.330373	0.635838	0.181185	0.384858	0.577236	0.194175	0.16092	0.0666667	0.0465116	0	0.0273438	0.0613415	0.236994	0.296703	0.423529	0.0769231
3	0.760529	0.284192	0.643064	0.226481	0.211356	0.363144	0.116505	0.045977	0.0222222	0.0232558	0	0.0078125	0.0815244	0.242775	0.263736	0.247059	0.0769231
3	0.752988	0.360568	0.637283	0.125436	0.391167	0.449864	0.142395	0.321839	0.0666667	0.0697674	0	0.0429688	0.0946341	0.439306	0.299451	0.176471	0.230769
3	0.691698	0.188277	0.583815	0.097561	0.328076	0.525745	0.0744337	0.045977	0.111111	0.0930233	0	0.0364583	0.0710976	0.196532	0.137363	0.235294	0.153846
3	0.727488	0.326821	0.614162	0.12892	0.429022	0.398374	0.106796	0.0689655	0.0888889	0.0930233	0	0.0572917	0.0847561	0.369942	0.282967	0.188235	0.0769231
3	0.814022	0.509769	0.700867	0.278746	0.337539	0.395664	0.168285	0.241379	0.177778	0.116279	0	0.0481771	0.0768293	0.416185	0.442308	0.635294	0
3	0.603502	0.113677	0.768786	0.209059	0.511041	0.558266	0.0970874	0.126437	0	0	0	0	0.0733537	0.104046	0.0934066	0.141176	0
3	0.733176	0.30373	0.74422	0.222997	0.388013	0.468835	0.187702	0.218391	0.0444444	0.0465116	0	0.0651042	0.0870732	0.208092	0.299451	0.305882	0
3	0.617307	0.106572	0.734104	0.174216	0.476341	0.449864	0.152104	0.126437	0.0666667	0.0465116	0	0.0455729	0.0808537	0.0809249	0.115385	0.0470588	0
3	0.620502	0.106572	0.627168	0.101045	0.192429	0.468835	0.145631	0.218391	0.0666667	0.0465116	0.111111	0.0104167	0.0639634	0.0809249	0.0961538	0.129412	0
3	0.653288	0.17762	0.700867	0.139373	0.485804	0.485095	0.174757	0.183908	0.111111	0.0697674	0	0.0416667	0.0838415	0.231214	0.129121	0.141176	0.0769231
3	0.673867	0.14032	0.710983	0.142857	0.618297	0.441734	0.142395	0.0574713	0.111111	0.0232558	0	0.0221354	0.0729878	0.138728	0.120879	0.129412	0
3	0.729533	0.220249	0.66185	0.097561	0.391167	0.571816	0.122977	0.0804598	0.0444444	0.0465116	0	0.0455729	0.0695732	0.248555	0.178571	0.176471	0.0769231
3	0.709082	0.293073	0.628613	0.15331	0.258675	0.368564	0.168285	0.149425	0.155556	0.0697674	0	0.0507812	0.0740244	0.33526	0.263736	0.129412	0
3	0.75139	0.37833	0.631503	0.111498	0.201893	0.406504	0.249191	0.367816	0.288889	0.255814	0	0.203125	0.0604268	0.479769	0.307692	0.164706	0.307692
3	0.693488	0.222025	0.563584	0.097561	0.129338	0.436314	0.171521	0.103448	0.0222222	0.0232558	0	0.0364583	0.0616463	0.231214	0.195055	0.152941	0.0769231
3	0.658657	0.131439	0.615607	0.0627178	0.239748	0.392954	0.23301	0.425287	0.0222222	0.0232558	0	0.0130208	0.0815244	0.0809249	0.118132	0.188235	0.0769231
3	0.674315	0.133215	0.619942	0.0522648	0.26183	0.371274	0.190939	0.126437	0.0666667	0.0697674	0	0.0286458	0.0704268	0.16185	0.10989	0.0823529	0
3	0.600307	0.0905861	0.578035	0.0522648	0.170347	0.414634	0.2589	0.37931	0.0444444	0.0232558	0	0.0143229	0.0804878	0.0867052	0.0604396	0.164706	0
3	0.589889	0.0692718	0.563584	0.0348432	0.18612	0.346883	0.132686	0.0574713	0.0222222	0.0232558	0	0.0078125	0.054878	0.0635838	0.0521978	0.105882	0
3	0.627341	0.113677	0.553468	0.0418118	0.227129	0.360434	0.168285	0.103448	0.0222222	0.0232558	0	0.0286458	0.0558537	0.156069	0.0769231	0.105882	0
3	0.661469	0.184725	0.528902	0.0592334	0.0883281	0.382114	0.15534	0.0574713	0	0	0	0	0.0409146	0.202312	0.148352	0.164706	0.0769231
3	0.654822	0.145648	0.573699	0.0731707	0.195584	0.403794	0.168285	0.252874	0	0	0	0	0.0532927	0.121387	0.126374	0.141176	0.230769
3	0.610341	0.0746004	0.546243	0.0452962	0.198738	0.395664	0.165049	0.218391	0	0	0	0	0.0533537	0.0289017	0.0686813	0.129412	0.0769231
3	0.596792	0.0497336	0.530347	0.0383275	0.123028	0.303523	0.116505	0.0689655	0.0444444	0.0232558	0	0.0143229	0.0604878	0.0346821	0.043956	0.0470588	0.153846
3	0.558893	0.062167	0.537572	0.0243902	0.26183	0.319783	0.15534	0.229885	0	0	0	0	0.075061	0.0693642	0.0549451	0.0352941	0
3	0.594619	0.0692718	0.531792	0.0662021	0.170347	0.371274	0.132686	0.172414	0.0222222	0.0232558	0	0.0208333	0.0460976	0.0462428	0.0521978	0.141176	0
3	0.556592	0.0461812	0.526012	0.0278746	0.22082	0.360434	0.132686	0.103448	0	0	0	0	0.0456707	0.0520231	0.0357143	0.0470588	0
3	0.59398	0.071048	0.544798	0.0313589	0.157729	0.490515	0.126214	0.172414	0	0	0	0	0.0409146	0.0809249	0.0494505	0.0823529	0.0769231
3	0.726849	0.396092	0.58237	0.12892	0.138801	0.449864	0.132686	0.0229885	0.111111	0.0697674	0	0.0494792	0.0855488	0.364162	0.409341	0.129412	0
3	0.698089	0.174067	0.554913	0.0836237	0.116719	0.433604	0.223301	0.195402	0.133333	0.139535	0	0.0638021	0.0740854	0.138728	0.156593	0.2	0
3	0.600818	0.0781528	0.533237	0.0452962	0.129338	0.420054	0.110032	0.137931	0	0	0	0	0.0718902	0.0289017	0.0686813	0.164706	0
3	0.612258	0.0657194	0.527457	0.0278746	0.164038	0.466125	0.171521	0.16092	0.0222222	0	0	0	0.0729878	0.0404624	0.0686813	0.0588235	0
3	0.584585	0.0603908	0.528902	0.0487805	0.123028	0.401084	0.119741	0.241379	0	0	0	0	0.0804878	0.017341	0.0576923	0.117647	0
3	0.612002	0.0976909	0.530347	0.0487805	0.179811	0.300813	0.139159	0.16092	0.0444444	0.0232558	0.111111	0.0104167	0.0956098	0.0809249	0.0961538	0.0705882	0
3	0.615262	0.0639432	0.528902	0.0383275	0.277603	0.319783	0.184466	0.16092	0	0	0	0	0.121037	0.0346821	0.0604396	0.0941176	0
3	0.613408	0.0763766	0.521676	0.0522648	0.15142	0.363144	0.116505	0.183908	0	0	0	0	0.119573	0.0462428	0.0659341	0.129412	0
3	0.60395	0.0674956	0.521676	0.0278746	0.18612	0.322493	0.171521	0.206897	0.0222222	0	0	0	0.0771951	0.0289017	0.0714286	0.0823529	0
3	0.595194	0.062167	0.536127	0.0418118	0.113565	0.501355	0.116505	0.183908	0	0	0	0	0.0822561	0.0404624	0.0494505	0.0941176	0.153846
3	0.623314	0.104796	0.562139	0.0487805	0.182965	0.392954	0.165049	0.344828	0	0	0	0	0.0645732	0.0809249	0.0934066	0.129412	0
3	0.660318	0.172291	0.550578	0.0557491	0.179811	0.376694	0.132686	0.149425	0.0222222	0.0232558	0	0.0078125	0.0776829	0.231214	0.131868	0.0941176	0.0769231
3	0.680578	0.222025	0.578035	0.0592334	0.205047	0.349593	0.152104	0.149425	0	0	0	0	0.0614024	0.32948	0.148352	0.164706	0
3	0.776762	0.420959	0.611272	0.170732	0.148265	0.341463	0.161812	0.218391	0.111111	0.116279	0	0.0364583	0.075122	0.445087	0.381868	0.235294	0.0769231
3	0.654375	0.10302	0.57659	0.0452962	0.274448	0.436314	0.184466	0.126437	0.0444444	0.0232558	0	0.0130208	0.0748171	0.121387	0.0796703	0.0941176	0
3	0.617051	0.0728242	0.546243	0.0452962	0.211356	0.417344	0.229773	0.126437	0.0222222	0	0	0	0.0604878	0.0462428	0.0659341	0.105882	0
3	0.63354	0.0923623	0.539017	0.0418118	0.211356	0.382114	0.23301	0.149425	0	0	0	0	0.0785976	0.104046	0.0686813	0.0941176	0.0769231
3	0.636608	0.0959147	0.544798	0.0243902	0.205047	0.298103	0.18123	0.103448	0.0222222	0	0	0	0.0844512	0.0867052	0.0851648	0.0823529	0.0769231
3	0.68307	0.108348	0.573699	0.0418118	0.249211	0.287263	0.158576	0.091954	0.0666667	0.0465116	0	0.0208333	0.0846951	0.0693642	0.118132	0.0705882	0
3	0.704672	0.165187	0.565029	0.0905923	0.223975	0.436314	0.139159	0.0804598	0.0888889	0.0697674	0	0.0664062	0.0528659	0.115607	0.162088	0.152941	0.0769231
3	0.618329	0.0674956	0.550578	0.0452962	0.170347	0.392954	0.142395	0.517241	0.0222222	0	0	0	0.0585366	0.0404624	0.043956	0.176471	0
3	0.594171	0.0639432	0.553468	0.0487805	0.148265	0.398374	0.122977	0.287356	0.0222222	0	0	0	0.0658537	0.0578035	0.0494505	0.0705882	0.153846
3	0.590848	0.0692718	0.552023	0.0557491	0.246057	0.346883	0.148867	0.195402	0.0444444	0.0232558	0	0.00260417	0.0932927	0.0289017	0.0631868	0.117647	0.0769231
3	0.616987	0.0550622	0.547688	0.0313589	0.217666	0.357724	0.132686	0.195402	0	0	0	0	0.085122	0.0289017	0.043956	0.117647	0
3	0.618713	0.0941385	0.553468	0.0452962	0.173502	0.376694	0.171521	0.298851	0.0444444	0.0465116	0	0.0390625	0.0901829	0.017341	0.0906593	0.2	0
3	0.756695	0.44405	0.58237	0.146341	0.160883	0.319783	0.148867	0.275862	0.0222222	0.0232558	0	0.0325521	0.0815244	0.242775	0.535714	0.117647	0.230769
3	0.69745	0.238011	0.57948	0.111498	0.208202	0.357724	0.152104	0.206897	0.0444444	0.0232558	0	0.0078125	0.0757317	0.236994	0.214286	0.164706	0.0769231
3	0.611363	0.104796	0.541908	0.0348432	0.176656	0.490515	0.174757	0.241379	0	0	0	0	0.0669512	0.0520231	0.115385	0.0705882	0.153846
3	0.646897	0.113677	0.520231	0.0452962	0.154574	0.452575	0.0938511	0.0574713	0.0666667	0.0697674	0	0.0273438	0.0465854	0.0693642	0.115385	0.117647	0
3	0.616796	0.0603908	0.554913	0.0313589	0.239748	0.352304	0.242718	0.183908	0.0222222	0	0	0	0.0701829	0.017341	0.0659341	0.0823529	0
3	0.599284	0.0817052	0.534682	0.0452962	0.176656	0.401084	0.165049	0.218391	0.0222222	0	0	0	0.0707927	0.0520231	0.0714286	0.129412	0
3	0.622931	0.0923623	0.531792	0.0418118	0.201893	0.317073	0.106796	0.103448	0.0666667	0.0697674	0	0.0546875	0.0836585	0.0462428	0.0879121	0.141176	0
3	0.660893	0.127886	0.528902	0.0836237	0.233438	0.284553	0.15534	0.149425	0	0	0	0	0.0893902	0.0982659	0.10989	0.176471	0
3	0.602288	0.071048	0.520231	0.0452962	0.135647	0.279133	0.12945	0.183908	0	0	0	0	0.0778659	0.0462428	0.0604396	0.117647	0
3	0.574104	0.062167	0.543353	0.0209059	0.164038	0.317073	0.190939	0.356322	0	0	0	0	0.0835976	0.0578035	0.0549451	0.0588235	0
3	0.619991	0.0888099	0.541908	0.0383275	0.176656	0.414634	0.139159	0.183908	0.0444444	0.0465116	0	0.0195312	0.0680488	0.0462428	0.0824176	0.141176	0
3	0.597239	0.079929	0.563584	0.0418118	0.217666	0.300813	0.245955	0.218391	0.0222222	0.0232558	0	0.0143229	0.095061	0.0462428	0.0769231	0.0941176	0.0769231
3	0.621397	0.0728242	0.567919	0.0243902	0.230284	0.376694	0.177994	0.275862	0.0222222	0	0	0	0.0715854	0.0578035	0.0686813	0.0705882	0
3	0.623506	0.0905861	0.578035	0.0383275	0.223975	0.376694	0.23301	0.402299	0.0222222	0	0	0	0.0657927	0.0693642	0.0851648	0.0941176	0
3	0.680769	0.195382	0.580925	0.0836237	0.141956	0.417344	0.168285	0.0344828	0.0444444	0.0465116	0	0.0377604	0.0588415	0.144509	0.200549	0.129412	0.0769231
3	0.729341	0.310835	0.611272	0.101045	0.154574	0.363144	0.210356	0.356322	0.0666667	0.0232558	0	0.0104167	0.0746951	0.312139	0.263736	0.270588	0.153846
3	0.73733	0.342806	0.627168	0.12892	0.227129	0.460705	0.236246	0.218391	0.133333	0.0697674	0	0.0169271	0.0851829	0.433526	0.277473	0.164706	0.230769
3	0.766537	0.468917	0.606936	0.202091	0.176656	0.482385	0.15534	0.264368	0.111111	0.0697674	0	0.046875	0.0762195	0.479769	0.412088	0.352941	0.0769231
3	0.794465	0.618117	0.647399	0.254355	0.0788644	0.371274	0.0809061	0.195402	0.133333	0.0697674	0	0.0286458	0.0582927	0.433526	0.626374	0.505882	0.153846
3	0.733559	0.34103	0.605491	0.167247	0.126183	0.609756	0.145631	0.241379	0.0888889	0.0697674	0	0.03125	0.0615854	0.312139	0.302198	0.305882	0.153846
3	0.741548	0.396092	0.565029	0.156794	0.0820189	0.495935	0.245955	0.137931	0.0444444	0.0465116	0	0.0716146	0.0443293	0.306358	0.381868	0.341176	0.153846
3	0.695149	0.238011	0.554913	0.114983	0.126183	0.598916	0.126214	0.172414	0.0222222	0.0232558	0	0.0234375	0.0463415	0.225434	0.197802	0.247059	0.153846
3	0.621525	0.0994671	0.58815	0.0383275	0.26183	0.390244	0.0841424	0.241379	0	0	0	0	0.0621341	0.0751445	0.0604396	0.223529	0.153846
3	0.591998	0.0657194	0.560694	0.0209059	0.233438	0.425474	0.0679612	0.241379	0	0	0	0	0.055	0.0462428	0.0659341	0.0588235	0
3	0.60772	0.0674956	0.533237	0.0278746	0.160883	0.476965	0.110032	0.275862	0	0	0	0	0.0781098	0.0462428	0.0659341	0.0705882	0
3	0.616029	0.0781528	0.524566	0.0452962	0.211356	0.414634	0.113269	0.149425	0	0	0	0	0.0668902	0.0231214	0.0796703	0.117647	0.0769231
3	0.571803	0.0657194	0.517341	0.0348432	0.157729	0.444444	0.0970874	0.137931	0.0222222	0	0	0	0.0512805	0.017341	0.0686813	0.105882	0
3	0.599284	0.044405	0.515896	0.0418118	0.129338	0.379404	0.0679612	0.091954	0.111111	0.0930233	0	0.0481771	0.0612195	0.0231214	0.0384615	0.0823529	0
3	0.573848	0.0674956	0.533237	0.0174216	0.164038	0.349593	0.0906149	0.264368	0	0	0	0	0.0559756	0.0635838	0.0576923	0.0705882	0
3	0.552694	0.0497336	0.531792	0.0209059	0.148265	0.490515	0.113269	0.195402	0	0	0	0	0.0832317	0.0404624	0.0357143	0.0823529	0.0769231
3	0.580303	0.0834813	0.569364	0.0243902	0.242902	0.422764	0.15534	0.195402	0.0222222	0.0232558	0	0.0143229	0.0546341	0.0867052	0.0824176	0.0235294	0
3	0.662044	0.147425	0.606936	0.0766551	0.164038	0.360434	0.200647	0.310345	0.0666667	0	0	0	0.0634756	0.132948	0.134615	0.129412	0
3	0.743657	0.415631	0.595376	0.12892	0.107256	0.447154	0.119741	0.114943	0.111111	0.0930233	0	0.078125	0.0637195	0.34104	0.425824	0.235294	0
3	0.722631	0.264654	0.598266	0.0940767	0.182965	0.371274	0.15534	0.229885	0.0888889	0.0930233	0	0.0820312	0.0658537	0.248555	0.244505	0.176471	0.153846
3	0.637502	0.119005	0.641618	0.0313589	0.26183	0.314363	0.168285	0.390805	0	0	0	0	0.0904878	0.115607	0.10989	0.0823529	0
3	0.659296	0.190053	0.669075	0.118467	0.160883	0.449864	0.0970874	0.149425	0.133333	0.139535	0	0.160156	0.0904268	0.213873	0.164835	0.0941176	0.153846
3	0.688055	0.245115	0.630058	0.101045	0.154574	0.577236	0.110032	0.264368	0.155556	0.139535	0	0.0963542	0.0934756	0.317919	0.192308	0.141176	0.0769231
3	0.631431	0.143872	0.666185	0.097561	0.176656	0.425474	0.110032	0.137931	0.111111	0.0930233	0	0.0950521	0.0722561	0.127168	0.145604	0.0705882	0
3	0.596344	0.101243	0.595376	0.0487805	0.217666	0.482385	0.0809061	0.298851	0.0222222	0.0232558	0	0.0338542	0.060061	0.0520231	0.0961538	0.152941	0
3	0.669841	0.172291	0.648844	0.114983	0.217666	0.455285	0.184466	0.310345	0.155556	0.139535	0	0.0859375	0.0695732	0.16763	0.14011	0.2	0
3	0.677127	0.239787	0.604046	0.10453	0.132492	0.436314	0.132686	0.37931	0.177778	0.0930233	0.222222	0.0299479	0.0977439	0.213873	0.230769	0.152941	0.0769231
3	0.603502	0.106572	0.560694	0.0801394	0.116719	0.498645	0.106796	0.402299	0.0222222	0.0232558	0	0.0221354	0.0676829	0.0520231	0.10989	0.117647	0.0769231
3	0.594171	0.0674956	0.586705	0.0348432	0.214511	0.479675	0.122977	0.229885	0	0	0	0	0.0754878	0.0578035	0.0549451	0.0941176	0
3	0.695788	0.262877	0.602601	0.125436	0.157729	0.490515	0.275081	0.218391	0.133333	0.139535	0	0.0494792	0.0627439	0.184971	0.255495	0.258824	0.0769231
3	0.6476	0.120782	0.602601	0.0522648	0.157729	0.430894	0.110032	0.436782	0.0666667	0.0232558	0	0.00651042	0.0421951	0.0867052	0.10989	0.152941	0
3	0.604972	0.0941385	0.602601	0.0313589	0.233438	0.384824	0.139159	0.367816	0	0	0	0	0.0576829	0.104046	0.0824176	0.0588235	0
3	0.66083	0.122558	0.593931	0.0348432	0.132492	0.463415	0.122977	0.183908	0.0444444	0.0232558	0	0.0195312	0.0687195	0.132948	0.107143	0.0823529	0
3	0.668307	0.152753	0.556358	0.0557491	0.0977918	0.509485	0.116505	0.091954	0	0	0	0	0.0812195	0.121387	0.129121	0.2	0.0769231
3	0.746533	0.408526	0.58526	0.156794	0.0851735	0.607046	0.119741	0.126437	0.0444444	0	0	0	0.0679268	0.398844	0.368132	0.305882	0.0769231
3	0.742954	0.300178	0.640173	0.125436	0.164038	0.271003	0.158576	0.183908	0.0666667	0.0232558	0	0.00390625	0.075	0.358382	0.258242	0.141176	0.0769231
3	0.715792	0.227353	0.645954	0.0905923	0.176656	0.379404	0.161812	0.206897	0.155556	0.139535	0	0.0885417	0.072439	0.236994	0.195055	0.176471	0.0769231
3	0.68454	0.213144	0.66185	0.146341	0.22082	0.344173	0.236246	0.321839	0.222222	0.186047	0	0.0703125	0.057622	0.17341	0.211538	0.152941	0
3	0.616476	0.110124	0.637283	0.0662021	0.246057	0.395664	0.161812	0.436782	0.0666667	0.0232558	0	0.00260417	0.0584146	0.0924855	0.104396	0.0823529	0.0769231
3	0.648495	0.179396	0.593931	0.0836237	0.135647	0.495935	0.12945	0.16092	0.0444444	0.0465116	0	0.0260417	0.0496951	0.190751	0.131868	0.223529	0.0769231
3	0.669585	0.184725	0.598266	0.097561	0.154574	0.430894	0.10356	0.298851	0.0222222	0.0232558	0	0.00911458	0.0478659	0.150289	0.167582	0.2	0
3	0.625296	0.0905861	0.628613	0.0696864	0.22082	0.333333	0.10356	0.436782	0.0222222	0	0	0	0.0612195	0.104046	0.0604396	0.129412	0
3	0.677574	0.238011	0.57948	0.0696864	0.135647	0.463415	0.161812	0.413793	0.0888889	0.0697674	0	0.0247396	0.0514634	0.254335	0.197802	0.2	0.0769231
3	0.728702	0.305506	0.630058	0.163763	0.14511	0.390244	0.184466	0.287356	0.222222	0.162791	0	0.0507812	0.0489634	0.248555	0.277473	0.317647	0.0769231
3	0.712724	0.280639	0.634393	0.142857	0.264984	0.355014	0.152104	0.0804598	0.177778	0.162791	0	0.0963542	0.0468293	0.300578	0.230769	0.258824	0
3	0.688375	0.243339	0.657514	0.108014	0.293375	0.363144	0.213592	0.367816	0.111111	0.0930233	0	0.0221354	0.0826829	0.150289	0.266484	0.164706	0
3	0.724164	0.261101	0.635838	0.0940767	0.230284	0.406504	0.203883	0.275862	0.0444444	0.0232558	0	0.0286458	0.0758537	0.231214	0.217033	0.305882	0.153846
3	0.697961	0.20071	0.624277	0.0905923	0.138801	0.452575	0.236246	0.149425	0.177778	0.162791	0	0.0963542	0.0673171	0.196532	0.18956	0.117647	0
3	0.617499	0.122558	0.628613	0.0592334	0.182965	0.466125	0.226537	0.241379	0.111111	0.0930233	0	0.0117188	0.0737805	0.121387	0.0961538	0.141176	0.0769231
3	0.617499	0.149201	0.631503	0.0627178	0.173502	0.390244	0.194175	0.448276	0.222222	0.186047	0	0.0611979	0.0814024	0.144509	0.126374	0.141176	0.0769231
3	0.691954	0.234458	0.660405	0.149826	0.126183	0.463415	0.0841424	0.218391	0.244444	0.139535	0	0.0742188	0.0645122	0.260116	0.186813	0.2	0.153846
3	0.767431	0.291297	0.702312	0.184669	0.176656	0.325203	0.0776699	0.0689655	0.133333	0.116279	0	0.0703125	0.0520122	0.260116	0.252747	0.305882	0.0769231
3	0.795488	0.619893	0.663295	0.222997	0.167192	0.384824	0.12945	0.310345	0.133333	0.116279	0	0.119792	0.0406707	0.734104	0.527473	0.329412	0.153846
3	0.811529	0.646536	0.645954	0.268293	0.116719	0.471545	0.0679612	0.137931	0.0888889	0.0697674	0	0.0520833	0.0459146	0.676301	0.541209	0.576471	0.0769231
3	0.8238	0.73357	0.645954	0.289199	0.0788644	0.338753	0.0614887	0.114943	0.177778	0.139535	0	0.115885	0.0458537	0.589595	0.695055	0.623529	0.384615
3	0.817473	0.721137	0.66763	0.320557	0.154574	0.420054	0.168285	0.310345	0.155556	0.116279	0	0.0598958	0.0526829	0.572254	0.68956	0.623529	0.230769
3	0.775868	0.415631	0.728324	0.195122	0.100946	0.295393	0.0647249	0.195402	0.377778	0.372093	0	0.348958	0.0558537	0.375723	0.395604	0.294118	0
3	0.851473	0.792185	0.699422	0.334495	0.0630915	0.355014	0.0711974	0.0804598	0.377778	0.372093	0	0.266927	0.0371951	0.583815	0.774725	0.694118	0.307692
3	0.841439	0.685613	0.716763	0.418118	0.044164	0.230352	0.0906149	0.103448	0.466667	0.465116	0	0.279948	0.0380488	0.404624	0.648352	0.917647	0.153846
3	0.867195	0.966252	0.689306	0.418118	0.0662461	0.195122	0.0711974	0.126437	0.244444	0.232558	0	0.0976562	0.0520122	0.66474	0.947802	0.929412	0.384615
3	0.785838	0.419183	0.726879	0.285714	0.0788644	0.395664	0.0550162	0.0229885	0.266667	0.27907	0	0.19401	0.0553049	0.387283	0.337912	0.517647	0.153846
3	0.852176	0.698046	0.686416	0.355401	0.11041	0.327913	0.0582524	0.045977	0.155556	0.139535	0	0.127604	0.0509146	0.526012	0.651099	0.717647	0.307692
3	0.710935	0.262877	0.823699	0.313589	0.141956	0.176152	0.0679612	0.0344828	0.777778	0.813953	0	0.397135	0.0485976	0.109827	0.291209	0.258824	0.0769231
3	0.680833	0.186501	0.754335	0.12892	0.429022	0.300813	0.038835	0.0804598	0.133333	0.116279	0	0.109375	0.0612805	0.138728	0.173077	0.2	0.0769231
3	0.72557	0.207815	0.559249	0.0731707	0.0473186	0.731707	0.0776699	0.103448	0	0	0	0	0.0605488	0.208092	0.164835	0.211765	0.230769
3	0.678341	0.186501	0.580925	0.0557491	0.0662461	0.512195	0.0647249	0.0114943	0	0	0	0	0.0514634	0.17341	0.142857	0.270588	0
3	0.806033	0.586146	0.653179	0.209059	0.126183	0.373984	0.0582524	0.0344828	0.0666667	0.0697674	0	0.0429688	0.037439	0.554913	0.554945	0.364706	0.0769231
3	0.694127	0.234458	0.648844	0.139373	0.0725552	0.455285	0.171521	0.287356	0.177778	0.116279	0	0.0481771	0.0388415	0.208092	0.208791	0.223529	0.0769231
3	0.699687	0.261101	0.771676	0.205575	0.33123	0.246612	0.119741	0.0574713	0.4	0.418605	0	0.213542	0.0413415	0.156069	0.258242	0.305882	0
3	0.69157	0.250444	0.784682	0.275261	0.205047	0.230352	0.0517799	0.091954	0.288889	0.302326	0	0.351562	0.0425	0.17341	0.269231	0.141176	0.0769231
3	0.826612	0.468917	0.647399	0.195122	0.164038	0.479675	0.0906149	0.126437	0.333333	0.325581	0	0.325521	0.0621951	0.404624	0.447802	0.329412	0.230769
3	0.764747	0.349911	0.644509	0.167247	0.182965	0.411924	0.0776699	0.0229885	0.155556	0.139535	0	0.115885	0.0742073	0.34104	0.291209	0.364706	0.0769231
3	0.765131	0.424512	0.680636	0.149826	0.283912	0.360434	0.106796	0.195402	0.0888889	0.0930233	0	0.0794271	0.062378	0.456647	0.379121	0.223529	0.230769
3	0.669521	0.143872	0.622832	0.0522648	0.258675	0.352304	0.100324	0.045977	0.0444444	0.0232558	0	0.0638021	0.0665854	0.150289	0.123626	0.0941176	0.153846
3	0.659615	0.188277	0.640173	0.142857	0.205047	0.338753	0.0906149	0.0689655	0.111111	0.116279	0	0.0625	0.075061	0.196532	0.137363	0.247059	0.0769231
3	0.645747	0.134991	0.622832	0.0696864	0.268139	0.322493	0.168285	0.126437	0.0222222	0.0232558	0	0.0494792	0.0695122	0.144509	0.10989	0.129412	0
3	0.626766	0.101243	0.602601	0.0313589	0.223975	0.336043	0.135922	0.0574713	0	0	0	0	0.070122	0.0867052	0.0961538	0.0823529	0
3	0.668051	0.115453	0.614162	0.0522648	0.249211	0.265583	0.126214	0.091954	0.0444444	0.0232558	0	0.00390625	0.0645732	0.0693642	0.120879	0.105882	0
3	0.624337	0.106572	0.58815	0.0383275	0.290221	0.344173	0.148867	0.0574713	0	0	0	0	0.0929268	0.0578035	0.118132	0.0823529	0
3	0.633284	0.0959147	0.609827	0.0836237	0.318612	0.365854	0.168285	0.0689655	0.0444444	0.0465116	0	0.0299479	0.0780488	0.0809249	0.0961538	0.0588235	0
3	0.664728	0.124334	0.615607	0.0627178	0.397476	0.298103	0.139159	0.103448	0	0	0	0	0.0688415	0.0924855	0.123626	0.105882	0
3	0.582284	0.0692718	0.566474	0.0383275	0.280757	0.403794	0.135922	0.103448	0	0	0	0	0.0629268	0.104046	0.0384615	0.0823529	0
3	0.670608	0.138544	0.57659	0.0383275	0.309148	0.457995	0.294498	0.0344828	0	0	0	0	0.0686585	0.121387	0.10989	0.176471	0.153846
3	0.743849	0.353464	0.583815	0.156794	0.160883	0.457995	0.0809061	0.16092	0.0444444	0.0465116	0	0.0455729	0.0740244	0.317919	0.304945	0.352941	0.230769
3	0.731322	0.307282	0.622832	0.114983	0.397476	0.298103	0.142395	0.126437	0.0222222	0.0232558	0	0.0130208	0.0745732	0.346821	0.255495	0.235294	0
3	0.74404	0.342806	0.617052	0.149826	0.217666	0.411924	0.100324	0.0689655	0.133333	0.116279	0	0.0598958	0.0642683	0.312139	0.324176	0.235294	0.0769231
3	0.762255	0.492007	0.573699	0.163763	0.116719	0.550136	0.110032	0.0689655	0.0888889	0.0930233	0	0.0533854	0.0741463	0.439306	0.478022	0.305882	0.0769231
3	0.765131	0.564831	0.596821	0.15331	0.205047	0.387534	0.174757	0.0344828	0.0222222	0.0232558	0	0.0273438	0.049939	0.549133	0.549451	0.223529	0.307692
3	0.786604	0.435169	0.67341	0.12892	0.350158	0.346883	0.174757	0.091954	0.0666667	0.0465116	0	0.0247396	0.0867683	0.398844	0.456044	0.0941176	0.153846
3	0.767943	0.426288	0.648844	0.181185	0.214511	0.403794	0.203883	0.195402	0.133333	0.139535	0	0.0729167	0.075	0.381503	0.403846	0.294118	0.153846
3	0.616732	0.0870337	0.624277	0.0627178	0.353312	0.368564	0.168285	0.183908	0.0444444	0.0465116	0	0.0338542	0.0594512	0.0924855	0.0714286	0.0705882	0.0769231
3	0.638781	0.0959147	0.549133	0.0731707	0.15142	0.520325	0.116505	0.103448	0	0	0	0	0.0370732	0.0520231	0.0879121	0.152941	0
3	0.592638	0.0976909	0.57948	0.0313589	0.230284	0.409214	0.148867	0.195402	0	0	0	0	0.0708537	0.0693642	0.0961538	0.0941176	0
3	0.604589	0.079929	0.59104	0.0313589	0.334385	0.308943	0.197411	0.091954	0.0444444	0.0232558	0	0.0130208	0.0895122	0.0578035	0.0741758	0.0823529	0.0769231
3	0.605995	0.0905861	0.57948	0.0383275	0.312303	0.325203	0.210356	0.0689655	0	0	0	0	0.116524	0.0693642	0.0824176	0.105882	0
3	0.645363	0.12611	0.554913	0.0278746	0.230284	0.317073	0.171521	0.16092	0	0	0	0	0.104634	0.115607	0.123626	0.0705882	0
3	0.64613	0.115453	0.554913	0.0452962	0.214511	0.346883	0.177994	0.149425	0	0	0	0	0.114329	0.0809249	0.101648	0.152941	0.0769231
3	0.612194	0.115453	0.556358	0.0278746	0.189274	0.436314	0.194175	0.206897	0.0666667	0	0	0	0.0881098	0.104046	0.112637	0.0588235	0.0769231
3	0.62325	0.0870337	0.562139	0.0348432	0.239748	0.403794	0.229773	0.195402	0	0	0	0	0.0773171	0.0635838	0.0741758	0.129412	0
3	0.690484	0.238011	0.58526	0.0940767	0.236593	0.479675	0.158576	0.195402	0.0222222	0.0232558	0	0.0390625	0.072378	0.260116	0.203297	0.176471	0
3	0.738416	0.277087	0.593931	0.108014	0.268139	0.233062	0.203883	0.0804598	0	0	0	0	0.077622	0.289017	0.255495	0.152941	0
3	0.710488	0.207815	0.580925	0.0801394	0.29653	0.303523	0.187702	0.045977	0.0222222	0.0232558	0	0.00260417	0.0847561	0.219653	0.192308	0.0823529	0.153846
3	0.693296	0.134991	0.586705	0.12892	0.309148	0.268293	0.152104	0.0344828	0.111111	0.116279	0	0.123698	0.0439024	0.115607	0.126374	0.117647	0
3	0.642423	0.129663	0.58237	0.0418118	0.391167	0.373984	0.245955	0.0574713	0	0	0	0	0.0981707	0.156069	0.101648	0.105882	0
3	0.610788	0.0994671	0.565029	0.0209059	0.391167	0.365854	0.194175	0.206897	0.0222222	0	0	0	0.0711585	0.144509	0.0741758	0.0470588	0
3	0.597047	0.0852575	0.557803	0.0592334	0.378549	0.452575	0.168285	0.241379	0.0222222	0	0	0	0.0912195	0.0635838	0.0741758	0.105882	0.0769231
3	0.602096	0.0746004	0.565029	0.0452962	0.422713	0.463415	0.15534	0.264368	0.0666667	0.0232558	0	0.00651042	0.0925	0.0520231	0.0796703	0.0470588	0
3	0.65757	0.204263	0.57659	0.097561	0.328076	0.422764	0.190939	0.252874	0.111111	0.0465116	0	0.0273438	0.0439634	0.17341	0.17033	0.258824	0.0769231
3	0.645939	0.0976909	0.601156	0.0766551	0.287066	0.392954	0.229773	0.114943	0.0444444	0.0465116	0	0.0208333	0.0677439	0.0982659	0.0741758	0.129412	0
3	0.65495	0.138544	0.596821	0.0522648	0.356467	0.355014	0.255663	0.045977	0.0222222	0.0232558	0	0.0520833	0.084939	0.144509	0.123626	0.0823529	0.0769231
3	0.617371	0.0888099	0.573699	0.0627178	0.388013	0.360434	0.2589	0.0804598	0.0222222	0	0	0	0.0767683	0.156069	0.0384615	0.105882	0
3	0.631942	0.0994671	0.570809	0.0383275	0.381703	0.403794	0.161812	0.16092	0	0	0	0	0.0962195	0.0867052	0.0769231	0.152941	0
3	0.628491	0.10302	0.578035	0.0522648	0.246057	0.379404	0.174757	0.0804598	0.0666667	0.0697674	0	0.0924479	0.0762195	0.109827	0.0906593	0.0705882	0
3	0.678341	0.190053	0.573699	0.0592334	0.334385	0.395664	0.171521	0.0574713	0	0	0	0	0.0737805	0.242775	0.148352	0.117647	0.0769231
3	0.737585	0.357016	0.599711	0.108014	0.293375	0.314363	0.194175	0.0689655	0	0	0	0	0.0878659	0.393064	0.304945	0.223529	0.230769
3	0.673548	0.159858	0.611272	0.0662021	0.201893	0.303523	0.113269	0.0689655	0.0888889	0.0930233	0	0.0572917	0.0746341	0.219653	0.104396	0.164706	0
3	0.700901	0.213144	0.596821	0.111498	0.309148	0.420054	0.281553	0.229885	0	0	0	0	0.0812805	0.208092	0.173077	0.247059	0
3	0.623762	0.120782	0.554913	0.0836237	0.205047	0.452575	0.148867	0.172414	0.0222222	0.0232558	0	0.00390625	0.0743902	0.0867052	0.107143	0.152941	0.0769231
3	0.570269	0.0781528	0.563584	0.0278746	0.249211	0.352304	0.158576	0.321839	0.0222222	0.0232558	0	0.0143229	0.0818293	0.0693642	0.0549451	0.129412	0.0769231
3	0.640251	0.149201	0.567919	0.0627178	0.280757	0.363144	0.245955	0.183908	0	0	0	0	0.0665854	0.138728	0.126374	0.152941	0.0769231
3	0.605483	0.0905861	0.549133	0.0418118	0.255521	0.514905	0.135922	0.16092	0.0222222	0.0232558	0	0.00651042	0.0594512	0.0578035	0.0879121	0.105882	0
3	0.565476	0.0657194	0.549133	0.0313589	0.365931	0.344173	0.197411	0.16092	0	0	0	0	0.0667073	0.0809249	0.0412088	0.0823529	0.0769231
3	0.611235	0.0781528	0.556358	0.0174216	0.318612	0.341463	0.216828	0.16092	0	0	0	0	0.0784146	0.0693642	0.0659341	0.0823529	0.0769231
3	0.641848	0.0994671	0.572254	0.0557491	0.192429	0.441734	0.171521	0.091954	0.0444444	0.0465116	0	0.015625	0.0705488	0.0982659	0.0741758	0.129412	0.0769231
3	0.736499	0.349911	0.57948	0.118467	0.252366	0.284553	0.161812	0.0689655	0.177778	0.139535	0	0.0950521	0.0759146	0.34104	0.346154	0.129412	0.0769231
3	0.708506	0.246892	0.601156	0.0801394	0.328076	0.403794	0.210356	0.218391	0.0222222	0	0	0	0.0862805	0.289017	0.222527	0.0823529	0.0769231
3	0.670352	0.138544	0.570809	0.0418118	0.302839	0.411924	0.210356	0.241379	0.0444444	0.0465116	0	0.0260417	0.0814634	0.127168	0.129121	0.105882	0
3	0.636096	0.0834813	0.553468	0.0383275	0.29653	0.268293	0.171521	0.137931	0.111111	0.0930233	0	0.0481771	0.0580488	0.0635838	0.0769231	0.0941176	0
3	0.601713	0.0763766	0.531792	0.0418118	0.227129	0.363144	0.139159	0.172414	0	0	0	0	0.062561	0.0924855	0.0549451	0.0823529	0
3	0.572122	0.044405	0.536127	0.0209059	0.176656	0.384824	0.132686	0.218391	0.0222222	0.0232558	0	0.00130208	0.064939	0.0346821	0.0412088	0.0470588	0
3	0.672972	0.111901	0.565029	0.0487805	0.195584	0.306233	0.168285	0.0804598	0.0222222	0.0232558	0	0.0273438	0.0531707	0.138728	0.0934066	0.0588235	0
3	0.748642	0.236234	0.595376	0.12892	0.192429	0.197832	0.152104	0.0229885	0.0222222	0.0232558	0	0.00911458	0.0679268	0.17341	0.228022	0.235294	0
3	0.729341	0.22913	0.605491	0.142857	0.246057	0.192412	0.220065	0.0574713	0	0	0	0	0.0597561	0.213873	0.214286	0.164706	0
3	0.692912	0.198934	0.609827	0.0905923	0.318612	0.346883	0.18123	0.218391	0.0666667	0.0697674	0	0.015625	0.0715854	0.254335	0.148352	0.141176	0.153846
3	0.634051	0.136767	0.651734	0.0557491	0.388013	0.284553	0.462783	0.793103	0.0222222	0	0	0	0.0810366	0.156069	0.118132	0.0705882	0.0769231
3	0.703649	0.186501	0.643064	0.0522648	0.40694	0.365854	0.23301	0.206897	0.0222222	0.0232558	0	0.00520833	0.0739634	0.231214	0.164835	0.0588235	0
3	0.694894	0.273535	0.632948	0.108014	0.334385	0.409214	0.197411	0.321839	0.0222222	0.0232558	0	0.0143229	0.054939	0.225434	0.269231	0.2	0
3	0.795744	0.536412	0.606936	0.195122	0.208202	0.414634	0.177994	0.137931	0.0888889	0.0465116	0	0.0130208	0.0837805	0.445087	0.524725	0.329412	0.461538
3	0.700198	0.191829	0.609827	0.0905923	0.22082	0.338753	0.265372	0.172414	0.0444444	0.0232558	0	0.0130208	0.0830488	0.0751445	0.200549	0.258824	0
3	0.638014	0.113677	0.586705	0.0592334	0.340694	0.300813	0.23301	0.103448	0	0	0	0	0.0779878	0.0751445	0.0989011	0.164706	0.0769231
3	0.600626	0.0817052	0.557803	0.0278746	0.328076	0.319783	0.171521	0.137931	0	0	0	0	0.0767073	0.0809249	0.0604396	0.117647	0
3	0.612641	0.10302	0.536127	0.0383275	0.195584	0.368564	0.171521	0.137931	0.0222222	0.0232558	0	0.0286458	0.0746951	0.0982659	0.0824176	0.129412	0
3	0.597814	0.0959147	0.539017	0.0348432	0.214511	0.311653	0.145631	0.195402	0	0	0	0	0.0643902	0.115607	0.0659341	0.105882	0.0769231
3	0.61507	0.115453	0.524566	0.0557491	0.148265	0.363144	0.139159	0.264368	0	0	0	0	0.0661585	0.0809249	0.101648	0.164706	0
3	0.582604	0.0817052	0.536127	0.0383275	0.15142	0.449864	0.119741	0.195402	0	0	0	0	0.0583537	0.0867052	0.0659341	0.0823529	0
3	0.717646	0.282416	0.647399	0.108014	0.170347	0.311653	0.158576	0.298851	0.111111	0	0	0	0.101402	0.196532	0.282967	0.235294	0.153846
3	0.675848	0.195382	0.617052	0.163763	0.044164	0.336043	0.194175	0.367816	0.177778	0.0232558	0	0.00130208	0.216524	0.156069	0.186813	0.176471	0
3	0.605547	0.0817052	0.510116	0.0418118	0.170347	0.319783	0.0809061	0.114943	0	0	0	0	0.0871951	0.0693642	0.0604396	0.129412	0.0769231
3	0.566115	0.0781528	0.517341	0.0557491	0.176656	0.281843	0.100324	0.16092	0.0222222	0	0	0	0.0697561	0.0924855	0.0521978	0.105882	0
3	0.613984	0.10302	0.523121	0.0452962	0.157729	0.319783	0.106796	0.0804598	0	0	0	0	0.0834146	0.115607	0.0769231	0.0941176	0.153846
3	0.626957	0.133215	0.508671	0.0801394	0.192429	0.295393	0.106796	0.045977	0.0444444	0	0	0	0.0757927	0.109827	0.10989	0.176471	0.0769231
3	0.658337	0.127886	0.524566	0.0940767	0.160883	0.203252	0.132686	0.045977	0	0	0	0	0.0635976	0.104046	0.126374	0.0941176	0
3	0.620694	0.0834813	0.508671	0.0522648	0.160883	0.243902	0.139159	0.091954	0	0	0	0	0.0696951	0.0751445	0.0659341	0.117647	0
3	0.600243	0.0692718	0.530347	0.0383275	0.100946	0.254743	0.0841424	0.206897	0	0	0	0	0.0562805	0.0693642	0.0576923	0.0705882	0
3	0.600179	0.0728242	0.520231	0.0452962	0.123028	0.344173	0.135922	0.172414	0	0	0	0	0.0381707	0.0231214	0.0714286	0.129412	0
3	0.596472	0.079929	0.530347	0.0418118	0.126183	0.319783	0.229773	0.241379	0	0	0	0	0.0658537	0.0809249	0.0659341	0.0705882	0.0769231
3	0.637886	0.117229	0.523121	0.0696864	0.164038	0.260163	0.122977	0.0574713	0.0444444	0.0465116	0	0.0768229	0.0732927	0.132948	0.0769231	0.176471	0
3	0.63354	0.113677	0.513006	0.0592334	0.173502	0.233062	0.106796	0.045977	0	0	0	0	0.0453049	0.121387	0.0906593	0.117647	0
3	0.621653	0.0888099	0.504335	0.0522648	0.179811	0.368564	0.0906149	0.0689655	0	0	0	0	0.0390854	0.0751445	0.0714286	0.129412	0
3	0.591743	0.0941385	0.495665	0.0662021	0.107256	0.289973	0.106796	0.103448	0	0	0	0	0.0657317	0.0924855	0.0686813	0.129412	0.0769231
3	0.603694	0.0817052	0.510116	0.0452962	0.0788644	0.319783	0.0873786	0.183908	0	0	0	0	0.0689634	0.0346821	0.0934066	0.0705882	0
3	0.592254	0.0870337	0.50289	0.0383275	0.0883281	0.428184	0.0938511	0.149425	0	0	0	0	0.0607317	0.0635838	0.0796703	0.105882	0
3	0.582092	0.0941385	0.49711	0.0487805	0.0883281	0.420054	0.0517799	0.16092	0	0	0	0	0.064878	0.0115607	0.104396	0.141176	0.0769231
3	0.604844	0.0852575	0.507225	0.0522648	0.0946372	0.373984	0.0614887	0.149425	0	0	0	0	0.0577439	0.017341	0.0961538	0.117647	0
3	0.582284	0.0852575	0.515896	0.0696864	0.0694006	0.336043	0.0841424	0.37931	0.0222222	0	0	0	0.0703659	0.0404624	0.0549451	0.247059	0
3	0.624656	0.0905861	0.523121	0.0418118	0.126183	0.322493	0.0970874	0.16092	0.0444444	0.0232558	0	0.0208333	0.0503659	0.0289017	0.0989011	0.117647	0
3	0.615453	0.127886	0.518786	0.0696864	0.15142	0.325203	0.139159	0.172414	0	0	0	0	0.0503659	0.104046	0.118132	0.117647	0.0769231
3	0.611235	0.0781528	0.528902	0.0313589	0.113565	0.262873	0.122977	0.126437	0	0	0	0	0.0546951	0.0289017	0.0851648	0.0941176	0
3	0.618777	0.0834813	0.508671	0.0487805	0.0725552	0.403794	0.116505	0.172414	0	0	0	0	0.0520122	0.0289017	0.0769231	0.141176	0.153846
3	0.604269	0.071048	0.520231	0.0418118	0.0820189	0.355014	0.171521	0.218391	0	0	0	0	0.0714634	0.0289017	0.0604396	0.152941	0
3	0.591807	0.0674956	0.486994	0.0418118	0.0757098	0.425474	0.100324	0.091954	0	0	0	0	0.0586585	0.0404624	0.0549451	0.117647	0.0769231
3	0.609126	0.0905861	0.482659	0.0487805	0.0473186	0.425474	0.119741	0.091954	0	0	0	0	0.0468902	0.0982659	0.0631868	0.129412	0
3	0.589378	0.0852575	0.5	0.0348432	0.044164	0.349593	0.113269	0.275862	0	0	0	0	0.0479878	0.109827	0.0494505	0.129412	0
3	0.611747	0.0817052	0.489884	0.0418118	0.0757098	0.444444	0.152104	0.16092	0	0	0	0	0.052622	0.0520231	0.0686813	0.141176	0
3	0.567201	0.0852575	0.49711	0.0418118	0.044164	0.444444	0.152104	0.206897	0	0	0	0	0.0490244	0.0346821	0.0906593	0.105882	0
3	0.557423	0.0657194	0.486994	0.0348432	0.0662461	0.382114	0.0679612	0.195402	0	0	0	0	0.0664024	0.0346821	0.0549451	0.129412	0
3	0.627277	0.0870337	0.510116	0.0522648	0.0662461	0.436314	0.116505	0.252874	0	0	0	0	0.0628659	0.0635838	0.0741758	0.117647	0.0769231
3	0.599859	0.120782	0.507225	0.0696864	0.119874	0.257453	0.0841424	0.0574713	0.0222222	0	0	0	0.0664634	0.0924855	0.115385	0.117647	0
3	0.597814	0.111901	0.486994	0.0627178	0.170347	0.265583	0.0711974	0.0689655	0	0	0	0	0.0539634	0.0635838	0.0934066	0.211765	0
3	0.593596	0.113677	0.491329	0.0905923	0.205047	0.216802	0.10356	0.045977	0.0222222	0.0232558	0	0.0130208	0.0764634	0.0520231	0.0934066	0.247059	0
3	0.605483	0.0976909	0.495665	0.0348432	0.0946372	0.279133	0.110032	0.114943	0.0222222	0	0	0	0.0543902	0.0578035	0.0906593	0.141176	0
3	0.580047	0.0674956	0.507225	0.0487805	0.107256	0.352304	0.0517799	0.252874	0	0	0	0	0.062561	0.0289017	0.0494505	0.176471	0
3	0.61948	0.0941385	0.510116	0.0452962	0.0914826	0.395664	0.0873786	0.229885	0	0	0	0	0.0635976	0.0635838	0.0824176	0.129412	0.0769231
3	0.619544	0.0870337	0.514451	0.0557491	0.173502	0.319783	0.0614887	0.195402	0.0222222	0.0232558	0	0.00520833	0.0618902	0.0289017	0.0851648	0.152941	0
3	0.596983	0.0959147	0.528902	0.0696864	0.214511	0.254743	0.139159	0.103448	0.0222222	0.0232558	0	0.0078125	0.0579878	0.0809249	0.0796703	0.129412	0
3	0.591423	0.0959147	0.513006	0.0487805	0.0788644	0.319783	0.10356	0.218391	0.0444444	0.0232558	0	0.0078125	0.0927439	0.0578035	0.0961538	0.0823529	0.153846
3	0.617115	0.10302	0.524566	0.0766551	0.104101	0.346883	0.15534	0.37931	0.0222222	0	0	0	0.0512805	0.0867052	0.0686813	0.2	0.0769231
3	0.631175	0.12611	0.528902	0.0522648	0.135647	0.406504	0.100324	0.137931	0.111111	0.0697674	0	0.0117188	0.0669512	0.0578035	0.131868	0.152941	0
3	0.65316	0.134991	0.528902	0.0801394	0.14511	0.363144	0.142395	0.0689655	0.0444444	0.0232558	0	0.00390625	0.0742073	0.0924855	0.126374	0.164706	0
3	0.604014	0.0746004	0.507225	0.0278746	0.100946	0.468835	0.0744337	0.137931	0	0	0	0	0.0841463	0.0462428	0.0714286	0.0941176	0
3	0.56848	0.0586146	0.510116	0.0383275	0.100946	0.360434	0.0744337	0.126437	0.0222222	0	0	0	0.0665244	0.0346821	0.0549451	0.0823529	0
3	0.5966	0.0888099	0.49711	0.0662021	0.164038	0.271003	0.0970874	0.103448	0.0444444	0.0465116	0	0.03125	0.0552439	0.0809249	0.0714286	0.117647	0
3	0.609062	0.106572	0.508671	0.0522648	0.116719	0.308943	0.0873786	0.16092	0	0	0	0	0.0367073	0.0520231	0.107143	0.129412	0.0769231
3	0.566498	0.0639432	0.520231	0.0243902	0.0851735	0.403794	0.100324	0.16092	0	0	0	0	0.0460366	0.0404624	0.0659341	0.0588235	0
3	0.636416	0.104796	0.528902	0.0627178	0.104101	0.289973	0.0582524	0.218391	0	0	0	0	0.0378659	0.104046	0.0769231	0.152941	0
3	0.665175	0.195382	0.547688	0.10453	0.107256	0.325203	0.110032	0.114943	0.133333	0.139535	0	0.0572917	0.0388415	0.231214	0.151099	0.176471	0
3	0.66051	0.12611	0.540462	0.0313589	0.167192	0.344173	0.161812	0.195402	0	0	0	0	0.0520732	0.104046	0.112637	0.141176	0
3	0.602032	0.0497336	0.524566	0.0209059	0.123028	0.319783	0.0809061	0.16092	0.0222222	0	0	0	0.0738415	0.017341	0.0467033	0.0941176	0
3	0.584393	0.0728242	0.507225	0.0522648	0.0473186	0.341463	0.0970874	0.275862	0.0222222	0	0	0	0.0610976	0.0520231	0.0604396	0.105882	0.0769231
3	0.604205	0.0834813	0.49422	0.0557491	0.0630915	0.487805	0.122977	0.287356	0	0	0	0	0.0822561	0.0289017	0.0796703	0.152941	0
3	0.604205	0.110124	0.488439	0.0383275	0.0630915	0.398374	0.12945	0.310345	0	0	0	0	0.0918902	0.0520231	0.104396	0.176471	0
3	0.620119	0.079929	0.508671	0.0592334	0.0410095	0.382114	0.0711974	0.206897	0	0	0	0	0.0640244	0.0346821	0.0659341	0.152941	0.153846
3	0.563111	0.0888099	0.49711	0.0209059	0.044164	0.338753	0.210356	0.16092	0	0	0	0	0.0813415	0.0693642	0.0879121	0.0705882	0
3	0.569502	0.0834813	0.50289	0.0313589	0.0504732	0.346883	0.100324	0.195402	0.0222222	0	0	0	0.0669512	0.0635838	0.0659341	0.141176	0
3	0.571292	0.0657194	0.520231	0.0557491	0.0662461	0.338753	0.0679612	0.241379	0.0444444	0	0	0	0.0673171	0.017341	0.0467033	0.2	0
3	0.575446	0.079929	0.508671	0.0243902	0.104101	0.409214	0.0679612	0.137931	0.0222222	0	0	0	0.0421341	0.0751445	0.0741758	0.0588235	0
3	0.556017	0.071048	0.513006	0.010453	0.157729	0.368564	0.12945	0.126437	0	0	0	0	0.0403049	0.0289017	0.0796703	0.0705882	0
3	0.609062	0.0586146	0.511561	0.0348432	0.164038	0.357724	0.0873786	0.103448	0	0	0	0	0.0459146	0.0115607	0.0631868	0.0823529	0.0769231
3	0.595833	0.0941385	0.536127	0.0522648	0.167192	0.292683	0.122977	0.045977	0.111111	0.0697674	0	0.0481771	0.0479268	0.0751445	0.0879121	0.0823529	0.0769231
3	0.573273	0.0746004	0.534682	0.0348432	0.0694006	0.281843	0.297735	0.367816	0.133333	0.139535	0	0.0078125	0.117744	0.0346821	0.0879121	0.0352941	0.0769231
3	0.597559	0.0959147	0.536127	0.0522648	0.0851735	0.411924	0.0906149	0.183908	0.288889	0.27907	0	0.0559896	0.0716463	0.0520231	0.0879121	0.141176	0.0769231
3	0.693168	0.20071	0.565029	0.114983	0.157729	0.384824	0.113269	0.0804598	0.0666667	0.0465116	0	0.0351562	0.0675	0.127168	0.211538	0.152941	0.0769231
3	0.589826	0.0728242	0.543353	0.0487805	0.157729	0.449864	0.106796	0.103448	0	0	0	0	0.0917073	0.0578035	0.0494505	0.152941	0
3	0.551096	0.0586146	0.531792	0.0243902	0.123028	0.476965	0.0614887	0.0574713	0	0	0	0	0.0914634	0.0346821	0.0494505	0.105882	0
3	0.599668	0.0781528	0.550578	0.0383275	0.264984	0.333333	0.0970874	0.137931	0.0444444	0.0465116	0	0.0117188	0.0688415	0.0693642	0.0741758	0.0588235	0
3	0.662236	0.147425	0.563584	0.0801394	0.274448	0.311653	0.132686	0.091954	0.0888889	0.0465116	0	0.0143229	0.0459756	0.0982659	0.148352	0.141176	0
3	0.684348	0.245115	0.567919	0.114983	0.211356	0.395664	0.139159	0.149425	0.111111	0.0697674	0	0.0520833	0.0578659	0.213873	0.222527	0.235294	0
3	0.667157	0.16341	0.573699	0.0557491	0.160883	0.395664	0.165049	0.137931	0.111111	0.0465116	0	0.0286458	0.0638415	0.115607	0.17033	0.117647	0
3	0.624081	0.0905861	0.536127	0.0383275	0.164038	0.279133	0.161812	0.0574713	0.0666667	0.0697674	0	0.0664062	0.0735366	0.0809249	0.0741758	0.117647	0
3	0.595961	0.0905861	0.552023	0.0139373	0.173502	0.401084	0.135922	0.137931	0.0222222	0.0232558	0	0.0247396	0.0815244	0.104046	0.0769231	0.0588235	0
3	0.734773	0.236234	0.557803	0.0905923	0.0851735	0.495935	0.168285	0.149425	0.111111	0.0697674	0	0.0390625	0.0611585	0.277457	0.197802	0.152941	0
3	0.750751	0.420959	0.593931	0.222997	0.100946	0.398374	0.110032	0.241379	0.177778	0.139535	0.111111	0.0794271	0.0579878	0.404624	0.39011	0.270588	0.153846
3	0.627532	0.113677	0.554913	0.0452962	0.176656	0.550136	0.0938511	0.195402	0	0	0	0	0.0741463	0.0924855	0.101648	0.129412	0
3	0.577235	0.0586146	0.526012	0.0383275	0.160883	0.422764	0.100324	0.091954	0.0222222	0.0232558	0	0.0143229	0.0432317	0.0404624	0.043956	0.117647	0
3	0.594747	0.0994671	0.537572	0.0313589	0.173502	0.260163	0.139159	0.517241	0	0	0	0	0.0616463	0.104046	0.0659341	0.164706	0
3	0.568096	0.0763766	0.507225	0.0243902	0.0946372	0.460705	0.158576	0.206897	0	0	0	0	0.0805488	0.0693642	0.0549451	0.117647	0.0769231
3	0.59807	0.0763766	0.504335	0.0662021	0.0820189	0.392954	0.0711974	0.137931	0	0	0	0	0.0756707	0.0346821	0.0576923	0.176471	0.0769231
3	0.603886	0.0728242	0.50289	0.0348432	0.0914826	0.368564	0.10356	0.264368	0.0222222	0	0	0	0.0759756	0.0231214	0.0714286	0.129412	0
3	0.593149	0.0763766	0.489884	0.0522648	0.0725552	0.471545	0.0776699	0.103448	0	0	0	0	0.0653659	0.0520231	0.0604396	0.129412	0.0769231
3	0.576021	0.0746004	0.507225	0.0243902	0.0757098	0.387534	0.135922	0.229885	0	0	0	0	0.0939634	0.0289017	0.0659341	0.152941	0
3	0.591743	0.0781528	0.511561	0.0627178	0.0567823	0.417344	0.148867	0.37931	0.0222222	0	0	0	0.0709146	0.0635838	0.0714286	0.0705882	0.0769231
3	0.589059	0.0763766	0.50289	0.0278746	0.0977918	0.368564	0.126214	0.114943	0	0	0	0	0.0753659	0.0982659	0.0494505	0.0941176	0
3	0.610532	0.122558	0.517341	0.0731707	0.141956	0.382114	0.126214	0.218391	0	0	0	0	0.0692073	0.0520231	0.104396	0.235294	0.153846
3	0.596856	0.0639432	0.511561	0.0557491	0.176656	0.373984	0.0711974	0.0344828	0.0222222	0.0232558	0	0.0208333	0.064939	0.0578035	0.0467033	0.105882	0
3	0.623378	0.117229	0.524566	0.0522648	0.160883	0.265583	0.113269	0.218391	0.0222222	0.0232558	0	0.0247396	0.0721951	0.0867052	0.107143	0.141176	0
3	0.631367	0.117229	0.528902	0.111498	0.107256	0.360434	0.126214	0.103448	0	0	0	0	0.0631098	0.0635838	0.10989	0.176471	0
3	0.620247	0.079929	0.533237	0.0487805	0.14511	0.368564	0.158576	0.16092	0.0444444	0	0	0	0.0679268	0.0520231	0.0686813	0.117647	0.0769231
3	0.595577	0.108348	0.523121	0.0557491	0.119874	0.433604	0.0744337	0.195402	0	0	0	0	0.0737805	0.0578035	0.0824176	0.247059	0
3	0.615709	0.111901	0.531792	0.0487805	0.164038	0.355014	0.116505	0.229885	0	0	0	0	0.0632927	0.0346821	0.126374	0.117647	0.0769231
3	0.624017	0.119005	0.552023	0.0522648	0.129338	0.479675	0.12945	0.195402	0.0444444	0	0	0	0.0568902	0.0867052	0.10989	0.141176	0
3	0.620375	0.159858	0.553468	0.0731707	0.205047	0.349593	0.122977	0.218391	0.0444444	0.0465116	0	0.0234375	0.0633537	0.190751	0.14011	0.0588235	0.0769231
3	0.655014	0.113677	0.544798	0.0592334	0.246057	0.281843	0.113269	0.091954	0.0222222	0	0	0	0.0567683	0.115607	0.0934066	0.117647	0
3	0.621717	0.079929	0.580925	0.0696864	0.268139	0.303523	0.171521	0.321839	0.0888889	0.0930233	0	0.0533854	0.0713415	0.0751445	0.0576923	0.129412	0
3	0.614687	0.0852575	0.559249	0.0278746	0.126183	0.338753	0.177994	0.333333	0.0444444	0.0232558	0	0.0130208	0.0735366	0.0404624	0.0961538	0.0705882	0
3	0.602927	0.120782	0.537572	0.0487805	0.189274	0.428184	0.165049	0.0804598	0.0666667	0.0697674	0	0.0742188	0.059878	0.138728	0.0824176	0.152941	0.0769231
3	0.677127	0.174067	0.541908	0.0940767	0.164038	0.514905	0.100324	0.103448	0.0666667	0.0697674	0	0.0494792	0.0857317	0.0867052	0.151099	0.329412	0
3	0.762638	0.445826	0.59104	0.202091	0.182965	0.428184	0.145631	0.114943	0.0888889	0.0465116	0	0.0208333	0.0769512	0.265896	0.478022	0.341176	0.153846
3	0.690484	0.211368	0.556358	0.0940767	0.135647	0.514905	0.100324	0.172414	0	0	0	0	0.0584146	0.16185	0.178571	0.294118	0.0769231
3	0.60657	0.0746004	0.527457	0.0278746	0.170347	0.411924	0.0776699	0.218391	0.0222222	0	0	0	0.0695122	0.0289017	0.0796703	0.0941176	0
3	0.596153	0.0763766	0.508671	0.0243902	0.119874	0.452575	0.10356	0.206897	0	0	0	0	0.0703049	0.0289017	0.0796703	0.105882	0
3	0.561322	0.0657194	0.517341	0.0348432	0.167192	0.384824	0.0614887	0.149425	0	0	0	0	0.0768293	0.0635838	0.0494505	0.0941176	0
3	0.590784	0.0674956	0.528902	0.0452962	0.195584	0.425474	0.10356	0.16092	0.0222222	0	0	0	0.0655488	0.0404624	0.0549451	0.129412	0
3	0.640059	0.0852575	0.531792	0.0557491	0.141956	0.365854	0.158576	0.137931	0.0444444	0.0232558	0	0.0078125	0.0439634	0.0809249	0.0659341	0.117647	0
3	0.551671	0.0497336	0.547688	0.0209059	0.154574	0.387534	0.135922	0.103448	0	0	0	0	0.0797561	0.0231214	0.0357143	0.117647	0.0769231
3	0.628108	0.0639432	0.565029	0.0452962	0.223975	0.333333	0.10356	0.103448	0.0888889	0.0930233	0	0.0455729	0.0664024	0.0404624	0.0521978	0.117647	0
3	0.645683	0.158082	0.567919	0.0766551	0.192429	0.300813	0.161812	0.126437	0.133333	0.116279	0	0.0455729	0.0912195	0.184971	0.112637	0.188235	0
3	0.622675	0.119005	0.554913	0.0592334	0.15142	0.455285	0.126214	0.114943	0.133333	0.139535	0	0.078125	0.0886585	0.109827	0.0934066	0.164706	0
3	0.647664	0.147425	0.556358	0.121951	0.15142	0.322493	0.161812	0.241379	0.111111	0.116279	0	0.0520833	0.0738415	0.0289017	0.151099	0.270588	0
3	0.616668	0.101243	0.556358	0.0522648	0.132492	0.414634	0.148867	0.218391	0.111111	0.116279	0	0.0364583	0.0690854	0.0289017	0.10989	0.141176	0
3	0.674059	0.117229	0.614162	0.0836237	0.227129	0.349593	0.158576	0.149425	0.177778	0.186047	0	0.0846354	0.0806707	0.0924855	0.112637	0.105882	0
3	0.68045	0.158082	0.559249	0.0696864	0.14511	0.512195	0.158576	0.0804598	0.0666667	0.0697674	0	0.0833333	0.062622	0.127168	0.145604	0.164706	0
3	0.751454	0.417407	0.57948	0.146341	0.0946372	0.490515	0.110032	0.114943	0.133333	0.0930233	0	0.0533854	0.0507317	0.393064	0.392857	0.258824	0.153846
3	0.682367	0.241563	0.57659	0.0836237	0.173502	0.447154	0.106796	0.0804598	0.133333	0.116279	0	0.0625	0.0559146	0.202312	0.244505	0.141176	0
3	0.651115	0.0763766	0.572254	0.0522648	0.208202	0.273713	0.100324	0.091954	0.0888889	0.0697674	0	0.0208333	0.0639634	0.0462428	0.0769231	0.0823529	0
3	0.610021	0.0888099	0.526012	0.0452962	0.230284	0.262873	0.0938511	0.0229885	0	0	0	0	0.0452439	0.0404624	0.0989011	0.0823529	0
3	0.579472	0.0728242	0.5	0.0418118	0.214511	0.479675	0.0420712	0.0574713	0	0	0	0	0.0421341	0.0635838	0.0659341	0.0705882	0
3	0.59513	0.0905861	0.534682	0.0522648	0.154574	0.406504	0.126214	0.126437	0.0222222	0	0	0	0.0434756	0.0751445	0.0741758	0.129412	0
3	0.579792	0.079929	0.557803	0.0313589	0.189274	0.355014	0.148867	0.137931	0.0222222	0.0232558	0	0.00390625	0.0642683	0.0982659	0.0576923	0.0705882	0.0769231
3	0.623506	0.0888099	0.556358	0.0522648	0.223975	0.303523	0.0873786	0.149425	0.0222222	0.0232558	0	0.00911458	0.0651829	0.0520231	0.0906593	0.0941176	0
3	0.652905	0.110124	0.540462	0.0766551	0.192429	0.300813	0.100324	0.0804598	0	0	0	0	0.0713415	0.0693642	0.0851648	0.223529	0
3	0.618521	0.0852575	0.536127	0.0557491	0.182965	0.336043	0.0938511	0.0229885	0	0	0	0	0.0680488	0.0520231	0.0824176	0.105882	0
3	0.605611	0.0674956	0.530347	0.0278746	0.217666	0.379404	0.113269	0.114943	0.0444444	0	0	0	0.0832927	0.0462428	0.0631868	0.0823529	0
3	0.632454	0.108348	0.540462	0.0627178	0.26183	0.292683	0.0938511	0.0804598	0.0222222	0	0	0	0.0794512	0.0867052	0.0934066	0.141176	0
3	0.587205	0.071048	0.528902	0.0174216	0.26183	0.303523	0.0873786	0.045977	0	0	0	0	0.0646951	0.0404624	0.0714286	0.0705882	0.0769231
3	0.584521	0.079929	0.539017	0.0522648	0.26183	0.306233	0.106796	0.0689655	0	0	0	0	0.0644512	0.0635838	0.0631868	0.129412	0
3	0.571739	0.053286	0.520231	0.0348432	0.223975	0.330623	0.0711974	0.103448	0	0	0	0	0.0617073	0.0346821	0.0494505	0.0588235	0.0769231
3	0.580175	0.0515098	0.523121	0.0487805	0.126183	0.571816	0.12945	0.172414	0	0	0	0	0.0642073	0.0289017	0.0302198	0.141176	0.0769231
3	0.606442	0.0763766	0.550578	0.0348432	0.170347	0.417344	0.158576	0.137931	0	0	0	0	0.0635976	0.0635838	0.0604396	0.117647	0
3	0.598581	0.0728242	0.562139	0.0627178	0.242902	0.433604	0.152104	0.149425	0.0444444	0.0465116	0	0.0208333	0.0666463	0.0404624	0.0631868	0.105882	0.153846
3	0.65936	0.120782	0.57659	0.0940767	0.14511	0.455285	0.0873786	0.16092	0.0888889	0.0930233	0	0.0364583	0.072378	0.0751445	0.115385	0.152941	0
3	0.709209	0.246892	0.606936	0.121951	0.258675	0.382114	0.168285	0.114943	0.155556	0.162791	0	0.0807292	0.067561	0.184971	0.260989	0.129412	0.0769231
3	0.681792	0.181172	0.59104	0.0801394	0.223975	0.368564	0.165049	0.137931	0.2	0.186047	0	0.0989583	0.070122	0.16185	0.148352	0.235294	0
3	0.742315	0.275311	0.569364	0.0836237	0.176656	0.414634	0.135922	0.126437	0.0222222	0.0232558	0	0.0117188	0.0453049	0.202312	0.296703	0.129412	0.0769231
3	0.644149	0.202487	0.595376	0.087108	0.18612	0.441734	0.0938511	0.16092	0.0888889	0.0232558	0	0.0143229	0.0706098	0.127168	0.217033	0.129412	0.153846
3	0.611044	0.14032	0.57948	0.0592334	0.198738	0.363144	0.177994	0.229885	0.0888889	0.0697674	0	0.0208333	0.062439	0.115607	0.134615	0.117647	0
3	0.612322	0.071048	0.537572	0.0209059	0.116719	0.506775	0.0970874	0.126437	0.0222222	0	0	0	0.0704268	0.0809249	0.0549451	0.0588235	0.0769231
3	0.580686	0.079929	0.523121	0.0383275	0.0788644	0.574526	0.0647249	0.0344828	0	0	0	0	0.0497561	0.0635838	0.0796703	0.0588235	0
3	0.738416	0.383659	0.58237	0.132404	0.123028	0.401084	0.203883	0.091954	0.133333	0.116279	0	0.0976562	0.0612805	0.306358	0.381868	0.270588	0.0769231
3	0.699495	0.186501	0.544798	0.0905923	0.116719	0.563686	0.142395	0.103448	0.0888889	0.0930233	0	0.0716146	0.0679878	0.184971	0.178571	0.0941176	0
3	0.619352	0.111901	0.59104	0.097561	0.233438	0.560976	0.139159	0.0804598	0.0888889	0.0930233	0	0.0364583	0.0712195	0.0635838	0.123626	0.0823529	0
3	0.739247	0.310835	0.578035	0.163763	0.154574	0.533875	0.106796	0.172414	0.177778	0.162791	0	0.0572917	0.0636585	0.33526	0.266484	0.211765	0.153846
3	0.698536	0.238011	0.57659	0.097561	0.182965	0.476965	0.122977	0.045977	0.111111	0.0930233	0	0.0481771	0.0684756	0.289017	0.192308	0.164706	0
3	0.653863	0.154529	0.689306	0.087108	0.353312	0.382114	0.126214	0.149425	0.0444444	0.0465116	0	0.0520833	0.0695732	0.219653	0.10989	0.105882	0
3	0.690164	0.211368	0.677746	0.108014	0.29653	0.479675	0.142395	0.0574713	0.0666667	0.0465116	0	0.0364583	0.0662195	0.219653	0.178571	0.176471	0.0769231
3	0.698728	0.211368	0.641618	0.0731707	0.258675	0.349593	0.168285	0.126437	0.222222	0.232558	0	0.277344	0.0684756	0.33526	0.126374	0.164706	0.0769231
3	0.607017	0.10302	0.596821	0.0731707	0.242902	0.506775	0.10356	0.149425	0.0444444	0.0465116	0	0.0208333	0.0614024	0.104046	0.0769231	0.141176	0
3	0.613153	0.0905861	0.619942	0.0313589	0.29653	0.363144	0.15534	0.0689655	0.0444444	0.0465116	0	0.122396	0.0680488	0.0520231	0.10989	0.0235294	0
3	0.67751	0.225577	0.617052	0.0801394	0.277603	0.260163	0.132686	0.0229885	0.0222222	0.0232558	0	0.0351562	0.0903659	0.283237	0.175824	0.141176	0.153846
3	0.747747	0.335702	0.645954	0.142857	0.230284	0.355014	0.0841424	0.137931	0.0888889	0.0697674	0	0.0429688	0.0832927	0.491329	0.247253	0.164706	0
3	0.71036	0.255773	0.628613	0.121951	0.198738	0.376694	0.106796	0.045977	0.0444444	0.0465116	0	0.0299479	0.077378	0.271676	0.222527	0.152941	0.230769
3	0.80533	0.476021	0.57948	0.114983	0.135647	0.474255	0.200647	0.0574713	0.0444444	0.0465116	0	0.0351562	0.057561	0.520231	0.42033	0.258824	0.230769
3	0.726849	0.357016	0.645954	0.198606	0.132492	0.319783	0.165049	0.275862	0.0444444	0	0	0	0.124085	0.277457	0.373626	0.176471	0.153846
3	0.639675	0.14032	0.67341	0.111498	0.138801	0.390244	0.145631	0.333333	0.155556	0.162791	0	0.102865	0.100183	0.16185	0.126374	0.0352941	0.153846
3	0.642551	0.0959147	0.686416	0.15331	0.182965	0.433604	0.177994	0.16092	0.111111	0.0697674	0	0.0520833	0.0837805	0.104046	0.0604396	0.164706	0
3	0.648495	0.124334	0.67052	0.108014	0.223975	0.466125	0.12945	0.16092	0.177778	0.0930233	0	0.0247396	0.057378	0.150289	0.0824176	0.152941	0.0769231
3	0.616859	0.0763766	0.735549	0.111498	0.271293	0.355014	0.0776699	0.16092	0.0222222	0.0232558	0	0.0403646	0.0463415	0.0867052	0.0576923	0.0823529	0
3	0.607784	0.0781528	0.679191	0.097561	0.179811	0.528455	0.174757	0.252874	0.0444444	0.0232558	0	0.00260417	0.0689024	0.0867052	0.0686813	0.0470588	0
3	0.675912	0.174067	0.719653	0.146341	0.318612	0.474255	0.10356	0.218391	0.133333	0.139535	0	0.0924479	0.0704268	0.144509	0.178571	0.0941176	0
3	0.670288	0.184725	0.650289	0.097561	0.280757	0.449864	0.106796	0.114943	0.0666667	0.0697674	0	0.0273438	0.0581098	0.138728	0.195055	0.0941176	0.0769231
3	0.694446	0.213144	0.654624	0.121951	0.356467	0.392954	0.15534	0.0689655	0.0666667	0.0697674	0	0.0390625	0.0620122	0.179191	0.208791	0.152941	0
3	0.630536	0.115453	0.742775	0.219512	0.318612	0.514905	0.0679612	0.0689655	0.0666667	0.0697674	0	0.015625	0.0756098	0.144509	0.0769231	0.129412	0.0769231
3	0.799323	0.548845	0.682081	0.344948	0.195584	0.398374	0.135922	0.321839	0.111111	0.0697674	0	0.0442708	0.0623171	0.433526	0.524725	0.482353	0.153846
3	0.785198	0.472469	0.699422	0.299652	0.214511	0.430894	0.145631	0.126437	0.155556	0.116279	0	0.0364583	0.047439	0.33526	0.436813	0.529412	0.307692
3	0.787755	0.438721	0.693642	0.289199	0.33123	0.420054	0.126214	0.103448	0.266667	0.255814	0	0.229167	0.0605488	0.410405	0.318681	0.694118	0.0769231
3	0.724164	0.280639	0.687861	0.202091	0.413249	0.411924	0.0970874	0.0574713	0.111111	0.116279	0	0.0729167	0.0492683	0.410405	0.178571	0.258824	0
3	0.749728	0.349911	0.638728	0.1777	0.214511	0.441734	0.171521	0.218391	0.0666667	0.0465116	0	0.00520833	0.0845122	0.352601	0.307692	0.258824	0.153846
3	0.656292	0.191829	0.602601	0.0766551	0.157729	0.447154	0.210356	0.183908	0.0444444	0	0	0	0.0921341	0.127168	0.195055	0.164706	0.0769231
3	0.604077	0.0870337	0.567919	0.0696864	0.236593	0.368564	0.174757	0.149425	0.0666667	0.0465116	0	0.0364583	0.0683537	0.0578035	0.0714286	0.152941	0
3	0.666262	0.16341	0.547688	0.097561	0.14511	0.425474	0.10356	0.137931	0.0888889	0.0930233	0	0.143229	0.0492073	0.0924855	0.156593	0.211765	0.0769231
3	0.614431	0.108348	0.557803	0.0348432	0.170347	0.455285	0.210356	0.195402	0.0666667	0.0697674	0	0.0507812	0.047561	0.0982659	0.0934066	0.105882	0.0769231
3	0.626766	0.101243	0.575145	0.0487805	0.205047	0.420054	0.190939	0.183908	0.133333	0.0697674	0.222222	0.0377604	0.0540854	0.0924855	0.0906593	0.0941176	0
3	0.607337	0.0976909	0.559249	0.0522648	0.302839	0.392954	0.18123	0.206897	0	0	0	0	0.0764024	0.0462428	0.0796703	0.211765	0
3	0.596983	0.0657194	0.562139	0.0487805	0.315457	0.411924	0.168285	0.137931	0.0222222	0	0	0	0.0915244	0.0520231	0.0576923	0.0705882	0.0769231
3	0.650604	0.16341	0.566474	0.0801394	0.22082	0.317073	0.304207	0.298851	0.0888889	0.0465116	0	0.0859375	0.0741463	0.150289	0.145604	0.141176	0.0769231
3	0.632454	0.152753	0.543353	0.0662021	0.154574	0.360434	0.177994	0.137931	0.155556	0.139535	0.111111	0.0963542	0.0454268	0.150289	0.123626	0.152941	0.153846
3	0.618457	0.0888099	0.570809	0.0522648	0.201893	0.455285	0.194175	0.183908	0.0222222	0.0232558	0	0.0078125	0.0816463	0.0809249	0.0494505	0.2	0.0769231
3	0.607145	0.071048	0.57948	0.0209059	0.283912	0.330623	0.18123	0.126437	0	0	0	0	0.0670732	0.0635838	0.0494505	0.129412	0
3	0.720777	0.326821	0.621387	0.163763	0.255521	0.376694	0.20712	0.149425	0.133333	0.0697674	0	0.0520833	0.0641463	0.306358	0.326923	0.129412	0.0769231
3	0.645363	0.115453	0.657514	0.0940767	0.211356	0.363144	0.142395	0.0804598	0.111111	0.0930233	0	0.0507812	0.0742683	0.104046	0.104396	0.105882	0
3	0.683582	0.152753	0.612717	0.0940767	0.179811	0.452575	0.122977	0.091954	0.0444444	0.0465116	0	0.0390625	0.0525	0.104046	0.151099	0.152941	0
3	0.691187	0.179396	0.624277	0.125436	0.14511	0.485095	0.152104	0.114943	0.0888889	0.0465116	0	0.0169271	0.064878	0.0809249	0.195055	0.164706	0.153846
3	0.625615	0.0657194	0.654624	0.0522648	0.233438	0.409214	0.15534	0.114943	0.0888889	0.0465116	0	0.0364583	0.0718902	0.0520231	0.0494505	0.0941176	0.153846
3	0.59628	0.0568384	0.647399	0.0487805	0.255521	0.363144	0.0906149	0.103448	0	0	0	0	0.0771341	0.0404624	0.0521978	0.0705882	0
3	0.583882	0.053286	0.595376	0.0174216	0.170347	0.544715	0.113269	0.126437	0	0	0	0	0.0681707	0.0346821	0.0549451	0.0470588	0
3	0.579408	0.0603908	0.592486	0.0348432	0.201893	0.411924	0.145631	0.149425	0	0	0	0	0.0582317	0.0693642	0.0357143	0.105882	0
3	0.63469	0.14032	0.57948	0.0452962	0.119874	0.542005	0.122977	0.126437	0.0444444	0.0465116	0	0.0351562	0.050122	0.115607	0.131868	0.129412	0
3	0.777401	0.461812	0.596821	0.15331	0.116719	0.533875	0.110032	0.126437	0.0666667	0.0697674	0	0.0664062	0.045	0.456647	0.414835	0.341176	0.0769231
3	0.776634	0.474245	0.553468	0.125436	0.0946372	0.528455	0.110032	0.091954	0	0	0	0	0.0431707	0.323699	0.494505	0.341176	0.153846
3	0.775292	0.497336	0.599711	0.188153	0.116719	0.558266	0.126214	0.206897	0.0888889	0.0697674	0	0.0169271	0.054878	0.352601	0.508242	0.376471	0.153846
3	0.67016	0.122558	0.595376	0.0522648	0.192429	0.414634	0.135922	0.114943	0	0	0	0	0.0584756	0.121387	0.0989011	0.129412	0.0769231
3	0.574359	0.0461812	0.553468	0.0278746	0.135647	0.501355	0.0938511	0.0229885	0	0	0	0	0.0657927	0.0404624	0.0357143	0.0705882	0
3	0.585927	0.0515098	0.58237	0.10453	0.157729	0.449864	0.0841424	0.195402	0.0444444	0.0232558	0	0.00130208	0.0665854	0.017341	0.0494505	0.0941176	0
3	0.671503	0.186501	0.596821	0.0940767	0.182965	0.533875	0.145631	0.114943	0.111111	0.116279	0	0.0481771	0.0586585	0.121387	0.197802	0.129412	0.0769231
3	0.730939	0.248668	0.637283	0.125436	0.252366	0.436314	0.139159	0.16092	0.133333	0.116279	0	0.0859375	0.0445732	0.17341	0.252747	0.2	0.0769231
3	0.756503	0.394316	0.575145	0.118467	0.0820189	0.509485	0.139159	0.0344828	0.177778	0.139535	0	0.0807292	0.0572561	0.427746	0.324176	0.329412	0.153846
3	0.803029	0.602131	0.638728	0.303136	0.135647	0.596206	0.126214	0.0574713	0.155556	0.0697674	0	0.00520833	0.0603659	0.583815	0.519231	0.517647	0.384615
3	0.613664	0.0763766	0.624277	0.0696864	0.334385	0.422764	0.10356	0.0689655	0.0444444	0.0465116	0	0.0390625	0.0578659	0.0635838	0.0576923	0.105882	0.153846
3	0.590145	0.0905861	0.608382	0.0522648	0.334385	0.411924	0.132686	0.0804598	0.0666667	0.0697674	0	0.0169271	0.0610976	0.0462428	0.104396	0.0470588	0.0769231
3	0.566754	0.0746004	0.604046	0.0418118	0.271293	0.547425	0.0970874	0.0804598	0.0222222	0.0232558	0	0.0221354	0.0657317	0.0635838	0.0576923	0.117647	0
3	0.542276	0.0479574	0.612717	0.0139373	0.422713	0.325203	0.165049	0.172414	0	0	0	0	0.0631098	0.0462428	0.0357143	0.0588235	0.0769231
3	0.588547	0.053286	0.618497	0.0278746	0.394322	0.349593	0.126214	0.126437	0	0	0	0	0.072378	0.0289017	0.0494505	0.0823529	0
3	0.602735	0.0852575	0.58526	0.0348432	0.201893	0.504065	0.0841424	0.218391	0.0222222	0.0232558	0	0.00651042	0.062439	0.0462428	0.0796703	0.129412	0
3	0.639995	0.131439	0.608382	0.0801394	0.283912	0.466125	0.10356	0.137931	0.0666667	0.0465116	0	0.0143229	0.0542073	0.144509	0.0961538	0.164706	0
3	0.660382	0.12611	0.630058	0.114983	0.227129	0.314363	0.177994	0.091954	0.0888889	0.0465116	0	0.0182292	0.0581098	0.127168	0.10989	0.0941176	0.0769231
3	0.720394	0.264654	0.586705	0.114983	0.164038	0.376694	0.126214	0.206897	0.111111	0.0930233	0	0.0442708	0.0632317	0.150289	0.299451	0.152941	0.0769231
3	0.794849	0.513321	0.606936	0.209059	0.14511	0.409214	0.161812	0.137931	0.0666667	0.0465116	0	0.0234375	0.0717073	0.312139	0.549451	0.388235	0.153846
3	0.729916	0.413854	0.563584	0.132404	0.0914826	0.558266	0.152104	0.195402	0.0444444	0.0232558	0	0.0208333	0.0446341	0.445087	0.35989	0.270588	0.153846
3	0.698664	0.330373	0.552023	0.108014	0.138801	0.474255	0.113269	0.0574713	0.0444444	0.0465116	0	0.0820312	0.047561	0.358382	0.288462	0.223529	0
3	0.681409	0.204263	0.565029	0.135889	0.167192	0.506775	0.126214	0.149425	0.0888889	0.0465116	0	0.0273438	0.0615854	0.132948	0.192308	0.258824	0
3	0.705247	0.143872	0.596821	0.10453	0.167192	0.322493	0.148867	0.218391	0.0888889	0.0465116	0	0.0234375	0.0739634	0.115607	0.129121	0.164706	0
3	0.549562	0.0639432	0.567919	0.0243902	0.302839	0.401084	0.12945	0.045977	0.0222222	0	0	0	0.0621341	0.0462428	0.0467033	0.117647	0.0769231
3	0.611811	0.0976909	0.565029	0.0452962	0.233438	0.355014	0.158576	0.172414	0.0222222	0	0	0	0.0697561	0.0867052	0.0796703	0.129412	0
3	0.647472	0.10302	0.540462	0.0522648	0.170347	0.373984	0.139159	0.183908	0.0444444	0.0232558	0	0.00390625	0.0635976	0.0924855	0.0796703	0.117647	0.230769
3	0.595066	0.0763766	0.520231	0.0243902	0.107256	0.371274	0.0744337	0.0689655	0	0	0	0	0.0631098	0.0578035	0.0714286	0.0823529	0
3	0.583818	0.0746004	0.508671	0.0452962	0.154574	0.401084	0.0744337	0.172414	0	0	0	0	0.0655488	0.0520231	0.0549451	0.141176	0.0769231
3	0.563942	0.0692718	0.511561	0.0383275	0.0883281	0.417344	0.126214	0.241379	0	0	0	0	0.0615244	0.0289017	0.0659341	0.117647	0
3	0.548412	0.0728242	0.49711	0.0313589	0.0977918	0.373984	0.10356	0.241379	0	0	0	0	0.0714024	0.0404624	0.0714286	0.0941176	0
3	0.604653	0.0834813	0.5	0.0383275	0.0725552	0.417344	0.10356	0.172414	0	0	0	0	0.082622	0.0231214	0.0906593	0.117647	0
3	0.543427	0.0657194	0.513006	0.0278746	0.170347	0.317073	0.106796	0.287356	0.0222222	0	0	0	0.079939	0.0404624	0.0686813	0.0588235	0
3	0.615965	0.0834813	0.521676	0.0836237	0.138801	0.384824	0.184466	0.16092	0.0666667	0.0697674	0	0.0625	0.0862195	0.0346821	0.0769231	0.141176	0.0769231
3	0.613344	0.0746004	0.543353	0.0662021	0.100946	0.341463	0.126214	0.229885	0.0888889	0.0465116	0	0.0234375	0.0693293	0.0289017	0.0631868	0.152941	0.0769231
3	0.597303	0.0781528	0.5	0.0452962	0.11041	0.376694	0.0550162	0.103448	0	0	0	0	0.0704878	0.0520231	0.0686813	0.105882	0.0769231
3	0.598709	0.0728242	0.513006	0.0278746	0.0820189	0.425474	0.100324	0.0804598	0	0	0	0	0.052378	0.0578035	0.0521978	0.117647	0.153846
3	0.66198	0.0959147	0.543353	0.170732	0.113565	0.300813	0.0679612	0.0574713	0.0888889	0.0465116	0	0.0104167	0.0480488	0.0867052	0.0961538	0.0470588	0
3	0.546175	0.0959147	0.510116	0.0278746	0.135647	0.327913	0.0776699	0.0114943	0	0	0	0	0.0529268	0.0635838	0.104396	0.0588235	0
3	0.592574	0.127886	0.510116	0.0627178	0.100946	0.344173	0.139159	0.149425	0	0	0	0	0.0528049	0.144509	0.0879121	0.164706	0.0769231
3	0.593724	0.071048	0.515896	0.0278746	0.132492	0.384824	0.152104	0.206897	0.0222222	0	0	0	0.0507927	0.0520231	0.0631868	0.0823529	0.0769231
3	0.599923	0.062167	0.520231	0.0418118	0.141956	0.417344	0.0485437	0.206897	0	0	0	0	0.0751829	0.0231214	0.0631868	0.0941176	0
3	0.678149	0.133215	0.550578	0.0662021	0.192429	0.336043	0.165049	0.0689655	0.155556	0.162791	0	0.0481771	0.0942683	0.109827	0.120879	0.141176	0
3	0.708506	0.22913	0.565029	0.139373	0.176656	0.384824	0.158576	0.114943	0.111111	0.0930233	0	0.0989583	0.0804878	0.16185	0.195055	0.329412	0.153846
3	0.680578	0.181172	0.583815	0.087108	0.290221	0.338753	0.18123	0.114943	0.111111	0.0930233	0	0.0299479	0.0734756	0.156069	0.18956	0.0705882	0
3	0.707995	0.269982	0.569364	0.101045	0.195584	0.428184	0.0938511	0.045977	0.155556	0.139535	0	0.0690104	0.062561	0.242775	0.247253	0.235294	0
3	0.642487	0.117229	0.562139	0.0592334	0.223975	0.501355	0.148867	0.206897	0.111111	0.0465116	0	0.0078125	0.0637195	0.0867052	0.10989	0.117647	0.0769231
3	0.655333	0.159858	0.557803	0.0522648	0.227129	0.409214	0.122977	0.172414	0.0444444	0.0232558	0	0.00520833	0.0593902	0.121387	0.17033	0.0823529	0
[truncated: 7,380 more rows]

## Sheet: regres_all
SUMMARY OUTPUT
Regression Statistics
Multiple R	0.998281
R Square	0.996565
Adjusted R Square	0.996454
Standard Error	0.0392914
Observations	9379
ANOVA
	df	SS	MS	F	Significance F
Regression	12	4195.54	349.628	226471	0
Residual	9367	14.4609	0.00154381
Total	9379	4210
	Coefficients	Standard Error	t Stat	P-value	Lower 95%	Upper 95%	Lower 95.0%	Upper 95.0%	coef abs
G+C	0.995658	0.00519731	191.572	0	0.98547	1.00585	0.98547	1.00585	0.995658
Alu	0.392968	0.00377101	104.208	0	0.385576	0.40036	0.385576	0.40036	0.392968
CGI	-0.374599	0.00655067	-57.1848	0	-0.387439	-0.361758	-0.387439	-0.361758	0.374599
SNPs	0.249024	0.0164866	15.1046	5.99463e-51	0.216706	0.281341	0.216706	0.281341	0.249024
LINES	-0.154778	0.00412909	-37.4848	1.17077e-286	-0.162872	-0.146684	-0.162872	-0.146684	0.154778
MIR	0.139179	0.00475633	29.2618	3.42638e-180	0.129855	0.148502	0.129855	0.148502	0.139179
MER	0.0822702	0.0098451	8.35646	7.38348e-17	0.0629717	0.101569	0.0629717	0.101569	0.0822702
nCoding	-0.0702203	0.017193	-4.08423	4.45905e-05	-0.103922	-0.0365182	-0.103922	-0.0365182	0.0702203
Exons	0.0488735	0.0140812	3.47084	0.00052117	0.0212713	0.0764756	0.0212713	0.0764756	0.0488735
LTR	-0.0427676	0.00466868	-9.16054	6.25239e-20	-0.0519192	-0.033616	-0.0519192	-0.033616	0.0427676
Genes	-0.0301723	0.0140751	-2.14367	0.032085	-0.0577625	-0.0025821	-0.0577625	-0.0025821	0.0301723
nNonCoding	-0.00372775	0.012559	-0.296819	0.766611	-0.0283461	0.0208906	-0.0283461	0.0208906	0.00372775
Intercept	0	#N/A	#N/A	#N/A	#N/A	#N/A	#N/A	#N/A	0
