# Supplementary material for: The human genome: a multifractal analysis
Source: BMC Genomics. 2011 Oct 14;12:506. doi: 10.1186/1471-2164-12-506 (PMC3277318; doi:10.1186/1471-2164-12-506)
Supplement: Additional file 5 — Determination coefficients per chromosome. The file contains determination coefficients per chromosome between the MD versus several molecular parameters. NCFs: Number of chromosome fragments. NRCF: Number of removed chr. fragments. R2 are indicated as R^2. The seventh column shows the corrected R2 when nine data (sixth column) from the second column are removed from the analyses. (r): for 1 or 2 chromosomic fragments, few Alu content and high multifractality and (0): for 1 chromosomic fragment without Alu content. *: See Figure 3. All REs: All repetitive elements. [file 1471-2164-12-506-S5.XLSX]

## Sheet: Determ. coeffs. per chr.
Chr.	NCFs	Av.	Alu	R^2	NRCF	R^2	CGI	R^2	LINE	R^2	MIR	R^2	MER	R^2	LTR	R^2	All REs	R^2	Genes	R^2	SNPs	R^2
		DDq				(Corrected)													(nCoding)
1	730	1.05552	92820	0.913			26279	0.68	107981	0.033	56644	0.0014	27812	0.028	9525	0.019	294782	0.603	2361	0.315	874886	0.008
2	780	1.02877	77181	0.874			21844	0.593	110190	0.001	42687	0.001	31304	0.085	9471	0.006	270833	0.676	1435	0.288	863637	0.001
3	647	1.01948	62346	0.897			16307	0.705	93613	0.01	41077	0.006	27584	0.005	8938	0.017	233558	0.67	1268	0.324	735308	0.007
4	619	0.993402	50570	0.797	1(r) (159) *	0.854	14458	0.56	84339	0.001	31914	0.037	23184	0.089	9343	0.005	199350	0.585	808	0.203	763087	0.009
5	589	1.01445	53541	0.846			15647	0.586	81329	0.004	33767	0.047	23289	0.049	8118	0.009	200044	0.545	762	0.26	672791	9e-06
6	553	1.02269	54097	0.897			16032	0.649	75122	0.049	27719	0.046	21545	0.127	7644	0	186127	0.69	1214	0.238	729118	0.007
7	509	1.04973	64656	0.879			18650	0.634	69726	0.023	24412	9e-06	20360	0.015	7162	0	186316	0.674	1066	0.241	612524	0.001
8	469	1.02168	45096	0.781			13132	0.505	66086	0.016	29070	0	18067	0.059	6828	0.009	165147	0.259	732	0.247	569135	0.008
9	378	1.05052	43280	0.9			13667	0.599	55547	0	26790	0	15734	0.019	4937	0.001	146288	0.589	856	0.268	496465	0.015
10	428	1.05526	51288	0.851			14513	0.51	58724	0.024	26164	0.005	17381	0.006	5676	0.02	613383	0.513	904	0.237	553755	0.003
11	432	1.02923	44731	0.755	1(0) (168)	0.804	14058	0.611	63866	0.007	35199	0.002	16108	0.007	5600	0.026	165504	0.351	1456	0.296	552952	0.046
12	431	1.0522	54583	0.845	1(0) (115)	0.916	15389	0.686	63117	0.02	28616	0.005	17789	0.019	5426	0.008	169531	0.534	1180	0.364	525892	0.005
13	316	1.0036	26787	0.793			8231	0.491	43570	0.019	13674	0.073	11947	0.12	4581	0.011	100559	0.683	347	0.3	403599	0.016
14	294	1.04602	33957	0.9			9783	0.604	41777	0.017	17272	0.062	11642	0.028	3634	0.03	108282	0.724	748	0.373	345986	0.012
15	265	1.08126	35233	0.888			9723	0.656	38772	0.01	17314	6e-05	10909	0.03	3428	0.047	105656	0.69	679	0.325	321367	0.055
16	261	1.12437	47591	0.888			15095	0.481	35662	0.04	21373	0.034	13032	7e-05	3929	0.031	121587	0.475	941	0.374	351949	0.001
17	254	1.15716	52813	0.923			17429	0.653	33645	0.121	17248	0.04	10634	0.032	2983	0.068	117323	0.576	1297	0.24	297433	0.028
18	246	1.01506	22472	0.827			6903	0.501	33717	0	12201	0.001	9487	0.047	3290	8e-05	81167	0.564	325	0.27	309938	2e-05
19	184	1.21644	54098	0.658	1(0) (82)	0.859	19221	0.628	24145	0.015	9509	0.07	8583	0	3444	0.11	99779	0.537	1139	0.036	236799	0.015
20	195	1.07403	26710	0.895			8631	0.504	29434	0.048	16297	0.018	10417	0.006	3699	0.215	86557	0.584	736	0.283	316029	0.035
21	111	1.03955	11189	0.605	2(r) (1, 97) *	0.855	4502	0.328	13669	0.086	4130	0	3079	0.007	1951	0.21	34018	0.335	170	0.033	155320	0.001
22	113	1.15391	22439	0.922			8465	0.309	15960	0.015	10516	0.009	4365	0.02	1220	0.003	54500	0.507	566	0.39	185744	0.133
X	497	1.00076	43256	0.751	1(1) (190)	0.814	13026	0.668	86261	0.036	23689	0.001	20539	0.043	7418	0.002	181163	0.306	958	0.169	386397	0.068
Y	78	1.01926	7986	0.247	2(r) (29, 57) *	0.522	1982	0.331	9216	0.013	974	0.023	2972	0.001	2084	0.041	23229	0.077	82	0.085	36693	0.131
Total	9379		1078720				322967		1335468		568256		377763		130329		3944683		22030		11296804
