# Supplementary material for: The human genome: a multifractal analysis
Source: BMC Genomics. 2011 Oct 14;12:506. doi: 10.1186/1471-2164-12-506 (PMC3277318; doi:10.1186/1471-2164-12-506)
Supplement: Additional file 9 — Gene function versus RM. The file contains the analyses by gene functions, KEGGs, KOGs and exons versus RM. [file 1471-2164-12-506-S9.XLS]

## Sheet: Table 5a
			Relative freq.				Relative freq.				Relative freq.				Relative freq.
	Class	Frequency	Gene Function		Class	Freq.	KOGS		Class	Frequency	KEGGS		Class	Frequency	Exons
	0.835064	2	0.00888731		0.835064	1	0.0149276		0.835064	0	0		0.835064	7	0.00302416
	0.872478	99	0.439922		0.872478	14	0.208986		0.872478	29	0.79758		0.872478	589	0.254462
	0.909892	430	1.91077		0.909892	103	1.53754		0.909892	102	2.80528		0.909892	3310	1.43
	0.947305	934	4.15037		0.947305	240	3.58262		0.947305	215	5.91309		0.947305	8025	3.46699
	0.984719	1510	6.70992		0.984719	386	5.76205		0.984719	243	6.68317		0.984719	14359	6.20342
	1.02213	1852	8.22965		1.02213	516	7.70264		1.02213	308	8.47085		1.02213	18806	8.12463
	1.05955	1969	8.74956		1.05955	595	8.88192		1.05955	294	8.08581		1.05955	21376	9.23493
	1.09696	2107	9.36278		1.09696	652	9.7328		1.09696	341	9.37844		1.09696	22572	9.75163
	1.13437	2356	10.4692		1.13437	688	10.2702		1.13437	365	10.0385		1.13437	24697	10.6697
	1.17179	2346	10.4248		1.17179	731	10.9121		1.17179	356	9.79098		1.17179	25252	10.9095
	1.2092	2426	10.7803		1.2092	727	10.8524		1.2092	358	9.84598		1.2092	25611	11.0645
	1.24661	2464	10.9492		1.24661	710	10.5986		1.24661	371	10.2035		1.24661	25270	10.9172
	1.28403	2056	9.13615		1.28403	683	10.1956		1.28403	340	9.35094		1.28403	21545	9.30794
	1.32144	1519	6.74991		1.32144	514	7.67279		1.32144	245	6.73817		1.32144	15628	6.75166
	> 1.35	434	1.92855		1.35885	139	2.07494		1.35885	69	1.89769		1.35885	4422	1.91041
		22504				6699				3636				231469

## Sheet: Gene function
CHR	FUNCTION	DDq
4	hypothetical LOC402110 (LOC402110)	1.56472
21	B melanoma antigen family, member 4 (BAGE4)	1.49742
19	BCL2 binding component 3 (BBC3)	1.39173
19	coiled-coil domain containing 9 (CCDC9)	1.39173
19	complement component 5a receptor 1 (C5AR1)	1.39173
19	hypothetical protein LOC255783 (LOC255783) on chromos	1.39173
19	SUMO-1 activating enzyme subunit 1 (SAE1)	1.39173
19	transmembrane protein 160 (TMEM160)	1.39173
2	hypothetical protein MGC4677 (MGC4677)	1.3747
19	cone-rod homeobox (CRX)	1.37108
19	EH-domain containing 2 (EHD2)	1.37108
19	glioma tumor suppressor candidate region gene 1 (GLTSCR1)	1.37108
19	glioma tumor suppressor candidate region gene 2 (GLTSCR2)	1.37108
19	selenoprotein W, 1 (SEPW1)	1.37108
19	sulfotransferase family, cytosolic, 2A, dehydroepiandrosterone (DHEA)-preferring, member 1 (SULT2A1)	1.37108
19	tetra-peptide repeat homeobox 1 (TPRX1)	1.37108
19	angiopoietin-like 4 (ANGPTL4), transcript variant 3	1.36036
19	ankyrin repeat domain 47 (ANKRD47)	1.36036
19	CD320 molecule (CD320)	1.36036
19	heterogeneous nuclear ribonucleoprotein M (HNRPM), transcript variant 2	1.36036
19	membrane-associated ring finger (C3HC4) 2 (MARCH2), transcript variant 1	1.36036
19	myosin IF (MYO1F)	1.36036
19	PML-RARA regulated adaptor molecule 1 (PRAM1)	1.36036
19	RAB11B, member RAS oncogene family (RAB11B)	1.36036
19	ribosomal protein S28 (RPS28)	1.36036
19	zinc finger protein 414 (ZNF414)	1.36036
3	aminomethyltransferase (AMT)	1.35686
3	chromosome 3 open reading frame 62 (C3orf62)	1.35686
3	dystroglycan 1 (dystrophin-associated glycoprotein 1) (DAG1)	1.35686
3	glutathione peroxidase 1 (GPX1), transcript variant 2	1.35686
3	nicolin 1 (NICN1)	1.35686
3	ras homolog gene family, member A (RHOA)	1.35686
3	T-cell leukemia translocation altered gene (TCTA)	1.35686
3	ubiquitin specific peptidase 4 (proto-oncogene) (USP4), transcript variant 2	1.35686
22	E1A binding protein p300 (EP300)	1.35669
22	l(3)mbt-like 2 (Drosophila) (L3MBTL2), transcript variant 1	1.35669
22	ring-box 1 (RBX1)	1.35669
1	mediator of RNA polymerase II transcription, subunit 18 homolog (S. cerevisiae) (MED18)	1.35575
1	phosphatase and actin regulator 4 (PHACTR4)	1.35575
1	regulator of chromosome condensation 1 (RCC1)	1.35575
1	sestrin 2 (SESN2)	1.35575
1	small nucleolar RNA, H/ACA box 73A (SNORA73A) on chromo	1.35575
19	chromosome 19 open reading frame 41 (C19orf41)	1.35527
19	FLJ26850 protein (FLJ26850)	1.35527
19	myosin, heavy polypeptide 14 (MYH14)	1.35527
19	potassium voltage-gated channel, Shaw-related subfamily, member 3 (KCNC3)	1.35527
2	latent transforming growth factor beta binding protein 1 (LTBP1), transcript variant 1	1.35347
15	calcium binding protein P22 (CHP)	1.35128
15	inositol 1,4,5-trisphosphate 3-kinase A (ITPKA)	1.35128
15	leukocyte tyrosine kinase (LTK), transcript variant 1	1.35128
15	NADH dehydrogenase (ubiquinone) 1 alpha subcomplex, assembly factor 1 (NDUFAF1)	1.35128
15	nucleolar and spindle associated protein 1 (NUSAP1), transcript variant 1	1.35128
15	Opa interacting protein 5 (OIP5)	1.35128
15	RNA polymerase II associated protein 1 (RPAP1)	1.35128
15	Rtf1, Paf1/RNA polymerase II complex component, homolog (S. cerevisiae) (RTF1)	1.35128
7	diacylglycerol lipase beta (DAGLBETA)	1.34602
7	hypothetical protein LOC84792 (MGC12966)	1.34602
7	KDEL (Lys-Asp-Glu-Leu) endoplasmic reticulum protein retention receptor 2 (KDELR2)	1.34602
7	ras-related C3 botulinum toxin substrate 1 (rho family, small GTP binding protein Rac1) (RAC1), transcript variant Rac1	1.34602
5	calnexin (CANX), transcript variant 2	1.34437
5	heterogeneous nuclear ribonucleoprotein H1 (H) (HNRPH1)	1.34437
5	mastermind-like 1 (Drosophila) (MAML1)	1.34437
5	RUN and FYVE domain containing 1 (RUFY1), transcript variant 1	1.34437
5	similar to LOC285679 protein (LOC441120)	1.34437
9	ubiquitin associated protein 1 (UBAP1)	1.34367
9	ubiquitin associated protein 2 (UBAP2)	1.34367
9	WD repeat domain 40A (WDR40A)	1.34367
22	developmentally regulated GTP binding protein 1 (DRG1)	1.34276
22	eukaryotic translation initiation factor 4E nuclear import factor 1 (EIF4ENIF1)	1.34276
22	Sfi1 homolog, spindle assembly associated (yeast) (SFI1), transcript variant 2	1.34276
22	zinc finger protein 278 (ZNF278), transcript variant 3	1.34276
17	5', 3'-nucleotidase, cytosolic (NT5C)	1.34255
17	armadillo repeat containing 7 (ARMC7)	1.34255
17	ATP synthase, H+ transporting, mitochondrial F0 complex, subunit d (ATP5H), nuclear gene encoding mitochondrial protein, transcript variant 1	1.34255
17	cerebellar degeneration-related protein 2-like (CDR2L)	1.34255
17	golgi associated, gamma adaptin ear containing, ARF binding protein 3 (GGA3), transcript variant long	1.34255
17	hematological and neurological expressed 1 (HN1), transcript variant 1	1.34255
17	immature colon carcinoma transcript 1 (ICT1)	1.34255
17	MIF4G domain containing (MIF4GD)	1.34255
17	mitochondrial ribosomal protein S7 (MRPS7), nuclear gene encoding mitochondrial protein	1.34255
17	nucleoporin 85kDa (NUP85)	1.34255
17	potassium channel tetramerisation domain containing 2 (KCTD2)	1.34255
17	SMT3 suppressor of mif two 3 homolog 2 (S. cerevisiae) (SUMO2), transcript variant 2	1.34255
17	solute carrier family 16, member 5 (monocarboxylic acid transporter 6) (SLC16A5)	1.34255
17	solute carrier family 25 (mitochondrial deoxynucleotide carrier), member 19 (SLC25A19)	1.34255
7	general transcription factor II, i (GTF2I), transcript variant 4	1.34206
7	GTF2I repeat domain containing 2 (GTF2IRD2)	1.34206
9	chromosome 9 open reading frame 114 (C9orf114)	1.34017
9	endonuclease G (ENDOG), nuclear gene encoding mitochondrial protein	1.34017
9	leucine rich repeat containing 8 family, member A (LRRC8A)	1.34017
9	protein kinase N3 (PKN3)	1.34017
9	SET translocation (myeloid leukemia-associated) (SET)	1.34017
9	TBC1 domain family, member 13 (TBC1D13)	1.34017
9	WD repeat domain 34 (WDR34)	1.34017
9	zinc finger, DHHC-type containing 12 (ZDHHC12)	1.34017
9	zyg-11 homolog B (C. elegans)-like (ZYG11BL)	1.34017
17	Cdc2-related kinase, arginine/serine-rich (CRKRS)	1.33835
17	PPAR binding protein (PPARBP)	1.33835
1	glucocorticoid modulatory element binding protein 1 (GMEB1), transcript variant 2	1.33798
1	opioid receptor, delta 1 (OPRD1)	1.33798
1	RAB42, member RAS oncogene family (RAB42)	1.33798
1	small nucleolar RNA, H/ACA box 16A (SNORA16A) on chromo	1.33798
1	small nucleolar RNA, H/ACA box 44 (SNORA44) on chromo	1.33798
1	small nucleolar RNA, H/ACA box 61 (SNORA61) on chromo	1.33798
1	TAF12 RNA polymerase II, TATA box binding protein (TBP)-associated factor, 20kDa (TAF12)	1.33798
1	YTH domain family, member 2 (YTHDF2)	1.33798
19	aldehyde dehydrogenase 16 family, member A1 (ALDH16A1)	1.33705
19	BCL2-like 12 (proline rich) (BCL2L12), transcript variant 1	1.33705
19	carnitine palmitoyltransferase 1C (CPT1C)	1.33705
19	Fc fragment of IgG, receptor, transporter, alpha (FCGRT)	1.33705
19	fms-related tyrosine kinase 3 ligand (FLT3LG)	1.33705
19	interferon regulatory factor 3 (IRF3)	1.33705
19	nitric oxide synthase interacting protein (NOSIP)	1.33705
19	NOP17 (NOP17)	1.33705
19	proline rich Gla (G-carboxyglutamic acid) 2 (PRRG2)	1.33705
19	protein arginine methyltransferase 1 (PRMT1), transcript variant 2	1.33705
19	related RAS viral (r-ras) oncogene homolog (RRAS)	1.33705
19	reticulocalbin 3, EF-hand calcium binding domain (RCN3)	1.33705
19	ribosomal protein L13a (RPL13A)	1.33705
19	ribosomal protein S11 (RPS11)	1.33705
19	serine arginine-rich pre-mRNA splicing factor SR-A1 (SR-A1)	1.33705
19	small nucleolar RNA, C/D box 32A (SNORD32A) on chromos	1.33705
19	small nucleolar RNA, C/D box 33 (SNORD33) on chromos	1.33705
19	small nucleolar RNA, C/D box 34 (SNORD34) on chromos	1.33705
19	small nucleolar RNA, C/D box 35A (SNORD35A) on chromos	1.33705
19	small nucleolar RNA, C/D box 35B (SNORD35B) on chromos	1.33705
19	solute carrier family 17 (sodium-dependent inorganic phosphate cotransporter), member 7 (SLC17A7)	1.33705
12	4-hydroxyphenylpyruvate dioxygenase (HPD)	1.33647
12	hypothetical locus LOC338799 (LOC338799) on chromos	1.33647
12	MORN repeat containing 3 (MORN3)	1.33647
12	proteasome (prosome, macropain) 26S subunit, non-ATPase, 9 (PSMD9)	1.33647
12	ras homolog gene family, member F (in filopodia) (RHOF)	1.33647
12	transmembrane protein 142A (TMEM142A)	1.33647
7	chemokine (C-C motif) ligand 24 (CCL24)	1.33597
7	chemokine (C-C motif) ligand 26 (CCL26)	1.33597
7	P450 (cytochrome) oxidoreductase (POR)	1.33597
7	serine/threonine/tyrosine interacting-like 1 (STYXL1)	1.33597
7	small nucleolar RNA, H/ACA box 14A (SNORA14A) on chromo	1.33597
7	transmembrane protein induced by tumor necrosis factor alpha (TMPIT)	1.33597
7	GTF2IRD2 beta (GTF2IRD2B)	1.3351
7	postmeiotic segregation increased 2-like 5 (PMS2L5)	1.3351
7	STAG3-like (LOC442582)	1.3351
7	Williams-Beuren syndrome chromosome region 16 (WBSCR16)	1.3351
12	C-type lectin domain family 4, member C (CLEC4C), transcript variant 2	1.3342
12	developmental pluripotency associated 3 (DPPA3)	1.3342
12	growth differentiation factor 3 (GDF3)	1.3342
12	Nanog homeobox (NANOG)	1.3342
12	solute carrier family 2 (facilitated glucose transporter), member 14 (SLC2A14)	1.3342
12	solute carrier family 2 (facilitated glucose transporter), member 3 (SLC2A3)	1.3342
7	chromosome 7 open reading frame 28A (C7orf28A)	1.33396
7	eukaryotic translation initiation factor 2-alpha kinase 1 (EIF2AK1)	1.33396
7	hypothetical protein LOC222967 (LOC222967)	1.33396
7	pleckstrin homology, Sec7 and coiled-coil domains 3 (PSCD3)	1.33396
7	ubiquitin specific peptidase 42 (USP42)	1.33396
16	ataxin 2-like (ATXN2L), transcript variant A	1.3335
16	ATPase, Ca++ transporting, cardiac muscle, fast twitch 1 (ATP2A1), transcript variant b	1.3335
16	CD19 molecule (CD19)	1.3335
16	linker for activation of T cells (LAT), transcript variant 4	1.3335
16	nuclear factor of activated T-cells, cytoplasmic, calcineurin-dependent 2 interacting protein (NFATC2IP)	1.3335
16	rabaptin, RAB GTPase binding effector protein 2 (RABEP2)	1.3335
16	SH2B adaptor protein 1 (SH2B1)	1.3335
16	spinster (SPIN1)	1.3335
16	Tu translation elongation factor, mitochondrial (TUFM)	1.3335
3	CaM kinase-like vesicle-associated (CAMKV)	1.33345
3	macrophage stimulating 1 receptor (c-met-related tyrosine kinase) (MST1R)	1.33345
3	MON1 homolog A (yeast) (MON1A)	1.33345
3	RNA binding motif protein 5 (RBM5)	1.33345
3	RNA binding motif protein 6 (RBM6)	1.33345
3	TRAF interacting protein (TRAIP)	1.33345
20	BCL2-like 1 (BCL2L1), nuclear gene encoding mitochondrial protein, transcript variant 1	1.33243
20	cytochrome c oxidase subunit IV isoform 2 (lung) (COX4I2), nuclear gene encoding mitochondrial protein	1.33243
20	inhibitor of DNA binding 1, dominant negative helix-loop-helix protein (ID1), transcript variant 2	1.33243
20	TPX2, microtubule-associated, homolog (Xenopus laevis) (TPX2)	1.33243
11	AHNAK nucleoprotein (desmoyokin) (AHNAK), transcript variant 2	1.33242
11	Bernardinelli-Seip congenital lipodystrophy 2 (seipin) (BSCL2)	1.33242
11	beta-1,3-glucuronyltransferase 3 (glucuronosyltransferase I) (B3GAT3)	1.33242
11	chromosome 11 open reading frame 48 (C11orf48)	1.33242
11	eukaryotic translation elongation factor 1 gamma (EEF1G)	1.33242
11	glucosidase, alpha; neutral AB (GANAB), transcript variant 2	1.33242
11	guanine nucleotide binding protein (G protein), gamma 3 (GNG3)	1.33242
11	integrator complex subunit 5 (INTS5)	1.33242
11	metastasis associated 1 family, member 2 (MTA2)	1.33242
11	retinal outer segment membrane protein 1 (ROM1)	1.33242
11	RNA binding motif protein 21 (RBM21)	1.33242
11	similar to hypothetical protein (LOC221091)	1.33242
11	unknown protein LOC51035 (LOC51035)	1.33242
3	ariadne homolog 2 (Drosophila) (ARIH2)	1.33235
3	cadherin, EGF LAG seven-pass G-type receptor 3 (flamingo homolog, Drosophila) (CELSR3)	1.33235
3	inositol hexaphosphate kinase 2 (IHPK2), transcript variant 2	1.33235
3	NCK interacting protein with SH3 domain (NCKIPSD), transcript variant 1	1.33235
3	protein kinase, cAMP-dependent, regulatory, type II, alpha (PRKAR2A)	1.33235
3	solute carrier family 25 (carnitine/acylcarnitine translocase), member 20 (SLC25A20), nuclear gene encoding mitochondrial protein	1.33235
3	solute carrier family 26, member 6 (SLC26A6), transcript variant 1	1.33235
1	filamin binding LIM protein 1 (FBLIM1), transcript variant 1	1.33208
1	similar to Hypothetical protein MGC37938 (LOC388595)	1.33208
1	solute carrier family 25, member 34 (SLC25A34)	1.33208
1	spen homolog, transcriptional regulator (Drosophila) (SPEN)	1.33208
1	zinc finger and BTB domain containing 17 (ZBTB17)	1.33208
19	chromosome 19 open reading frame 10 (C19orf10)	1.33102
19	chromosome 19 open reading frame 30 (C19orf30)	1.33102
19	dipeptidyl-peptidase 9 (DPP9)	1.33102
19	mannose-6-phosphate receptor binding protein 1 (M6PRBP1)	1.33102
19	toll-like receptor adaptor molecule 1 (TICAM1), transcript variant 2	1.33102
19	tumor necrosis factor, alpha-induced protein 8-like 1 (TNFAIP8L1)	1.33102
7	actin, beta (ACTB)	1.33035
7	F-box and leucine-rich repeat protein 18 (FBXL18)	1.33035
7	similar to zinc finger protein 469 (LOC441193)	1.33035
19	calcium channel, voltage-dependent, gamma subunit 7 (CACNG7)	1.33009
19	divergent-paired related homeobox (DPRX)	1.33009
19	myeloid-associated differentiation marker (MYADM), transcript variant 4	1.33009
19	NACHT, leucine rich repeat and PYD containing 12 (NALP12), transcript variant 2	1.33009
19	protein kinase C, gamma (PRKCG)	1.33009
14	REST corepressor 1 (RCOR1)	1.32954
14	TNF receptor-associated factor 3 (TRAF3), transcript variant 2	1.32954
16	aspartate beta-hydroxylase domain containing 1 (ASPHD1)	1.32908
16	CDP-diacylglycerol--inositol 3-phosphatidyltransferase (phosphatidylinositol synthase) (CDIPT), transcript variant 1	1.32908
16	chromosome 16 open reading frame 53 (C16orf53)	1.32908
16	chromosome 16 open reading frame 54 (C16orf54)	1.32908
16	hypothetical protein BC017488 (LOC124446)	1.32908
16	kinesin family member 22 (KIF22)	1.32908
16	major vault protein (MVP), transcript variant 2	1.32908
16	potassium channel tetramerisation domain containing 13 (KCTD13)	1.32908
16	proline-rich transmembrane protein 2 (PRRT2)	1.32908
16	quinolinate phosphoribosyltransferase (nicotinate-nucleotide pyrophosphorylase (carboxylating)) (QPRT)	1.32908
16	seizure related 6 homolog (mouse)-like 2 (SEZ6L2), transcript variant 2	1.32908
16	TAO kinase 2 (TAOK2), transcript variant 1	1.32908
16	apolipoprotein B48 receptor (APOB48R)	1.3289
16	coiled-coil domain containing 101 (CCDC101)	1.3289
16	eukaryotic translation initiation factor 3, subunit 8, 110kDa (EIF3S8), transcript variant 2	1.3289
16	interleukin 27 (IL27)	1.3289
16	sulfotransferase family, cytosolic, 1A, phenol-preferring, member 1 (SULT1A1), transcript variant 5	1.3289
16	sulfotransferase family, cytosolic, 1A, phenol-preferring, member 2 (SULT1A2), transcript variant 1	1.3289
10	CXXC finger 6 (CXXC6)	1.32787
10	heterogeneous nuclear ribonucleoprotein H3 (2H9) (HNRPH3), transcript variant 2H9	1.32787
10	solute carrier family 25 (mitochondrial carrier; Graves disease autoantigen), member 16 (SLC25A16), nuclear gene encoding mitochondrial protein	1.32787
17	GTPase activating Rap/RanGAP domain-like 4 (GARNL4)	1.32783
17	KIAA0664 (KIAA0664)	1.32783
17	platelet-activating factor acetylhydrolase, isoform Ib, alpha subunit 45kDa (PAFAH1B1)	1.32783
4	SCC-112 protein (SCC-112)	1.32776
7	cytochrome c oxidase subunit VIb pseudogene 1 (HCOX52) (COX6BP1) on chromo	1.32718
7	hypothetical protein DKFZp762I137 (DKFZp762I137)	1.32718
7	hypothetical protein LOC155060 (LOC155060)	1.32718
7	zinc finger protein 212 (ZNF212)	1.32718
7	zinc finger protein 282 (ZNF282)	1.32718
7	zinc finger protein 398 (ZNF398), transcript variant 2	1.32718
7	zinc finger protein 425 (ZNF425)	1.32718
17	CASK interacting protein 2 (CASKIN2)	1.32716
17	growth factor receptor-bound protein 2 (GRB2), transcript variant 1	1.32716
17	KIAA0195 (KIAA0195)	1.32716
17	lethal giant larvae homolog 2 (Drosophila) (LLGL2), transcript variant 3	1.32716
19	alkB, alkylation repair homolog 7 (E. coli) (ALKBH7)	1.32677
19	ClpP caseinolytic peptidase, ATP-dependent, proteolytic subunit homolog (E. coli) (CLPP), nuclear gene encoding mitochondrial protein	1.32677
19	crumbs homolog 3 (Drosophila) (CRB3), transcript variant 2	1.32677
19	DENN/MADD domain containing 1C (DENND1C)	1.32677
19	general transcription factor IIF, polypeptide 1, 74kDa (GTF2F1)	1.32677
19	hypothetical protein MGC34725 (MGC34725)	1.32677
19	KH-type splicing regulatory protein (FUSE binding protein 2) (KHSRP)	1.32677
19	persephin (PSPN)	1.32677
19	solute carrier family 25 (mitochondrial carrier; phosphate carrier), member 23 (SLC25A23)	1.32677
19	tubulin, beta 4 (TUBB4)	1.32677
19	tumor necrosis factor (ligand) superfamily, member 7 (TNFSF7)	1.32677
19	tumor necrosis factor (ligand) superfamily, member 9 (TNFSF9)	1.32677
X	gap junction protein, beta 1, 32kDa (connexin 32, Charcot-Marie-Tooth neuropathy, X-linked) (GJB1)	1.32627
X	integrin beta 1 binding protein (melusin) 2 (ITGB1BP2)	1.32627
X	non-POU domain containing, octamer-binding (NONO)	1.32627
X	TAF1 RNA polymerase II, TATA box binding protein (TBP)-associated factor, 250kDa (TAF1), transcript variant 2	1.32627
X	zinc finger, MYM-type 3 (ZMYM3), transcript variant 1	1.32627
1	fibronectin type III domain containing 5 (FNDC5)	1.326
1	KIAA1522 (KIAA1522)	1.326
1	retinoblastoma binding protein 4 (RBBP4)	1.326
1	S100P binding protein (S100PBP), transcript variant 1	1.326
1	syncoilin, intermediate filament 1 (SYNC1)	1.326
1	tyrosyl-tRNA synthetase (YARS)	1.326
1	zinc finger and BTB domain containing 8 opposite strand (ZBTB8OS)	1.326
1	eukaryotic translation initiation factor 3, subunit 2 beta, 36kDa (EIF3S2)	1.32597
1	IQ motif containing C (IQCC)	1.32597
1	karyopherin alpha 6 (importin alpha 7) (KPNA6)	1.32597
1	KH domain containing, RNA binding, signal transduction associated 1 (KHDRBS1)	1.32597
1	lymphocyte-specific protein tyrosine kinase (LCK)	1.32597
1	taxilin alpha (TXLNA)	1.32597
1	transmembrane protein 39B (TMEM39B)	1.32597
17	hypothetical protein LOC284009 (LOC284009)	1.3248
17	MAX binding protein (MNT)	1.3248
17	methyltransferase 10 domain containing (METT10D)	1.3248
17	RUN and TBC1 domain containing 1 (RUTBC1)	1.3248
17	serine racemase (SRR)	1.3248
17	similar to Heterogeneous nuclear ribonucleoprotein A1 (Helix-destabilizing protein) (Single-strand binding protein) (hnRNP core protein A1) (HDP-1) (Topoisomerase-inhibitor suppressed) (LOC440396) on chromos	1.3248
17	TSR1, 20S rRNA accumulation, homolog (S. cerevisiae) (TSR1)	1.3248
7	FLJ44060 protein (FLJ44060)	1.32478
7	glioblastoma amplified sequence (GBAS)	1.32478
7	mitochondrial ribosomal protein S17 (MRPS17), nuclear gene encoding mitochondrial protein	1.32478
7	phosphoserine phosphatase (PSPH)	1.32478
7	zinc finger protein 713 (ZNF713)	1.32478
1	chromosome 1 open reading frame 102 (C1orf102), transcript variant 1	1.32465
1	chromosome 1 open reading frame 113 (C1orf113)	1.32465
1	chromosome 1 open reading frame 78 (C1orf78)	1.32465
1	LSM10, U7 small nuclear RNA associated (LSM10)	1.32465
1	mitochondrial ribosomal protein S15 (MRPS15), nuclear gene encoding mitochondrial protein	1.32465
1	serine/threonine kinase 40 (STK40)	1.32465
1	thyroid hormone receptor associated protein 3 (THRAP3)	1.32465
14	chromosome 14 open reading frame 11 (C14orf11)	1.32463
14	chromosome 14 open reading frame 147 (C14orf147)	1.32463
14	cofilin 2 (muscle) (CFL2), transcript variant 2	1.32463
14	sorting nexin 6 (SNX6), transcript variant 2	1.32463
12	DEAD (Asp-Glu-Ala-Asp) box polypeptide 55 (DDX55)	1.32454
12	hypothetical protein FLJ39378 (FLJ39378)	1.32454
12	hypothetical protein MGC7036 (MGC7036)	1.32454
12	SET domain containing (lysine methyltransferase) 8 (SETD8)	1.32454
12	transmembrane emp24 domain trafficking protein 2 (TMED2)	1.32454
12	U11/U12 snRNP 35K (U1SNRNPBP), transcript variant 4	1.32454
1	leucine zipper and CTNNBIP1 domain containing (LZIC)	1.32335
1	retinol binding protein 7, cellular (RBP7)	1.32335
1	ubiquitination factor E4B (UFD2 homolog, yeast) (UBE4B)	1.32335
11	F-box and leucine-rich repeat protein 11 (FBXL11)	1.32288
11	ras homolog gene family, member D (RHOD)	1.32288
11	synaptotagmin XII (SYT12)	1.32288
16	SH3-binding domain kinase 1 (SBK1)	1.32287
16	similar to nuclear pore complex interacting protein (LOC440350)	1.32287
7	chromosome 7 open reading frame 27 (C7orf27)	1.32266
7	eukaryotic translation initiation factor 3, subunit 9 eta, 116kDa (EIF3S9), transcript variant 1	1.32266
7	IQ motif containing E (IQCE)	1.32266
7	lunatic fringe homolog (Drosophila) (LFNG), transcript variant 2	1.32266
16	CD2 (cytoplasmic tail) binding protein 2 (CD2BP2)	1.32197
16	fast skeletal myosin light chain 2 (MYLPF)	1.32197
16	hypothetical protein FLJ23436 (FLJ23436)	1.32197
16	hypothetical protein MGC13138 (MGC13138)	1.32197
16	integrin, alpha L (antigen CD11A (p180), lymphocyte function-associated antigen 1; alpha polypeptide) (ITGAL)	1.32197
16	mesenchymal stem cell protein DSC43 (LOC51333)	1.32197
16	selenophosphate synthetase 2 (SEPHS2)	1.32197
16	septin 1 (SEPT1)	1.32197
16	TBC1 domain family, member 10B (TBC1D10B)	1.32197
16	XTP3-transactivated protein A (XTP3TPA)	1.32197
16	zinc finger protein 553 (ZNF553)	1.32197
16	zinc finger protein 688 (ZNF688), transcript variant 1	1.32197
16	zinc finger protein 747 (ZNF747)	1.32197
19	chemokine (C-C motif) ligand 25 (CCL25)	1.3217
19	ELAV (embryonic lethal, abnormal vision, Drosophila)-like 1 (Hu antigen R) (ELAVL1)	1.3217
19	fibrillin 3 (FBN3)	1.3217
19	LAG1 longevity assurance homolog 4 (S. cerevisiae) (LASS4)	1.3217
7	fatty acid binding protein 5-like 3 (FABP5L3) on chromo	1.32153
7	similar to T-complex protein 1 (LOC155100)	1.32153
12	G protein-coupled receptor 109A (GPR109A)	1.32135
12	kinetochore associated 1 (KNTC1)	1.32135
12	similar to splicing factor, arginine/serine-rich 4 (FLJ11021), transcript variant 3	1.32135
12	zinc finger, CCHC domain containing 8 (ZCCHC8)	1.32135
12	diablo homolog (Drosophila) (DIABLO), nuclear gene encoding mitochondrial protein, transcript variant 3	1.32027
12	interleukin 31 (IL31)	1.32027
12	leucine rich repeat containing 43 (LRRC43)	1.32027
12	MLX interacting protein (MLXIP)	1.32027
12	restin (Reed-Steinberg cell-expressed intermediate filament-associated protein) (RSN), transcript variant 2	1.32027
12	UDP-GlcNAc:betaGal beta-1,3-N-acetylglucosaminyltransferase 4 (B3GNT4)	1.32027
12	vacuolar protein sorting 33 homolog A (S. cerevisiae) (VPS33A)	1.32027
7	DKFZp434A0131 protein (DKFZP434A0131), transcript variant 2	1.32026
7	FKBP6-like (LOC541473)	1.32026
7	NOL1/NOP2/Sun domain family, member 5B (NSUN5B), transcript variant 3	1.32026
7	tripartite motif-containing 73 (TRIM73)	1.32026
19	dystrophia myotonica-containing WD repeat motif (DMWD)	1.32009
19	dystrophia myotonica-protein kinase (DMPK)	1.32009
19	echinoderm microtubule associated protein like 2 (EML2)	1.32009
19	G protein-coupled receptor 4 (GPR4)	1.32009
19	gastric inhibitory polypeptide receptor (GIPR)	1.32009
19	glutaminyl-peptide cyclotransferase-like (QPCTL)	1.32009
19	radial spokehead-like 1 (RSHL1)	1.32009
19	sine oculis homeobox homolog 5 (Drosophila) (SIX5)	1.32009
19	small nuclear ribonucleoprotein D2 polypeptide 16.5kDa (SNRPD2), transcript variant 2	1.32009
19	symplekin (SYMPK)	1.32009
19	BCL2-associated X protein (BAX), transcript variant alpha	1.32008
19	chorionic gonadotropin, beta polypeptide (CGB)	1.32008
19	chorionic gonadotropin, beta polypeptide 1 (CGB1)	1.32008
19	chorionic gonadotropin, beta polypeptide 2 (CGB2)	1.32008
19	chorionic gonadotropin, beta polypeptide 5 (CGB5)	1.32008
19	chorionic gonadotropin, beta polypeptide 7 (CGB7)	1.32008
19	chorionic gonadotropin, beta polypeptide 8 (CGB8)	1.32008
19	dihydrodiol dehydrogenase (dimeric) (DHDH)	1.32008
19	ferritin, light polypeptide (FTL)	1.32008
19	glycogen synthase 1 (muscle) (GYS1)	1.32008
19	hypothetical protein FLJ10490 (FLJ10490)	1.32008
19	lin-7 homolog B (C. elegans) (LIN7B)	1.32008
19	luteinizing hormone beta polypeptide (LHB)	1.32008
19	neurotrophin 5 (neurotrophin 4/5) (NTF5)	1.32008
19	nucleobindin 1 (NUCB1)	1.32008
19	pleckstrin homology domain containing, family A (phosphoinositide binding specific) member 4 (PLEKHA4)	1.32008
19	potassium voltage-gated channel, shaker-related subfamily, member 7 (KCNA7)	1.32008
19	protein phosphatase 1, regulatory (inhibitor) subunit 15A (PPP1R15A)	1.32008
19	protein tyrosine phosphatase, receptor type, f polypeptide (PTPRF), interacting protein (liprin), alpha 3 (PPFIA3)	1.32008
19	RuvB-like 2 (E. coli) (RUVBL2)	1.32008
19	small nuclear ribonucleoprotein 70kDa polypeptide (RNP antigen) (SNRP70), transcript variant 2	1.32008
19	tubby like protein 2 (TULP2)	1.32008
7	cytoplasmic linker 2 (CYLN2), transcript variant 1	1.31913
7	GTF2I repeat domain containing 1 (GTF2IRD1), transcript variant 1	1.31913
7	Williams-Beuren syndrome chromosome region 23 (WBSCR23)	1.31913
10	cell division cycle and apoptosis regulator 1 (CCAR1)	1.31859
10	storkhead box 1 (STOX1)	1.31859
19	branched chain aminotransferase 2, mitochondrial (BCAT2)	1.31849
19	carbonic anhydrase XI (CA11)	1.31849
19	D site of albumin promoter (albumin D-box) binding protein (DBP)	1.31849
19	dehydrogenase/reductase (SDR family) member 10 (DHRS10)	1.31849
19	family with sequence similarity 83, member E (FAM83E)	1.31849
19	fibroblast growth factor 21 (FGF21)	1.31849
19	fucosyltransferase 1 (galactoside 2-alpha-L-fucosyltransferase, H blood group) (FUT1)	1.31849
19	fucosyltransferase 2 (secretor status included) (FUT2)	1.31849
19	hypothetical protein BC018697 (LOC126147)	1.31849
19	izumo sperm-egg fusion 1 (IZUMO1)	1.31849
19	likely ortholog of MEF2-activating SAP transcriptional regulator (FLJ36070)	1.31849
19	Ras interacting protein 1 (RASIP1)	1.31849
19	ribosomal protein L18 (RPL18)	1.31849
19	sperm acrosome associated 4 (SPACA4)	1.31849
19	sphingosine kinase 2 (SPHK2)	1.31849
19	sulfotransferase family, cytosolic, 2B, member 1 (SULT2B1), transcript variant 2	1.31849
X	chromosome X open reading frame 58 (CXorf58)	1.31822
X	eukaryotic translation initiation factor 2, subunit 3 gamma, 52kDa (EIF2S3)	1.31822
X	family with sequence similarity 121B (FAM121B)	1.31822
X	kelch-like 15 (Drosophila) (KLHL15)	1.31822
12	calcium binding protein 1 (calbrain) (CABP1), transcript variant 3	1.31785
12	coenzyme Q5 homolog, methyltransferase (S. cerevisiae) (COQ5)	1.31785
12	cytochrome c oxidase subunit VIa polypeptide 1 (COX6A1), nuclear gene encoding mitochondrial protein	1.31785
12	dynein, light chain, LC8-type 1 (DYNLL1), transcript variant 1	1.31785
12	hypothetical protein LOC283459 (15E1.2)	1.31785
12	KIAA0152 (KIAA0152)	1.31785
12	processing of precursor 5, ribonuclease P/MRP subunit (S. cerevisiae) (POP5), transcript variant 3	1.31785
12	ring finger protein 10 (RNF10)	1.31785
12	splicing factor, arginine/serine-rich 9 (SFRS9)	1.31785
12	TP53 regulated inhibitor of apoptosis 1 (TRIAP1)	1.31785
20	chromosome 20 open reading frame 117 (C20orf117), transcript variant 2	1.31723
20	chromosome 20 open reading frame 118 (C20orf118)	1.31723
20	chromosome 20 open reading frame 172 (C20orf172)	1.31723
20	NDRG family member 3 (NDRG3), transcript variant 1	1.31723
20	SAM domain and HD domain 1 (SAMHD1)	1.31723
1	c-myc binding protein (MYCBP)	1.31722
1	chromosome 1 open reading frame 108 (C1orf108)	1.31722
1	gap junction protein, alpha 10, 59kDa (GJA10)	1.31722
1	microtubule-actin crosslinking factor 1 (MACF1), transcript variant 1	1.31722
1	NADH dehydrogenase (ubiquinone) Fe-S protein 5, 15kDa (NADH-coenzyme Q reductase) (NDUFS5)	1.31722
1	rhomboid, veinlet-like 2 (Drosophila) (RHBDL2)	1.31722
3	chromosome 3 open reading frame 60 (C3orf60), transcript variant 3	1.31663
3	chromosome 3 open reading frame 60 (C3orf60), transcript variant 4	1.31663
3	coiled-coil domain containing 36 (CCDC36)	1.31663
3	coiled-coil domain containing 71 (CCDC71)	1.31663
3	DALR anticodon binding domain containing 3 (DALRD3), transcript variant 2	1.31663
3	glutamine-rich 1 (QRICH1), transcript variant 2	1.31663
3	glutaminyl-tRNA synthetase (QARS)	1.31663
3	hypoxia-inducible factor prolyl 4-hydroxylase (PH-4), transcript variant 3	1.31663
3	IMP (inosine monophosphate) dehydrogenase 2 (IMPDH2)	1.31663
3	kelch domain containing 8B (KLHDC8B)	1.31663
3	laminin, beta 2 (laminin S) (LAMB2)	1.31663
3	ubiquitin specific peptidase 19 (USP19)	1.31663
3	WD repeat domain 6 (WDR6)	1.31663
12	actin related protein 2/3 complex, subunit 3, 21kDa (ARPC3)	1.31646
12	anaphase promoting complex subunit 7 (ANAPC7)	1.31646
12	ATP binding domain 1 family, member C (ATPBD1C)	1.31646
12	ATPase, Ca++ transporting, cardiac muscle, slow twitch 2 (ATP2A2), transcript variant 2	1.31646
12	chromosome 12 open reading frame 24 (C12orf24)	1.31646
12	vacuolar protein sorting 29 (yeast) (VPS29), transcript variant 1	1.31646
7	fascin homolog 1, actin-bundling protein (Strongylocentrotus purpuratus) (FSCN1)	1.31637
7	TRIAD3 protein (TRIAD3), transcript variant 1	1.31637
7	B-cell CLL/lymphoma 7B (BCL7B), transcript variant 2	1.31572
7	bromodomain adjacent to zinc finger domain, 1B (BAZ1B), transcript variant 1	1.31572
7	frizzled homolog 9 (Drosophila) (FZD9)	1.31572
7	MLX interacting protein-like (MLXIPL), transcript variant 4	1.31572
7	transducin (beta)-like 2 (TBL2)	1.31572
16	bolA-like 2 (E. coli) (BOLA2), transcript variant 2	1.3157
16	coronin, actin binding protein, 1A pseudogene (LOC606724) on chromos	1.3157
16	GIY-YIG domain containing 2 (GIYD2), transcript variant 1	1.3157
16	LOC112869 pseudogene (LOC388242) on chromos	1.3157
16	nuclear pore complex interacting protein pseudogene (LOC440353) on chromos	1.3157
16	PI-3-kinase-related kinase SMG-1 pseudogene (LOC440354) on chromos	1.3157
16	sialophorin (leukosialin, CD43) (SPN), transcript variant 1	1.3157
16	SLC7A5 pseudogene (LAT1-3TM) on chromos	1.3157
16	sulfotransferase family, cytosolic, 1A, phenol-preferring, member 4 (SULT1A4), transcript variant 3	1.3157
19	hydroxysteroid (11-beta) dehydrogenase 1-like (HSD11B1L), transcript variant a	1.31503
19	hypothetical protein P117 (P117)	1.31503
19	placenta-specific 2 (PLAC2)	1.31503
19	protease, serine, 15 (PRSS15), nuclear gene encoding mitochondrial protein	1.31503
19	ribosomal protein L36 (RPL36), transcript variant 1	1.31503
19	scaffold attachment factor B (SAFB)	1.31503
19	scaffold attachment factor B2 (SAFB2)	1.31503
19	transmembrane protein 146 (TMEM146)	1.31503
7	EMI domain containing 2 (EMID2)	1.31443
7	RAB, member RAS oncogene family-like 5 (RABL5)	1.31443
17	myosin IC (MYO1C)	1.31438
17	phosphatidylinositol transfer protein, alpha (PITPNA)	1.31438
17	PRP8 pre-mRNA processing factor 8 homolog (S. cerevisiae) (PRPF8)	1.31438
17	Rab interacting lysosomal protein (RILP)	1.31438
17	scavenger receptor class F, member 1 (SCARF1), transcript variant 1	1.31438
17	skeletal muscle and kidney enriched inositol phosphatase (SKIP), transcript variant 1	1.31438
17	solute carrier family 43, member 2 (SLC43A2)	1.31438
17	v-crk sarcoma virus CT10 oncogene homolog (avian) (CRK), transcript variant I	1.31438
1	death associated protein 3 (DAP3), nuclear gene encoding mitochondrial protein, transcript variant 2	1.31421
1	gon-4-like (C.elegans) (GON4L), transcript variant 1	1.31421
1	misato homolog 1 (Drosophila) (MSTO1)	1.31421
1	YY1 associated protein 1 (YY1AP1), transcript variant 5	1.31421
3	cell death-inducing CIDE-like effector pseudogene (CICE) on chromo	1.31403
3	chromosome 3 open reading frame 10 (C3orf10)	1.31403
3	chromosome 3 open reading frame 24 (C3orf24)	1.31403
3	cysteine-rich with EGF-like domains 1 (CRELD1), transcript variant 1	1.31403
3	Fanconi anemia, complementation group D2 (FANCD2), transcript variant 2	1.31403
3	hypothetical LOC401052 (LOC401052)	1.31403
3	interleukin-1 receptor-associated kinase 2 (IRAK2)	1.31403
3	proline-rich transmembrane protein 3 (PRRT3)	1.31403
3	transmembrane protein 111 (TMEM111)	1.31403
3	von Hippel-Lindau tumor suppressor (VHL), transcript variant 2	1.31403
17	2',3'-cyclic nucleotide 3' phosphodiesterase (CNP)	1.31391
17	5'-nucleotidase, cytosolic III-like (NT5C3L)	1.31391
17	ATP citrate lyase (ACLY), transcript variant 1	1.31391
17	DnaJ (Hsp40) homolog, subfamily C, member 7 (DNAJC7)	1.31391
17	FK506 binding protein 10, 65 kDa (FKBP10)	1.31391
17	huntingtin-associated protein 1 (neuroan 1) (HAP1), transcript variant 2	1.31391
17	junction plakoglobin (JUP), transcript variant 1	1.31391
17	kelch-like 10 (Drosophila) (KLHL10)	1.31391
17	kelch-like 11 (Drosophila) (KLHL11)	1.31391
17	NFKB inhibitor interacting Ras-like 2 (NKIRAS2), transcript variant 1	1.31391
17	synaptonemal complex protein SC65 (SC65)	1.31391
17	tetratricopeptide repeat domain 25 (TTC25)	1.31391
19	glucose phosphate isomerase (GPI)	1.31354
19	KIAA0355 (KIAA0355)	1.31354
19	LSM14 homolog A (SCD6, S. cerevisiae) (LSM14A)	1.31354
19	programmed cell death 2-like (PDCD2L)	1.31354
19	SUMO-1 activating enzyme subunit 2 (UBA2)	1.31354
12	anaphase promoting complex subunit 5 (ANAPC5)	1.31336
12	F-box and leucine-rich repeat protein 10 (FBXL10), transcript variant 1	1.31336
12	ring finger protein 34 (RNF34), transcript variant 1	1.31336
20	defensin, beta 115 (DEFB115)	1.31312
20	defensin, beta 116 (DEFB116)	1.31312
20	defensin, beta 118 (DEFB118)	1.31312
20	defensin, beta 119 (DEFB119), transcript variant 2	1.31312
20	defensin, beta 121 (DEFB121)	1.31312
20	defensin, beta 122 (DEFB122) on chromos	1.31312
20	defensin, beta 123 (DEFB123)	1.31312
20	defensin, beta 124 (DEFB124)	1.31312
20	histocompatibility (minor) 13 (HM13), transcript variant 1	1.31312
20	RAS (RAD and GEM)-like GTP-binding 1 (REM1)	1.31312
20	sal-like 4 (Drosophila) (SALL4)	1.31296
7	DENN/MADD domain containing 2A (DENND2A)	1.31213
7	GTP-binding protein RAB19B (RAB19B)	1.31213
7	makorin, ring finger protein, 1 (MKRN1)	1.31213
7	solute carrier family 37 (glycerol-3-phosphate transporter), member 3 (SLC37A3), transcript variant 2	1.31213
1	CDC42 small effector 1 (CDC42SE1), transcript variant 2	1.3121
1	chromosome 1 open reading frame 56 (C1orf56)	1.3121
1	hypothetical protein MGC29891 (MGC29891)	1.3121
1	LysM, putative peptidoglycan-binding, domain containing 1 (LYSMD1)	1.3121
1	myeloid/lymphoid or mixed-lineage leukemia (trithorax homolog, Drosophila); translocated to, 11 (MLLT11)	1.3121
1	phosphatidylinositol 4-kinase, catalytic, beta polypeptide (PIK4CB)	1.3121
1	phosphatidylinositol-4-phosphate 5-kinase, type I, alpha (PIP5K1A)	1.3121
1	proteasome (prosome, macropain) 26S subunit, non-ATPase, 4 (PSMD4), transcript variant 1	1.3121
1	sema domain, transmembrane domain (TM), and cytoplasmic domain, (semaphorin) 6C (SEMA6C)	1.3121
1	sodium channel modifier 1 (SCNM1), transcript variant 1	1.3121
1	tropomodulin 4 (muscle) (TMOD4)	1.3121
1	tumor necrosis factor, alpha-induced protein 8-like 2 (TNFAIP8L2)	1.3121
1	vacuolar protein sorting 72 (S. cerevisiae) (VPS72)	1.3121
1	zinc finger protein 687 (ZNF687)	1.3121
15	chondroitin sulfate proteoglycan 4 (melanoma-associated) (CSPG4)	1.31149
15	IMP3, U3 small nucleolar ribonucleoprotein, homolog (yeast) (IMP3)	1.31149
15	protein tyrosine phosphatase, non-receptor type 9 (PTPN9)	1.31149
15	SH3 and PX domain containing 3 (SH3PX3)	1.31149
17	acyl-Coenzyme A oxidase 1, palmitoyl (ACOX1), transcript variant 2	1.3112
17	cyclin-dependent kinase 3 (CDK3)	1.3112
17	envoplakin (EVPL)	1.3112
17	exocyst complex component 7 (EXOC7), transcript variant 1	1.3112
17	forkhead box J1 (FOXJ1)	1.3112
17	galanin receptor 2 (GALR2)	1.3112
17	ligand-gated ion channel, zinc activated 1 (LGICZ1)	1.3112
17	mitochondrial ribosomal protein L38 (MRPL38), nuclear gene encoding mitochondrial protein	1.3112
17	ring finger protein 157 (RNF157)	1.3112
17	signal recognition particle 68kDa (SRP68)	1.3112
17	tripartite motif-containing 65 (TRIM65)	1.3112
15	KIAA0101 (KIAA0101), transcript variant 2	1.31094
15	thyroid hormone receptor interactor 4 (TRIP4)	1.31094
15	zinc finger protein 609 (ZNF609)	1.31094
11	formin binding protein 4 (FNBP4)	1.31078
11	nucleoporin 160kDa (NUP160)	1.31078
11	protein tyrosine phosphatase, receptor type, J (PTPRJ)	1.31078
1	chromosome 1 open reading frame 160 (C1orf160)	1.31077
1	solute carrier family 9 (sodium/hydrogen exchanger), member 1 (antiporter, Na+/H+, amiloride sensitive) (SLC9A1)	1.31077
1	synaptotagmin-like 1 (SYTL1)	1.31077
1	WD and tetratricopeptide repeats 1 (WDTC1)	1.31077
19	CD3e molecule, epsilon associated protein (CD3EAP)	1.30983
19	creatine kinase, muscle (CKM)	1.30983
19	excision repair cross-complementing rodent repair deficiency, complementation group 1 (includes overlapping antisense sequence) (ERCC1), transcript variant 2	1.30983
19	excision repair cross-complementing rodent repair deficiency, complementation group 2 (xeroderma pigmentosum D) (ERCC2)	1.30983
19	FBJ murine osteosarcoma viral oncogene homolog B (FOSB)	1.30983
19	kinesin light chain 3 (KLC3)	1.30983
19	MAP/microtubule affinity-regulating kinase 4 (MARK4)	1.30983
19	optic atrophy 3 (autosomal recessive, with chorea and spastic paraplegia) (OPA3), transcript variant 1	1.30983
19	protein phosphatase 1, regulatory (inhibitor) subunit 13 like (PPP1R13L)	1.30983
19	reticulon 2 (RTN2), transcript variant 4	1.30983
19	vasodilator-stimulated phosphoprotein (VASP), transcript variant 1	1.30983
12	GCN1 general control of amino-acid synthesis 1-like 1 (yeast) (GCN1L1)	1.30956
12	musashi homolog 1 (Drosophila) (MSI1)	1.30956
12	non-metastatic cells 2, protein (NM23B) expressed in, pseudogene 1 (NME2P1) on chromos	1.30956
12	paxillin (PXN)	1.30956
12	phospholipase A2, group IB (pancreas) (PLA2G1B)	1.30956
12	RAB35, member RAS oncogene family (RAB35)	1.30956
12	ribosomal protein, large, P0 (RPLP0), transcript variant 2	1.30956
12	RNA, U4B1 small nuclear (R	1.30956
12	sirtuin (silent mating type information regulation 2 homolog) 4 (S. cerevisiae) (SIRT4)	1.30956
1	ATP binding domain 1 family, member B (ATPBD1B)	1.30916
1	chromosome 1 open reading frame 172 (C1orf172)	1.30916
1	family with sequence similarity 46, member B (FAM46B)	1.30916
1	G patch domain containing 3 (GPATC3)	1.30916
1	hypothetical LOC388610 (LOC388610)	1.30916
1	nuclear distribution gene C homolog (A. nidulans) (NUDC)	1.30916
1	nuclear receptor subfamily 0, group B, member 2 (NR0B2)	1.30916
1	phosphatidylinositol glycan anchor biosynthesis, class V (PIGV)	1.30916
1	stratifin (SFN)	1.30916
1	zinc finger, DHHC-type containing 18 (ZDHHC18)	1.30916
11	cholinergic receptor, muscarinic 1 (CHRM1)	1.30885
11	nuclear RNA export factor 1 (NXF1)	1.30885
11	polymerase (RNA) II (DNA directed) polypeptide G (POLR2G)	1.30885
11	RNA, U2B small nuclear (	1.30885
11	similar to RIKEN cDNA 1810059G22 (LOC374395)	1.30885
11	small nucleolar RNA, C/D box 22 (SNORD22) on chromos	1.30885
11	small nucleolar RNA, C/D box 25 (SNORD25) on chromos	1.30885
11	small nucleolar RNA, C/D box 26 (SNORD26) on chromos	1.30885
11	small nucleolar RNA, C/D box 27 (SNORD27) on chromos	1.30885
11	small nucleolar RNA, C/D box 28 (SNORD28) on chromos	1.30885
11	small nucleolar RNA, C/D box 29 (SNORD29) on chromos	1.30885
11	small nucleolar RNA, C/D box 30 (SNORD30) on chromos	1.30885
11	small nucleolar RNA, C/D box 31 (SNORD31) on chromos	1.30885
11	solute carrier family 22 (organic anion transporter), member 6 (SLC22A6), transcript variant 1	1.30885
11	solute carrier family 22 (organic anion transporter), member 8 (SLC22A8)	1.30885
11	solute carrier family 3 (activators of dibasic and neutral amino acid transport), member 2 (SLC3A2), transcript variant 3	1.30885
11	syntaxin 5 (STX5)	1.30885
11	TAF6-like RNA polymerase II, p300/CBP-associated factor (PCAF)-associated factor, 65kDa (TAF6L)	1.30885
11	tetratricopeptide repeat domain 9C (TTC9C)	1.30885
11	WD repeat domain 74 (WDR74)	1.30885
11	zinc finger and BTB domain containing 3 (ZBTB3)	1.30885
20	agouti signaling protein, nonagouti homolog (mouse) (ASIP)	1.30881
20	itchy homolog E3 ubiquitin protein ligase (mouse) (ITCH)	1.30881
20	S-adenosylhomocysteine hydrolase (AHCY)	1.30881
7	actin related protein 2/3 complex, subunit 1A, 41kDa (ARPC1A)	1.30812
7	actin related protein 2/3 complex, subunit 1B, 41kDa (ARPC1B)	1.30812
7	ATP synthase, H+ transporting, mitochondrial F0 complex, subunit F2 (ATP5J2), nuclear gene encoding mitochondrial protein, transcript variant 3	1.30812
7	BUD31 homolog (yeast) (BUD31)	1.30812
7	cleavage and polyadenylation specific factor 4, 30kDa (CPSF4)	1.30812
7	myosin, heavy polypeptide 16 (MYH16) on chromo	1.30812
7	PDGFA associated protein 1 (PDAP1)	1.30812
7	pentatricopeptide repeat domain 1 (PTCD1)	1.30812
1	apoptosis-inducing, TAF9-like domain 1 (APITD1), transcript variant C	1.30807
1	cortistatin (CORT)	1.30807
1	DNA fragmentation factor, 45kDa, alpha polypeptide (DFFA), transcript variant 1	1.30807
1	kinesin family member 1B (KIF1B), transcript variant 1	1.30807
1	peroxisomal biogenesis factor 14 (PEX14)	1.30807
1	phosphogluconate dehydrogenase (PGD)	1.30807
4	chromosome 4 open reading frame 8 (C4orf8)	1.308
4	ring finger protein 4 (RNF4)	1.308
11	importin 7 (IPO7)	1.30766
11	small nucleolar RNA, H/ACA box 23 (SNORA23) on chromos	1.30766
11	WEE1 homolog (S. pombe) (WEE1)	1.30766
11	zinc finger protein 143 (ZNF143)	1.30766
17	ATPase, H+ transporting, lysosomal V0 subunit a1 (ATP6V0A1)	1.30747
17	hydroxysteroid (17-beta) dehydrogenase 1 (HSD17B1)	1.30747
17	hypothetical protein LOC162427 (LOC162427)	1.30747
17	MAX-like protein X (MLX), transcript variant 3	1.30747
17	N-acetylglucosaminidase, alpha- (Sanfilippo disease IIIB) (NAGLU)	1.30747
17	polymerase I and transcript release factor (PTRF)	1.30747
17	PSMC3 interacting protein (PSMC3IP), transcript variant 2	1.30747
17	tubulin, gamma 1 (TUBG1)	1.30747
16	component of oligomeric golgi complex 8 (COG8)	1.30724
16	cytochrome b5 type B (outer mitochondrial membrane) (CYB5B)	1.30724
16	nuclear import 7 homolog (S. cerevisiae) (NIP7)	1.30724
16	peptide deformylase (mitochondrial) (PDF)	1.30724
16	telomeric repeat binding factor 2 (TERF2)	1.30724
16	transmembrane emp24 protein transport domain containing 6 (TMED6)	1.30724
16	vacuolar protein sorting 4 homolog A (S. cerevisiae) (VPS4A)	1.30724
16	chromosome 16 open reading frame 72 (C16orf72)	1.30645
16	ubiquitin specific peptidase 7 (herpes virus-associated) (USP7)	1.30645
9	cerebral endothelial cell adhesion molecule 1 (CEECAM1)	1.30642
9	chromosome 9 open reading frame 74 (C9orf74)	1.30642
9	coenzyme Q4 homolog (S. cerevisiae) (COQ4)	1.30642
9	GLE1 RNA export mediator-like (yeast) (GLE1L), transcript variant 1	1.30642
9	outer dense fiber of sperm tails 2 (ODF2), transcript variant 1	1.30642
9	solute carrier family 27 (fatty acid transporter), member 4 (SLC27A4)	1.30642
9	spectrin, alpha, non-erythrocytic 1 (alpha-fodrin) (SPTAN1)	1.30642
16	G1 to S phase transition 1 (GSPT1)	1.30629
16	ribosomal L1 domain containing 1 (RSL1D1)	1.30629
16	stannin (SNN)	1.30629
16	thioredoxin domain containing 11 (TXNDC11)	1.30629
16	zinc finger CCCH-type containing 7A (ZC3H7A)	1.30629
19	coiled-coil domain containing 114 (CCDC114)	1.30554
19	epithelial membrane protein 3 (EMP3)	1.30554
19	glutamate receptor, ionotropic, N-methyl D-aspartate 2D (GRIN2D)	1.30554
19	glutamate-rich WD repeat containing 1 (GRWD1)	1.30554
19	KDEL (Lys-Asp-Glu-Leu) endoplasmic reticulum protein retention receptor 1 (KDELR1)	1.30554
19	pleckstrin homology, Sec7 and coiled-coil domains 2 (cytohesin-2) (PSCD2), transcript variant 2	1.30554
19	potassium inwardly-rectifying channel, subfamily J, member 14 (KCNJ14), transcript variant 1	1.30554
19	synaptogyrin 4 (SYNGR4)	1.30554
19	transmembrane protein 143 (TMEM143)	1.30554
19	zinc finger protein 114 (ZNF114)	1.30554
16	chromosome transmission fidelity factor 8 homolog (S. cerevisiae) (CTF8), transcript variant 2	1.30532
16	cirrhosis, autosomal recessive 1A (cirhin) (CIRH1A)	1.30532
16	hyaluronan synthase 3 (HAS3), transcript variant 2	1.30532
16	hypothetical protein FLJ12331 (FLJ12331)	1.30532
12	acyl-Coenzyme A dehydrogenase family, member 10 (ACAD10)	1.30531
12	ataxin 2 (ATXN2)	1.30531
12	BRCA1 associated protein (BRAP)	1.30531
12	SH2B adaptor protein 3 (SH2B3)	1.30531
7	actin-like 6B (ACTL6B)	1.30483
7	bin3, bicoid-interacting 3, homolog (Drosophila) (BCDIN3)	1.30483
7	F-box protein 24 (FBXO24), transcript variant 1	1.30483
7	HIV-1 Rev binding protein-like (HRBL)	1.30483
7	hypothetical LOC402573 (LOC402573)	1.30483
7	hypothetical protein FLJ37538 (FLJ37538)	1.30483
7	hypothetical protein MGC22793 (MGC22793)	1.30483
7	leucine-rich repeats and calponin homology (CH) domain containing 4 (LRCH4)	1.30483
7	motile sperm domain containing 3 (MOSPD3), transcript variant 2	1.30483
7	paired immunoglobin-like type 2 receptor alpha (PILRA), transcript variant 3	1.30483
7	procollagen C-endopeptidase enhancer (PCOLCE)	1.30483
7	TSC22 domain family, member 4 (TSC22D4)	1.30483
7	zinc finger, CW type with PWWP domain 1 (ZCWPW1)	1.30483
22	cold shock domain containing C2, RNA binding (CSDC2)	1.30481
22	DNA segment, Chr 15, Wayne State University 75, expressed (D15Wsu75e)	1.30481
22	hypothetical protein FLJ22349 (FLJ22349)	1.30481
22	hypothetical protein FLJ23584 (FLJ23584)	1.30481
22	meiosis defective 1 (MEI1)	1.30481
22	NHP2 non-histone chromosome protein 2-like 1 (S. cerevisiae) (NHP2L1), transcript variant 2	1.30481
22	phosphomannomutase 1 (PMM1)	1.30481
22	polymerase (RNA) III (DNA directed) polypeptide H (22.9kD) (POLR3H), transcript variant 4	1.30481
22	X-ray repair complementing defective repair in Chinese hamster cells 6 (Ku autoantigen, 70kDa) (XRCC6)	1.30481
16	aldolase A, fructose-bisphosphate (ALDOA), transcript variant 1	1.3046
16	bolA-like 2B (E. coli) (BOLA2B)	1.3046
16	coiled-coil domain containing 95 (CCDC95)	1.3046
16	coronin, actin binding protein, 1A (CORO1A)	1.3046
16	double C2-like domains, alpha (DOC2A)	1.3046
16	GIY-YIG domain containing 1 (GIYD1), transcript variant 1	1.3046
16	glycerophosphodiester phosphodiesterase domain containing 3 (GDPD3), transcript variant 1	1.3046
16	HIRA interacting protein 3 (HIRIP3)	1.3046
16	LOC112869 pseudogene (LOC613038) on chromos	1.3046
16	mitogen-activated protein kinase 3 (MAPK3), transcript variant 2	1.3046
16	nuclear pore complex interacting protein pseudogene (LOC613037) on chromos	1.3046
16	PI-3-kinase-related kinase SMG-1 pseudogene (LOC595101) on chromos	1.3046
16	protein phosphatase 4 (formerly X), catalytic subunit (PPP4C)	1.3046
16	sulfotransferase family, cytosolic, 1A, phenol-preferring, member 3 (SULT1A3), transcript variant 3	1.3046
16	T-box 6 (TBX6), transcript variant 1	1.3046
16	yippee-like 3 (Drosophila) (YPEL3)	1.3046
7	abhydrolase domain containing 11 (ABHD11), transcript variant 4	1.30399
7	claudin 3 (CLDN3)	1.30399
7	claudin 4 (CLDN4)	1.30399
7	Williams Beuren syndrome chromosome region 18 (WBSCR18)	1.30399
7	Williams Beuren syndrome chromosome region 22 (WBSCR22)	1.30399
7	Williams Beuren syndrome chromosome region 27 (WBSCR27)	1.30399
7	Williams-Beuren syndrome chromosome region 28 (WBSCR28)	1.30399
22	coiled-coil domain containing 116 (CCDC116)	1.30398
22	hypothetical protein LOC220686 (LOC220686)	1.30398
22	peptidylprolyl isomerase (cyclophilin)-like 2 (PPIL2), transcript variant 1	1.30398
22	similar to phosphatidylinositol 4-kinase alpha (LOC375133)	1.30398
22	stromal cell-derived factor 2-like 1 (SDF2L1)	1.30398
22	ubiquitin-conjugating enzyme E2L 3 (UBE2L3), transcript variant 2	1.30398
22	yippee-like 1 (Drosophila) (YPEL1)	1.30398
12	chromosome 12 open reading frame 22 (C12orf22)	1.30359
12	DAZ associated protein 2 (DAZAP2)	1.30359
12	LETM1 domain containing 1 (LETMD1), transcript variant 2	1.30359
12	POU domain, class 6, transcription factor 1 (POU6F1)	1.30359
12	small trans-membrane and glycosylated protein (LOC57228), transcript variant 1	1.30359
12	solute carrier family 11 (proton-coupled divalent metal ion transporters), member 2 (SLC11A2)	1.30359
12	transcription factor CP2 (TFCP2)	1.30359
17	DEAH (Asp-Glu-Ala-His) box polypeptide 40 pseudogene (DHX40P) on chromos	1.30346
17	ribosomal protein S6 kinase, 70kDa, polypeptide 1 (RPS6KB1)	1.30346
17	tubulin, delta 1 (TUBD1)	1.30346
1	3-hydroxymethyl-3-methylglutaryl-Coenzyme A lyase (hydroxymethylglutaricaciduria) (HMGCL)	1.30345
1	cannabinoid receptor 2 (macrophage) (CNR2)	1.30345
1	chromosome 1 open reading frame 128 (C1orf128)	1.30345
1	fucosidase, alpha-L- 1, tissue (FUCA1)	1.30345
1	FUS interacting protein (serine/arginine-rich) 1 (FUSIP1), transcript variant 1	1.30345
1	lysophospholipase II (LYPLA2)	1.30345
1	proline-rich nuclear receptor coactivator 2 (PNRC2)	1.30345
1	UDP-galactose-4-epimerase (GALE), transcript variant 2	1.30345
22	chromosome 22 open reading frame 30 (C22orf30)	1.30338
22	DEP domain containing 5 (DEPDC5), transcript variant 1	1.30338
22	phosphatidylserine decarboxylase (PISD)	1.30338
1	chromosome 1 open reading frame 163 (C1orf163)	1.30287
1	enoyl Coenzyme A hydratase domain containing 2 (ECHDC2)	1.30287
1	sterol carrier protein 2 (SCP2), transcript variant 1	1.30287
1	zyg-11 homolog B (C. elegans) (ZYG11B)	1.30287
11	DKFZP564J0863 protein (DKFZP564J0863)	1.30279
11	hypothetical protein BC007540 (LOC144097)	1.30279
11	MAP/microtubule affinity-regulating kinase 2 (MARK2), transcript variant 3	1.30279
11	REST corepressor 2 (RCOR2)	1.30279
11	reticulon 3 (RTN3), transcript variant 3	1.30279
7	GTF2IRD2 pseudogene (GTF2IRD2P) on chromo	1.30267
7	hypothetical LOC441257 (LOC441257)	1.30267
7	NOL1/NOP2/Sun domain family, member 5 (NSUN5), transcript variant 1	1.30267
7	similar to Cohesin subunit SA-3 (Stromal antigen 3) (Stromalin 3) (SCC3 homolog 3) (LOC442578)	1.30267
7	similar to Williams Beuren syndrome chromosome region 19 (LOC389517)	1.30267
7	tripartite motif-containing 50 (TRIM50)	1.30267
19	adaptor-related protein complex 2, sigma 1 subunit (AP2S1), transcript variant AP17delta	1.30264
19	fukutin related protein (FKRP), transcript variant 2	1.30264
19	glucocorticoid receptor DNA binding factor 1 (GRLF1)	1.30264
19	neuronal PAS domain protein 1 (NPAS1)	1.30264
19	solute carrier family 1 (neutral amino acid transporter), member 5 (SLC1A5)	1.30264
19	chromosome 19 open reading frame 15 (C19orf15)	1.30255
19	chromosome 19 open reading frame 33 (C19orf33)	1.30255
19	D4, zinc and double PHD fingers family 1 (DPF1)	1.30255
19	hypothetical LOC541469 protein (LOC541469)	1.30255
19	potassium channel, subfamily K, member 6 (KCNK6)	1.30255
19	protein phosphatase 1, regulatory (inhibitor) subunit 14A (PPP1R14A)	1.30255
19	serine peptidase inhibitor, Kunitz type, 2 (SPINT2)	1.30255
19	Yip1 interacting factor homolog B (S. cerevisiae) (YIF1B), transcript variant 4	1.30255
12	cyclin-dependent kinase 2 (CDK2), transcript variant 1	1.30244
12	diacylglycerol kinase, alpha 80kDa (DGKA), transcript variant 3	1.30244
12	DnaJ (Hsp40) homolog, subfamily C, member 14 (DNAJC14)	1.30244
12	matrix metallopeptidase 19 (MMP19), transcript variant 1	1.30244
12	ORM1-like 2 (S. cerevisiae) (ORMDL2)	1.30244
12	RAB5B, member RAS oncogene family (RAB5B)	1.30244
12	ribosomal protein S26 (RPS26)	1.30244
12	silver homolog (mouse) (SILV)	1.30244
12	sulfite oxidase (SUOX), nuclear gene encoding mitochondrial protein, transcript variant 2	1.30244
12	within bgcn homolog (Drosophila) (WIBG)	1.30244
12	zinc finger protein, subfamily 1A, 4 (Eos) (ZNFN1A4)	1.30244
15	ChaC, cation transport regulator-like 1 (E. coli) (CHAC1)	1.30209
15	delta-like 4 (Drosophila) (DLL4)	1.30209
15	exonuclease 3'-5' domain-like 1 (EXDL1)	1.30209
15	INO80 complex homolog 1 (S. cerevisiae) (INOC1)	1.30209
4	huntingtin interacting protein 2 (HIP2)	1.30193
4	hypothetical protein LOC201895 (LOC201895)	1.30193
4	lipoic acid synthetase (LIAS), nuclear gene encoding mitochondrial protein, transcript variant 1	1.30193
4	ribosomal protein L9 (RPL9), transcript variant 1	1.30193
4	UDP-glucose dehydrogenase (UGDH)	1.30193
16	DDX19-DDX19L protein (DDX19-DDX19L)	1.3019
16	DEAD (Asp-Glu-Ala-As) box polypeptide 19A (DDX19A)	1.3019
16	DEAD (Asp-Glu-Ala-As) box polypeptide 19B (DDX19B), transcript variant 2	1.3019
16	exosome component 6 (EXOSC6)	1.3019
16	hypothetical protein MGC34761 (MGC34761)	1.3019
16	pyruvate dehydrogenase phosphatase regulatory subunit (PDPR)	1.3019
7	huntingtin interacting protein 1 (HIP1)	1.3011
7	postmeiotic segregation increased 2-like 3 (PMS2L3), transcript variant 2	1.3011
1	acyl-Coenzyme A binding domain containing 3 (ACBD3)	1.30099
1	H3 histone, family 3A (H3F3A)	1.30099
1	lin-9 homolog (C. elegans) (LIN9)	1.30099
1	Mix1 homeobox-like 1 (Xenopus laevis) (MIXL1)	1.30099
17	centaurin, alpha 2 (CENTA2)	1.30088
17	chromosome 17 open reading frame 42 (C17orf42)	1.30088
17	divergent-paired related homeobox pseudogene 4 (DPRXP4) on chromos	1.30088
17	ring finger protein 135 (RNF135), transcript variant 2	1.30088
19	F-box protein 17 (FBXO17), transcript variant 2	1.30084
19	F-box protein 27 (FBXO27)	1.30084
19	p21(CDKN1A)-activated kinase 4 (PAK4), transcript variant 6	1.30084
19	purple acid phosphatase long form (FLJ16165)	1.30084
19	similar to F-box only protein 2 (LOC342897)	1.30084
20	chromosome 20 open reading frame 132 (C20orf132), transcript variant 1	1.30061
20	retinoblastoma-like 1 (p107) (RBL1), transcript variant 1	1.30061
20	ribophorin II (RPN2)	1.30061
11	ATP/GTP binding protein-like 2 (AGBL2)	1.3004
11	C1q and tumor necrosis factor related protein 4 (C1QTNF4)	1.3004
11	CUG triplet repeat, RNA binding protein 1 (CUGBP1), transcript variant 1	1.3004
11	kelch repeat and BTB (POZ) domain containing 4 (KBTBD4), transcript variant 1	1.3004
11	mitochondrial carrier homolog 2 (C. elegans) (MTCH2), nuclear gene encoding mitochondrial protein	1.3004
11	NADH dehydrogenase (ubiquinone) Fe-S protein 3, 30kDa (NADH-coenzyme Q reductase) (NDUFS3)	1.3004
11	proteasome (prosome, macropain) 26S subunit, ATPase, 3 (PSMC3)	1.3004
11	receptor-associated protein of the synapse, 43kD (RAPSN), transcript variant 1	1.3004
11	solute carrier family 39 (zinc transporter), member 13 (SLC39A13)	1.3004
19	calpain, small subunit 1 (CAPNS1), transcript variant 1	1.30032
19	chromosome 19 open reading frame 46 (C19orf46)	1.30032
19	CLIP-170-related protein (CLIPR-59)	1.30032
19	cytochrome c oxidase subunit VIIa polypeptide 1 (muscle) (COX7A1)	1.30032
19	cytoskeleton associated protein 1 (CKAP1)	1.30032
19	polymerase (RNA) II (DNA directed) polypeptide I, 14.5kDa (POLR2I)	1.30032
19	THAP domain containing 8 (THAP8)	1.30032
19	WD repeat domain 62 (WDR62)	1.30032
19	zinc finger protein 146 (ZNF146)	1.30032
12	apolipoprotein F (APOF)	1.30024
12	citrate synthase (CS), nuclear gene encoding mitochondrial protein, transcript variant 1	1.30024
12	coenzyme Q10 homolog A (S. cerevisiae) (COQ10A)	1.30024
12	family with sequence similarity 62 (C2 domain containing), member A (FAM62A)	1.30024
12	interleukin 23, alpha subunit p19 (IL23A)	1.30024
12	myosin, light polypeptide 6, alkali, smooth muscle and non-muscle (MYL6), transcript variant 1	1.30024
12	myosin, light polypeptide 6B, alkali, smooth muscle and non-muscle (MYL6B)	1.30024
12	oligonucleotide/oligosaccharide-binding fold containing 2B (OBFC2B)	1.30024
12	proliferation-associated 2G4, 38kDa (PA2G4)	1.30024
12	ribosomal protein L41 (RPL41), transcript variant 2	1.30024
12	ring finger protein 41 (RNF41), transcript variant 3	1.30024
12	signal transducer and activator of transcription 2, 113kDa (STAT2)	1.30024
12	solute carrier family 39 (metal ion transporter), member 5 (SLC39A5)	1.30024
12	SWI/SNF related, matrix associated, actin dependent regulator of chromatin, subfamily c, member 2 (SMARCC2), transcript variant 2	1.30024
12	transmembrane protein 4 (TMEM4)	1.30024
12	ubiquitin specific peptidase 52 (USP52)	1.30024
12	v-erb-b2 erythroblastic leukemia viral oncogene homolog 3 (avian) (ERBB3), transcript variant 1	1.30024
12	zinc finger CCCH-type containing 10 (ZC3H10)	1.30024
1	calsyntenin 1 (CLSTN1), transcript variant 1	1.29998
1	catenin, beta interacting protein 1 (CTNNBIP1), transcript variant 1	1.29998
1	hypothetical protein LOC645010 (FLJ16126)	1.29998
1	phosphoinositide-3-kinase, catalytic, delta polypeptide (PIK3CD)	1.29998
19	amino-terminal enhancer of split (AES), transcript variant 1	1.29992
19	thimet oligopeptidase 1 (THOP1)	1.29992
19	transducin-like enhancer of split 2 (E(sp1) homolog, Drosophila) (TLE2)	1.29992
19	transducin-like enhancer of split 6 (E(sp1) homolog, Drosophila) (TLE6)	1.29992
19	zinc finger protein 554 (ZNF554)	1.29992
19	zinc finger protein 555 (ZNF555)	1.29992
19	zinc finger protein 556 (ZNF556)	1.29992
19	zinc finger protein 57 (ZNF57)	1.29992
19	zinc finger protein 77 (ZNF77)	1.29992
10	chromosome 10 open reading frame 114 (C10orf114)	1.2995
10	hypothetical protein LOC387640 (FLJ45187)	1.2995
10	myeloid/lymphoid or mixed-lineage leukemia (trithorax homolog, Drosophila); translocated to, 10 (MLLT10), transcript variant 1	1.2995
19	hypothetical locus FLJ25758 (FLJ25758)	1.29948
19	insulin receptor (INSR)	1.29948
19	methyl-CpG binding domain protein 3-like 2 (MBD3L2)	1.29948
19	zinc finger protein 557 (ZNF557)	1.29948
10	cAMP responsive element modulator (CREM), transcript variant 18	1.29941
10	cullin 2 (CUL2)	1.29941
1	AT rich interactive domain 1A (SWI- like) (ARID1A), transcript variant 1	1.29916
1	high-mobility group nucleosomal binding domain 2 (HMGN2)	1.29916
1	ribosomal protein S6 kinase, 90kDa, polypeptide 1 (RPS6KA1), transcript variant 1	1.29916
7	adaptor-related protein complex 4, mu 1 subunit (AP4M1)	1.29873
7	COP9 constitutive photomorphogenic homolog subunit 6 (Arabidopsis) (COPS6)	1.29873
7	galactose-3-O-sulfotransferase 4 (GAL3ST4)	1.29873
7	glypican 2 (cerebroglycan) (GPC2)	1.29873
7	hypothetical protein FLJ10925 (FLJ10925)	1.29873
7	hypothetical protein LOC79037 (MGC2463)	1.29873
7	MCM7 minichromosome maintenance deficient 7 (S. cerevisiae) (MCM7), transcript variant 1	1.29873
7	opposite strand transcription unit to STAG3 (GATS)	1.29873
7	paired immunoglobin-like type 2 receptor beta (PILRB), transcript variant 1	1.29873
7	PRotein Associated with Tlr4 (MGC40499)	1.29873
7	similar to CG14977-PA (LOC389541)	1.29873
7	similar to hypothetical protein MGC49416 (LOC255374)	1.29873
7	similar to Williams Beuren syndrome chromosome region 19 (MGC57359)	1.29873
7	stromal antigen 3 (STAG3)	1.29873
7	TAF6 RNA polymerase II, TATA box binding protein (TBP)-associated factor, 80kDa (TAF6), transcript variant 2	1.29873
10	calcium/calmodulin-dependent protein kinase ID (CAMK1D), transcript variant 2	1.29863
10	chromosome 10 open reading frame 7 (C10orf7)	1.29863
5	CDC23 (cell division cycle 23, yeast, homolog) (CDC23)	1.29858
5	cell division cycle 25C (CDC25C), transcript variant 1	1.29858
5	family with sequence similarity 53, member C (FAM53C)	1.29858
5	GDNF family receptor alpha 3 (GFRA3)	1.29858
5	jumonji domain containing 1B (JMJD1B)	1.29858
5	kinesin family member 20A (KIF20A)	1.29858
5	receptor accessory protein 2 (REEP2)	1.29858
2	baculoviral IAP repeat-containing 6 (apollon) (BIRC6)	1.29857
2	caspase recruitment domain family, member 12 (CARD12)	1.29857
2	solute carrier family 30 (zinc transporter), member 6 (SLC30A6)	1.29857
2	spastin (SPAST), transcript variant 2	1.29857
2	Yip1 domain family, member 4 (YIPF4)	1.29857
19	chromatin assembly factor 1, subunit A (p150) (CHAF1A)	1.2984
19	fibronectin type III and SPRY domain containing 1 (FSD1)	1.2984
19	hepatoma-derived growth factor-related protein 2 (HDGF2), transcript variant 1	1.2984
19	hypothetical protein FLJ14981 (FLJ14981)	1.2984
19	leucine-rich alpha-2-glycoprotein 1 (LRG1)	1.2984
19	sema domain, transmembrane domain (TM), and cytoplasmic domain, (semaphorin) 6B (SEMA6B), transcript variant SEMA6B.3	1.2984
19	SH3-domain GRB2-like 1 (SH3GL1)	1.2984
19	signal-transducing adaptor protein-2 (STAP2), transcript variant 1	1.2984
19	Src homology 2 domain containing transforming protein D (SHD)	1.2984
19	transmembrane and immunoglobulin domain containing 2 (TMIGD2)	1.2984
19	UBX domain containing 1 (UBXD1)	1.2984
9	carnitine acetyltransferase (CRAT), transcript variant 1	1.29798
9	dolichyl pyrophosphate phosphatase 1 (DOLPP1)	1.29798
9	family with sequence similarity 73, member B (FAM73B)	1.29798
9	immediate early response 5-like (IER5L)	1.29798
9	nucleoporin 188kDa (NUP188)	1.29798
9	phytanoyl-CoA dioxygenase domain containing 1 (PHYHD1)	1.29798
9	protein phosphatase 2A, regulatory subunit B' (PR 53) (PPP2R4), transcript variant 3	1.29798
9	SH3-domain GRB2-like endophilin B2 (SH3GLB2)	1.29798
9	transmembrane protein 15 (TMEM15)	1.29798
19	DIRAS family, GTP-binding RAS-like 1 (DIRAS1)	1.29795
19	growth arrest and DNA-damage-inducible, beta (GADD45B)	1.29795
19	guanine nucleotide binding protein (G protein), gamma 7 (GNG7)	1.29795
19	small glutamine-rich tetratricopeptide repeat (TPR)-containing, alpha (SGTA)	1.29795
19	solute carrier family 39 (zinc transporter), member 3 (SLC39A3), transcript variant 1	1.29795
12	chromosome 12 open reading frame 62 (C12orf62)	1.29785
12	glycerol-3-phosphate dehydrogenase 1 (soluble) (GPD1)	1.29785
12	LAG1 longevity assurance homolog 5 (S. cerevisiae) (LASS5)	1.29785
12	LIM domain and actin binding 1 (LIMA1)	1.29785
12	SWI/SNF related, matrix associated, actin dependent regulator of chromatin, subfamily d, member 1 (SMARCD1), transcript variant 1	1.29785
16	RUN domain containing 2C (RUNDC2C) on chromos	1.29746
16	SLC7A5 pseudogene (IMAA) on chromos	1.29746
22	ATPase, H+ transporting, lysosomal 31kDa, V1 subunit E1 (ATP6V1E1), transcript variant 2	1.29741
22	BCL2-like 13 (apoptosis facilitator) (BCL2L13), nuclear gene encoding mitochondrial protein	1.29741
22	BH3 interacting domain death agonist (BID), transcript variant 2	1.29741
17	proline rich 6 (PRR6)	1.29733
17	ubiquitin B (UBB)	1.29733
19	chromosome 19 open reading frame 40 (C19orf40)	1.29653
19	G patch domain containing 1 (GPATC1)	1.29653
19	low density lipoprotein receptor-related protein 3 (LRP3)	1.29653
19	rhophilin, Rho GTPase binding protein 2 (RHPN2)	1.29653
19	solute carrier family 7, (neutral amino acid transporter, y+ system) member 10 (SLC7A10)	1.29653
X	DEAD (Asp-Glu-Ala-Asp) box polypeptide 3, X-linked (DDX3X)	1.29648
X	nyctalopin (NYX)	1.29648
19	ethylmalonic encephalopathy 1 (ETHE1)	1.29628
19	immunity-related GTPase family, cinema (IRGC)	1.29628
19	immunity-related GTPase family, Q (IRGQ)	1.29628
19	immunoglobulin superfamily, member 4C (IGSF4C)	1.29628
19	LY6/PLAUR domain containing 3 (LYPD3)	1.29628
19	plasminogen activator, urokinase receptor (PLAUR), transcript variant 2	1.29628
19	pleckstrin homology-like domain, family B, member 3 (PHLDB3)	1.29628
19	X-ray repair complementing defective repair in Chinese hamster cells 1 (XRCC1)	1.29628
19	zinc finger protein 428 (ZNF428)	1.29628
19	zinc finger protein 575 (ZNF575)	1.29628
19	zinc finger protein 576 (ZNF576)	1.29628
7	KIAA0265 protein (KIAA0265)	1.29608
7	ubiquitin-conjugating enzyme E2H (UBC8 homolog, yeast) (UBE2H), transcript variant 1	1.29608
7	zinc finger, C3HC-type containing 1 (ZC3HC1)	1.29608
7	potassium channel tetramerisation domain containing 7 (KCTD7)	1.29579
7	RAB guanine nucleotide exchange factor (GEF) 1 pseudogene (LOC493754) on chromo	1.29579
15	DnaJ (Hsp40) homolog, subfamily C, member 17 (DNAJC17)	1.29575
15	family with sequence similarity 82, member C (FAM82C)	1.29575
15	GTP cyclohydrolase I feedback regulator (GCHFR)	1.29575
15	protein phosphatase 1, regulatory (inhibitor) subunit 14D (PPP1R14D)	1.29575
15	RAD51 homolog (RecA homolog, E. coli) (S. cerevisiae) (RAD51), transcript variant 2	1.29575
15	ras homolog gene family, member V (RHOV)	1.29575
15	serine peptidase inhibitor, Kunitz type 1 (SPINT1), transcript variant 2	1.29575
15	vacuolar protein sorting protein 18 (VPS18)	1.29575
15	zinc finger, FYVE domain containing 19 (ZFYVE19)	1.29575
20	chromosome 20 open reading frame 152 (C20orf152)	1.29575
20	SCAN domain containing 1 (SCAND1), transcript variant 1	1.29575
7	hypothetical gene supported by BC031661 (LOC389458)	1.2954
7	RB-associated KRAB repressor (RBAK)	1.2954
7	WD repeat domain, phosphoinositide interacting 2 (WIPI2), transcript variant 4	1.2954
5	calcium modulating ligand (CAMLG)	1.29512
5	chromosome 5 open reading frame 24 (C5orf24)	1.29512
5	DEAD (Asp-Glu-Ala-Asp) box polypeptide 46 (DDX46)	1.29512
5	SAR1 gene homolog B (S. cerevisiae) (SAR1B), transcript variant 1	1.29512
16	adenylate cyclase 9 (ADCY9)	1.2949
19	calcium channel, voltage-dependent, gamma subunit 6 (CACNG6), transcript variant 3	1.29482
19	calcium channel, voltage-dependent, gamma subunit 8 (CACNG8)	1.29482
19	CCR4-NOT transcription complex, subunit 3 (CNOT3)	1.29482
19	leukocyte immunoglobulin-like receptor, subfamily B (with TM and ITIM domains), member 3 (LILRB3)	1.29482
19	leukocyte receptor cluster (LRC) member 1 (LENG1)	1.29482
19	leukocyte receptor cluster (LRC) member 4 (LENG4)	1.29482
19	NADH dehydrogenase (ubiquinone) 1 alpha subcomplex, 3, 9kDa (NDUFA3)	1.29482
19	osteoclast-associated receptor (OSCAR), transcript variant 1	1.29482
19	PRP31 pre-mRNA processing factor 31 homolog (S. cerevisiae) (PRPF31)	1.29482
19	ribosomal protein S9 (RPS9)	1.29482
19	TCF3 (E2A) fusion partner (in childhood Leukemia) (TFPT)	1.29482
19	transmembrane channel-like 4 (TMC4)	1.29482
19	tRNA splicing endonuclease 34 homolog (S. cerevisiae) (TSEN34)	1.29482
19	V-set and transmembrane domain containing 1 (VSTM1)	1.29482
19	apolipoprotein C-II (APOC2)	1.29463
19	apolipoprotein C-IV (APOC4)	1.29463
19	cleft lip and palate associated transmembrane protein 1 (CLPTM1)	1.29463
19	gem (nuclear organelle) associated protein 7 (GEMIN7), transcript variant 3	1.29463
19	NTPase, KAP family P-loop domain containing 1 (NKPD1)	1.29463
19	protein 7 transactivated by hepatitis B virus X antigen (HBxAg) (XTP7)	1.29463
19	splicing factor, arginine/serine-rich 16 (suppressor-of-white-apricot homolog, Drosophila) (SFRS16)	1.29463
19	trafficking protein particle complex 6A (TRAPPC6A)	1.29463
19	v-rel reticuloendotheliosis viral oncogene homolog B, nuclear factor of kappa light polypeptide gene enhancer in B-cells 3 (avian) (RELB)	1.29463
19	zinc finger protein 342 (ZNF342)	1.29463
1	AKR7 family pseudogene (AFARP1) on chromo	1.29411
1	leucine-rich repeats and immunoglobulin-like domains 2 (LRIG2)	1.29411
1	solute carrier family 16, member 1 (monocarboxylic acid transporter 1) (SLC16A1)	1.29411
12	DNA-damage-inducible transcript 3 (DDIT3)	1.29401
12	dynactin 2 (p50) (DCTN2)	1.29401
12	glioma-associated oncogene homolog 1 (zinc finger protein) (GLI1)	1.29401
12	inhibin, beta C (INHBC)	1.29401
12	inhibin, beta E (INHBE)	1.29401
12	kinesin family member 5A (KIF5A)	1.29401
12	methionine-tRNA synthetase (MARS)	1.29401
12	methyl-CpG binding domain protein 6 (MBD6)	1.29401
12	Rho GTPase activating protein 9 (ARHGAP9)	1.29401
16	chromosome 16 open reading frame 77 (C16orf77)	1.29384
16	component of oligomeric golgi complex 4 (COG4)	1.29384
16	fucokinase (FUK)	1.29384
16	splicing factor 3b, subunit 3, 130kDa (SF3B3)	1.29384
16	ST3 beta-galactoside alpha-2,3-sialyltransferase 2 (ST3GAL2)	1.29384
22	DnaJ (Hsp40) homolog, subfamily B, member 7 (DNAJB7)	1.29383
22	melanin-concentrating hormone receptor 1 (MCHR1)	1.29383
22	solute carrier family 25 (mitochondrial carrier; peroxisomal membrane protein, 34kDa), member 17 (SLC25A17), nuclear gene encoding mitochondrial protein	1.29383
22	suppression of tumorigenicity 13 (colon carcinoma) (Hsp70 interacting protein) (ST13)	1.29383
22	X-prolyl aminopeptidase (aminopeptidase P) 3, putative (XPNPEP3)	1.29383
3	glycosyltransferase 8 domain containing 1 (GLT8D1), transcript variant 3	1.29339
3	guanine nucleotide binding protein-like 3 (nucleolar) (GNL3), transcript variant 3	1.29339
3	inter-alpha (globulin) inhibitor H1 (ITIH1)	1.29339
3	inter-alpha (globulin) inhibitor H3 (ITIH3)	1.29339
3	inter-alpha (globulin) inhibitor H4 (plasma Kallikrein-sensitive glycoprotein) (ITIH4)	1.29339
3	NIMA (never in mitosis gene a)-related kinase 4 (NEK4)	1.29339
3	polybromo 1 (PB1), transcript variant 2	1.29339
3	signal peptidase complex subunit 1 homolog (S. cerevisiae) (SPCS1)	1.29339
22	aconitase 2, mitochondrial (ACO2), nuclear gene encoding mitochondrial protein	1.29335
22	PHD finger protein 5A (PHF5A)	1.29335
22	Ran GTPase activating protein 1 (RANGAP1)	1.29335
22	thyrotrophic embryonic factor (TEF)	1.29335
22	transducer of ERBB2, 2 (TOB2)	1.29335
22	zinc finger CCCH-type containing 7B (ZC3H7B)	1.29335
16	cadherin 1, type 1, E-cadherin (epithelial) (CDH1)	1.29324
16	cadherin 3, type 1, P-cadherin (placental) (CDH3)	1.29324
17	G protein-coupled receptor 179 (GPR179)	1.29301
17	mitochondrial ribosomal protein L45 (MRPL45), nuclear gene encoding mitochondrial protein	1.29301
17	suppressor of cytokine signaling 7 (SOCS7)	1.29301
17	TBC1 domain family, member 3 (TBC1D3)	1.29301
17	A kinase (PRKA) anchor protein 10 (AKAP10), nuclear gene encoding mitochondrial protein	1.29295
17	aldehyde dehydrogenase 3 family, memberA1 (ALDH3A1)	1.29295
17	unc-51-like kinase 2 (C. elegans) (ULK2)	1.29295
20	nuclear receptor coactivator 3 (NCOA3), transcript variant 2	1.29277
20	sulfatase 2 (SULF2), transcript variant 1	1.29277
7	elastin (supravalvular aortic stenosis, Williams-Beuren syndrome) (ELN)	1.29204
7	LIM domain kinase 1 (LIMK1)	1.29204
7	linker for activation of T cells family, member 2 (LAT2), transcript variant 2	1.29204
7	replication factor C (activator 1) 2, 40kDa (RFC2), transcript variant 2	1.29204
7	Williams-Beuren syndrome chromosome region 1 (WBSCR1), transcript variant 1	1.29204
13	LATS, large tumor suppressor, homolog 2 (Drosophila) (LATS2)	1.29197
13	Sin3A-associated protein, 18kDa (SAP18)	1.29197
5	fibroblast growth factor receptor 4 (FGFR4), transcript variant 1	1.29197
5	lectin, mannose-binding 2 (LMAN2)	1.29197
5	MAX dimerization protein 3 (MXD3)	1.29197
5	nuclear receptor binding SET domain protein 1 (NSD1), transcript variant 2	1.29197
5	px19-like protein (PX19)	1.29197
5	regulator of G-protein signalling 14 (RGS14)	1.29197
19	EPS8-like 1 (EPS8L1), transcript variant 3	1.29188
19	Fc fragment of IgA, receptor for (FCAR), transcript variant 1	1.29188
19	glycoprotein VI (platelet) (GP6)	1.29188
19	killer cell immunoglobulin-like receptor, three domains, long cytoplasmic tail, 2 (KIR3DL2)	1.29188
19	killer cell immunoglobulin-like receptor, two domains, short cytoplasmic tail, 4 (KIR2DS4), transcript variant 1	1.29188
19	NACHT, leucine rich repeat and PYD containing 2 (NALP2)	1.29188
19	NACHT, leucine rich repeat and PYD containing 7 (NALP7), transcript variant 1	1.29188
19	natural cytotoxicity triggering receptor 1 (NCR1)	1.29188
19	protein phosphatase 1, regulatory (inhibitor) subunit 12C (PPP1R12C)	1.29188
19	retinol dehydrogenase 13 (all-trans/9-cis) (RDH13)	1.29188
6	chromosome 6 open reading frame 153 (C6orf153)	1.29147
6	cullin 7 (CUL7)	1.29147
6	FLJ38717 protein (FLJ38717)	1.29147
6	glycine N-methyltransferase (GNMT)	1.29147
6	kelch domain containing 3 (KLHDC3)	1.29147
6	KIAA0240 (KIAA0240)	1.29147
6	kinesin light chain 4 (KLC4), transcript variant 1	1.29147
6	male-enhanced antigen 1 (MEA1)	1.29147
6	mitochondrial ribosomal protein L2 (MRPL2), nuclear gene encoding mitochondrial protein	1.29147
6	peroxisomal biogenesis factor 6 (PEX6)	1.29147
6	protein phosphatase 2, regulatory subunit B (B56), delta isoform (PPP2R5D), transcript variant 1	1.29147
6	ribosomal protein L7-like 1 (RPL7L1)	1.29147
6	trinucleotide repeat containing 5 (TNRC5), transcript variant 1	1.29147
14	aldehyde dehydrogenase 6 family, member A1 (ALDH6A1), nuclear gene encoding mitochondrial protein	1.29105
14	ATP-binding cassette, sub-family D (ALD), member 4 (ABCD4), transcript variant 3	1.29105
14	ceh-10 homeodomain containing homolog (C. elegans) (CHX10)	1.29105
14	chromosome 14 open reading frame 45 (C14orf45)	1.29105
14	chromosome 14 open reading frame 46 (C14orf46)	1.29105
17	CDC6 cell division cycle 6 homolog (S. cerevisiae) (CDC6)	1.29081
17	gap junction protein, chi 1, 31.9kDa (connexin 31.9) (GJC1)	1.29081
17	insulin-like growth factor binding protein 4 (IGFBP4)	1.29081
17	retinoic acid receptor, alpha (RARA), transcript variant 1	1.29081
17	tensin 4 (TNS4)	1.29081
17	topoisomerase (DNA) II alpha 170kDa (TOP2A)	1.29081
1	cAMP responsive element binding protein 3-like 4 (CREB3L4)	1.29055
1	CREB regulated transcription coactivator 2 (CRTC2)	1.29055
1	GATA zinc finger domain containing 2B (GATAD2B)	1.29055
1	jumping translocation breakpoint (JTB)	1.29055
1	nucleoporin 210kDa-like (NUP210L)	1.29055
1	RAB13, member RAS oncogene family (RAB13)	1.29055
1	ribosomal protein S27 (metallopanstimulin 1) (RPS27)	1.29055
1	solute carrier family 27 (fatty acid transporter), member 3 (SLC27A3)	1.29055
1	solute carrier family 39 (zinc transporter), member 1 (SLC39A1)	1.29055
17	arylalkylamine N-acetyltransferase (AANAT)	1.29041
17	family with sequence similarity 100, member B (FAM100B)	1.29041
17	glutamine rich 2 (QRICH2)	1.29041
17	phosphoribosyl pyrophosphate synthetase-associated protein 1 (PRPSAP1)	1.29041
17	rhomboid 5 homolog 2 (Drosophila) (RHBDF2), transcript variant 2	1.29041
17	sphingosine kinase 1 (SPHK1), transcript variant 1	1.29041
17	ubiquitin-conjugating enzyme E2O (UBE2O)	1.29041
1	ADAMTS-like 4 (ADAMTSL4), transcript variant 1	1.29034
1	cathepsin S (CTSS)	1.29034
1	chromosome 1 open reading frame 138 (C1orf138)	1.29034
1	endosulfine alpha (ENSA), transcript variant 1	1.29034
1	extracellular matrix protein 1 (ECM1), transcript variant 2	1.29034
1	golgi phosphoprotein 3-like (GOLPH3L)	1.29034
1	HORMA domain containing 1 (HORMAD1)	1.29034
1	myeloid cell leukemia sequence 1 (BCL2-related) (MCL1), transcript variant 1	1.29034
1	threonyl-tRNA synthetase-like 1 (TARSL1)	1.29034
1	family with sequence similarity 77, member C (FAM77C)	1.28995
1	WD repeat domain 57 (U5 snRNP specific) (WDR57)	1.28995
1	zinc finger, CCHC domain containing 17 (ZCCHC17)	1.28995
19	acyl-CoA synthetase bubblegum family member 2 (ACSBG2)	1.2899
19	myeloid/lymphoid or mixed-lineage leukemia (trithorax homolog, Drosophila); translocated to, 1 (MLLT1)	1.2899
19	N-acylsphingosine amidohydrolase (alkaline ceramidase) 3 (ASAH3)	1.2899
9	family with sequence similarity 78, member A (FAM78A)	1.28985
9	phosphatidic acid phosphatase type 2 domain containing 3 (PPAPDC3)	1.28985
9	protein-O-mannosyltransferase 1 (POMT1)	1.28985
9	small nucleolar RNA, C/D box 62A (SNORD62A) on chromo	1.28985
9	uridine-cytidine kinase 1 (UCK1)	1.28985
17	B9 protein (EPPB9)	1.2897
17	epsin 2 (EPN2), transcript variant 2	1.2897
17	microfibrillar-associated protein 4 (MFAP4)	1.2897
17	mitogen-activated protein kinase 7 (MAPK7), transcript variant 1	1.2897
17	ATPase, Na+/K+ transporting, beta 2 polypeptide (ATP1B2)	1.28957
17	CD68 molecule (CD68), transcript variant 1	1.28957
17	cholinergic receptor, nicotinic, beta 1 (muscle) (CHRNB1)	1.28957
17	chromosome 17 open reading frame 61 (C17orf61)	1.28957
17	chromosome 17 open reading frame 74 (C17orf74)	1.28957
17	chromosome 17 open reading frame 83 (C17orf83)	1.28957
17	fibroblast growth factor 11 (FGF11)	1.28957
17	fragile X mental retardation, autosomal homolog 2 (FXR2)	1.28957
17	mannose-P-dolichol utilization defect 1 (MPDU1)	1.28957
17	neuroligin 2 (NLGN2)	1.28957
17	polymerase (RNA) II (DNA directed) polypeptide A, 220kDa (POLR2A)	1.28957
17	sex hormone-binding globulin (SHBG)	1.28957
17	small nucleolar RNA, C/D box 10 (SNORD10) on chromos	1.28957
17	small nucleolar RNA, H/ACA box 48 (SNORA48) on chromos	1.28957
17	small nucleolar RNA, H/ACA box 67 (SNORA67) on chromos	1.28957
17	spermidine/spermine N1-acetyltransferase 2 (SAT2)	1.28957
17	SRY (sex determining region Y)-box 15 (SOX15)	1.28957
17	transmembrane protein 102 (TMEM102)	1.28957
17	tumor necrosis factor (ligand) superfamily, member 12 (TNFSF12)	1.28957
17	tumor necrosis factor (ligand) superfamily, member 12-member 13 (TNFSF12-TNFSF13)	1.28957
17	tumor necrosis factor (ligand) superfamily, member 13 (TNFSF13), transcript variant beta	1.28957
17	tumor protein p53 (Li-Fraumeni syndrome) (TP53)	1.28957
17	WD repeat domain 79 (WDR79)	1.28957
17	zinc finger and BTB domain containing 4 (ZBTB4)	1.28957
1	aldo-keto reductase family 1, member A1 (aldehyde reductase) (AKR1A1), transcript variant 2	1.28949
1	coiled-coil domain containing 17 (CCDC17)	1.28949
1	GC-rich promoter binding protein 1-like 1 (GPBP1L1)	1.28949
1	intracisternal A particle-promoted polypeptide (IPP)	1.28949
1	methylmalonic aciduria (cobalamin deficiency) cblC type, with homocystinuria (MMACHC)	1.28949
1	nuclear autoantigenic sperm protein (histone-binding) (NASP), transcript variant 1	1.28949
1	peroxiredoxin 1 (PRDX1), transcript variant 1	1.28949
1	transmembrane protein 69 (TMEM69)	1.28949
1	acidic (leucine-rich) nuclear phosphoprotein 32 family, member E (ANP32E)	1.28946
1	anterior pharynx defective 1 homolog A (C. elegans) (APH1A)	1.28946
1	carbonic anhydrase XIV (CA14)	1.28946
1	chromosome 1 open reading frame 51 (C1orf51)	1.28946
1	chromosome 1 open reading frame 54 (C1orf54)	1.28946
1	KIAA0460 (KIAA0460)	1.28946
1	mitochondrial ribosomal protein S21 (MRPS21), nuclear gene encoding mitochondrial protein, transcript variant 2	1.28946
1	pleckstrin homology domain containing, family O member 1 (PLEKHO1)	1.28946
1	PRP3 pre-mRNA processing factor 3 homolog (S. cerevisiae) (PRPF3)	1.28946
13	zinc finger, MYM-type 5 (ZMYM5), transcript variant 1	1.28946
7	deltex homolog 2 (Drosophila) (DTX2)	1.28938
7	scavenger receptor cysteine rich domain containing, group B (4 domains) (SRCRB4D)	1.28938
7	uroplakin 3B (UPK3B), transcript variant 3	1.28938
7	zona pellucida glycoprotein 3 (sperm receptor) (ZP3)	1.28938
14	bromodomain adjacent to zinc finger domain, 1A (BAZ1A), transcript variant 2	1.28929
14	chromosome 14 open reading frame 19 (C14orf19) on chromos	1.28929
14	signal recognition particle 54kDa (SRP54)	1.28929
17	chromosome 17 open reading frame 53 (C17orf53)	1.28928
17	glucose 6 phosphatase, catalytic, 3 (G6PC3)	1.28928
17	histone deacetylase 5 (HDAC5), transcript variant 3	1.28928
17	LSM12 homolog (S. cerevisiae) (LSM12)	1.28928
17	membrane protein, palmitoylated 2 (MAGUK p55 subfamily member 2) (MPP2)	1.28928
17	N-acetylglutamate synthase (NAGS)	1.28928
17	pancreatic polypeptide (PPY)	1.28928
17	peptide YY (PYY)	1.28928
17	transmembrane protein 101 (TMEM101)	1.28928
19	calmodulin 3 (phosphorylase kinase, delta) (CALM3)	1.28913
19	guanine nucleotide binding protein (G protein), gamma 8 (GNG8)	1.28913
19	hypothetical gene supported by AK124070 (LOC400707)	1.28913
19	hypothetical protein FLJ10781 (FLJ10781)	1.28913
19	prostaglandin I2 (prostacyclin) receptor (IP) (PTGIR)	1.28913
19	protein kinase D2 (PRKD2)	1.28913
19	striatin, calmodulin binding protein 4 (STRN4), transcript variant 2	1.28913
19	thymus expressed gene 3-like (MGC15476)	1.28913
19	eukaryotic translation initiation factor 3, subunit 12 (EIF3S12)	1.28909
19	family with sequence similarity 98, member C (FAM98C)	1.28909
19	gametogenetin (GGN)	1.28909
19	proteasome (prosome, macropain) 26S subunit, non-ATPase, 8 (PSMD8)	1.28909
19	RAS guanyl releasing protein 4 (RASGRP4), transcript variant 1	1.28909
19	ryanodine receptor 1 (skeletal) (RYR1)	1.28909
19	sprouty-related, EVH1 domain containing 3 (SPRED3), transcript variant 2	1.28909
3	DEAH (Asp-Glu-Ala-His) box polypeptide 30 (DHX30), transcript variant 1	1.28902
3	microtubule-associated protein 4 (MAP4), transcript variant 1	1.28902
17	ATP synthase, H+ transporting, mitochondrial F0 complex, subunit C1 (subunit 9) (ATP5G1), nuclear gene encoding mitochondrial protein, transcript variant 1	1.28896
17	calcium binding and coiled-coil domain 2 (CALCOCO2)	1.28896
17	gastric inhibitory polypeptide (GIP)	1.28896
17	homeobox B13 (HOXB13)	1.28896
17	small nuclear protein PRAC (PRAC)	1.28896
17	SNF8, ESCRT-II complex subunit, homolog (S. cerevisiae) (SNF8)	1.28896
17	tubulin tyrosine ligase-like family, member 6 (TTLL6)	1.28896
17	ubiquitin-conjugating enzyme E2Z (putative) (UBE2Z)	1.28896
16	FLJ43980 protein (FLJ43980)	1.2889
16	SHC SH2-domain binding protein 1 (SHCBP1)	1.2889
X	A kinase (PRKA) anchor protein 14 (AKAP14), transcript variant 2	1.28841
X	NADH dehydrogenase (ubiquinone) 1 alpha subcomplex, 1, 7.5kDa (NDUFA1), nuclear gene encoding mitochondrial protein	1.28841
X	ribosomal protein L39 (RPL39)	1.28841
X	ring finger protein 113A (RNF113A)	1.28841
X	septin 6 (SEPT6), transcript variant III	1.28841
X	small nucleolar RNA, H/ACA box 69 (SNORA69) on chromo	1.28841
X	UPF3 regulator of nonsense transcripts homolog B (yeast) (UPF3B), transcript variant 2	1.28841
9	GTPase activating protein and VPS9 domains 1 (GAPVD1)	1.28826
9	heat shock 70kDa protein 5 (glucose-regulated protein, 78kDa) (HSPA5)	1.28826
9	protein phosphatase 6, catalytic subunit (PPP6C)	1.28826
9	Rab9 effector protein with kelch motifs (RABEPK)	1.28826
7	BAI1-associated protein 2-like 1 (BAIAP2L1)	1.28807
7	brain protein I3 (BRI3)	1.28807
7	hypothetical protein LOC644975 (FLJ30064)	1.28807
19	aarF domain containing kinase 4 (ADCK4)	1.28796
19	biliverdin reductase B (flavin reductase (NADPH)) (BLVRB)	1.28796
19	inositol 1,4,5-trisphosphate 3-kinase C (ITPKC)	1.28796
19	numb homolog (Drosophila)-like (NUMBL)	1.28796
19	SERTA domain containing 3 (SERTAD3), transcript variant 2	1.28796
19	SH3KBP1 binding protein 1 (SHKBP1)	1.28796
19	spectrin, beta, non-erythrocytic 4 (SPTBN4), transcript variant 1	1.28796
1	E2F transcription factor 2 (E2F2)	1.28784
1	inhibitor of DNA binding 3, dominant negative helix-loop-helix protein (ID3)	1.28784
1	ribosomal protein L11 (RPL11)	1.28784
1	transcription elongation factor B (SIII), polypeptide 3 (110kDa, elongin A) (TCEB3)	1.28784
7	chromosome 7 open reading frame 26 (C7orf26)	1.2877
7	PMS2-C terminal-like (PMS2CL) on chromo	1.2877
7	zinc finger, DHHC-type containing 4 (ZDHHC4)	1.2877
12	ATP synthase, H+ transporting, mitochondrial F1 complex, beta polypeptide (ATP5B), nuclear gene encoding mitochondrial protein	1.28741
12	bromodomain adjacent to zinc finger domain, 2A (BAZ2A)	1.28741
12	glutaminase 2 (liver, mitochondrial) (GLS2), nuclear gene encoding mitochondrial protein	1.28741
12	major intrinsic protein of lens fiber (MIP)	1.28741
12	RNA binding motif, single stranded interacting protein 2 (RBMS2)	1.28741
12	small nucleolar RNA, C/D box 59A (SNORD59A) on chromos	1.28741
12	SPRY domain containing 4 (SPRYD4)	1.28741
12	timeless homolog (Drosophila) (TIMELESS)	1.28741
17	ADAM metallopeptidase domain 11 (ADAM11)	1.28737
17	coiled-coil domain containing 43 (CCDC43)	1.28737
17	DBF4 homolog B (S. cerevisiae) (DBF4B), transcript variant 1	1.28737
17	frizzled homolog 2 (Drosophila) (FZD2)	1.28737
17	hypothetical protein FLJ35848 (FLJ35848)	1.28737
20	cell division cycle 25B (CDC25B), transcript variant 2	1.2872
20	centromere protein B, 80kDa (CENPB)	1.2872
20	chromosome 20 open reading frame 27 (C20orf27)	1.2872
20	chromosome 20 open reading frame 28 (C20orf28)	1.2872
20	chromosome 20 open reading frame 29 (C20orf29)	1.2872
20	heat shock 70kD protein 12B (HSPA12B)	1.2872
20	pantothenate kinase 2 (Hallervorden-Spatz syndrome) (PANK2), nuclear gene encoding mitochondrial protein, transcript variant 3	1.2872
20	ring finger protein 24 (RNF24)	1.2872
20	sialic acid binding Ig-like lectin 1, sialoadhesin (SIGLEC1)	1.2872
20	virus-induced signaling adapter (VISA)	1.2872
10	family with sequence similarity 26, member A (FAM26A)	1.28708
10	family with sequence similarity 26, member B (FAM26B)	1.28708
10	family with sequence similarity 26, member C (FAM26C)	1.28708
10	internexin neuronal intermediate filament protein, alpha (INA)	1.28708
10	polycomb group ring finger 6 (PCGF6), transcript variant 2	1.28708
10	programmed cell death 11 (PDCD11)	1.28708
10	TAF5 RNA polymerase II, TATA box binding protein (TBP)-associated factor, 100kDa (TAF5)	1.28708
10	upregulated during skeletal muscle growth 5 homolog (mouse) (USMG5)	1.28708
19	amyloid beta (A4) precursor-like protein 1 (APLP1), transcript variant 2	1.28703
19	cytochrome c oxidase subunit Vib polypeptide 1 (ubiquitous) (COX6B1)	1.28703
19	ets variant gene 2 (ETV2)	1.28703
19	heat shock protein, alpha-crystallin-related, B6 (HSPB6)	1.28703
19	hematopoietic cell signal transducer (HCST), transcript variant 2	1.28703
19	hypothetical protein BC017947 (LOC148137)	1.28703
19	kin of IRRE like 2 (Drosophila) (KIRREL2), transcript variant 3	1.28703
19	leucine rich repeat and fibronectin type III domain containing 3 (LRFN3)	1.28703
19	myeloid/lymphoid or mixed-lineage leukemia 4 (MLL4)	1.28703
19	nephrosis 1, congenital, Finnish type (nephrin) (NPHS1)	1.28703
19	presenilin enhancer 2 homolog (C. elegans) (PSENEN)	1.28703
19	proline dehydrogenase (oxidase) 2 (PRODH2)	1.28703
19	protein F25965 (F25965)	1.28703
19	sorting nexin 26 (SNX26)	1.28703
19	T-cell activation NFKB-like protein (TA-NFKBH)	1.28703
19	transmembrane protein 149 (TMEM149)	1.28703
19	TYRO protein tyrosine kinase binding protein (TYROBP), transcript variant 1	1.28703
19	U2 small nuclear RNA auxiliary factor 1-like 4 (U2AF1L4), transcript variant 2	1.28703
19	uroplakin 1A (UPK1A)	1.28703
19	zinc finger and BTB domain containing 32 (ZBTB32)	1.28703
22	adenylosuccinate lyase (ADSL)	1.28677
22	megakaryoblastic leukemia (translocation) 1 (MKL1)	1.28677
22	RUN and TBC1 domain containing 3 (RUTBC3)	1.28677
17	ADP-ribosylation factor-like 4D (ARL4D)	1.28658
17	DEAH (Asp-Glu-Ala-His) box polypeptide 8 (DHX8)	1.28658
17	ets variant gene 4 (E1A enhancer binding protein, E1AF) (ETV4)	1.28658
17	transmembrane protein 106A (TMEM106A)	1.28658
17	tyrosine 3-monooxygenase/tryptophan 5-monooxygenase activation protein, epsilon polypeptide (YWHAE)	1.28637
5	adult retina protein (LOC153222)	1.28628
5	ATPase, H+ transporting, lysosomal 9kDa, V0 subunit e (ATP6V0E)	1.28628
5	BCL2/adenovirus E1B 19kDa interacting protein 1 (BNIP1), transcript variant BNIP1-b	1.28628
5	ribosomal protein L26-like 1 (RPL26L1)	1.28628
5	small nucleolar RNA, H/ACA box 74B (SNORA74B) on chromo	1.28628
17	family with sequence similarity 33, member A (FAM33A)	1.28612
17	proline rich 11 (PRR11)	1.28612
17	tripartite motif-containing 37 (TRIM37), transcript variant 2	1.28612
3	hypothetical protein MGC33212 (MGC33212)	1.28609
3	ring finger protein 168 (RNF168)	1.28609
3	transmembrane 4 L six family member 19 (TM4SF19)	1.28609
9	chromosome 9 open reading frame 78 (C9orf78), transcript variant 2	1.28604
9	formin binding protein 1 (FNBP1)	1.28604
9	G protein-coupled receptor 107 (GPR107)	1.28604
9	ubiquitin specific peptidase 20 (USP20), transcript variant 2	1.28604
19	cAMP responsive element binding protein 3-like 3 (CREB3L3)	1.286
19	coiled-coil domain containing 94 (CCDC94)	1.286
19	Epstein-Barr virus induced gene 3 (EBI3)	1.286
19	eukaryotic translation elongation factor 2 (EEF2)	1.286
19	mitogen-activated protein kinase kinase 2 (MAP2K2)	1.286
19	protein inhibitor of activated STAT, 4 (PIAS4)	1.286
19	sirtuin (silent mating type information regulation 2 homolog) 6 (S. cerevisiae) (SIRT6)	1.286
19	small nucleolar RNA, C/D box 37 (SNORD37) on chromos	1.286
19	zinc finger and BTB domain containing 7A (ZBTB7A)	1.286
20	centrosomal protein 250kDa (CEP250), transcript variant 1	1.28571
20	chromosome 20 open reading frame 173 (C20orf173)	1.28571
20	chromosome 20 open reading frame 52 (C20orf52)	1.28571
20	copine I (CPNE1), transcript variant 6	1.28571
20	ERGIC and golgi 3 (ERGIC3), transcript variant 2	1.28571
20	fer-1-like 4 (C. elegans) (FER1L4) on chromos	1.28571
20	growth differentiation factor 5 (cartilage-derived morphogenetic protein-1) (GDF5)	1.28571
20	NFS1 nitrogen fixation 1 (S. cerevisiae) (NFS1), nuclear gene encoding mitochondrial protein	1.28571
20	RNA binding motif protein 12 (RBM12), transcript variant 1	1.28571
20	RNA binding motif protein 39 (RBM39), transcript variant 2	1.28571
20	sperm associated antigen 4 (SPAG4)	1.28571
17	fetal Alzheimer antigen (FALZ), transcript variant 2	1.28543
17	nucleolar protein 11 (NOL11)	1.28543
12	activating transcription factor 7 (ATF7)	1.28516
12	anti-Mullerian hormone receptor, type II (AMHR2)	1.28516
12	mitogen-activated protein kinase kinase kinase 12 (MAP3K12)	1.28516
12	neuropeptide FF-amide peptide precursor (NPFF)	1.28516
12	poly(rC) binding protein 2 (PCBP2), transcript variant 2	1.28516
12	proline rich 13 (PRR13), transcript variant 2	1.28516
12	Sp1 transcription factor (SP1)	1.28516
12	Tar (HIV-1) RNA binding protein 2 (TARBP2), transcript variant 3	1.28516
17	chromosome 17 open reading frame 71 (C17orf71)	1.28497
17	glycerophosphodiester phosphodiesterase domain containing 1 (GDPD1)	1.28497
17	yippee-like 2 (Drosophila) (YPEL2)	1.28497
X	inactivation escape 1 (INE1)	1.2849
X	PCTAIRE protein kinase 1 (PCTK1), transcript variant 2	1.2849
X	ubiquitin specific peptidase 11 (USP11)	1.2849
X	ubiquitin-activating enzyme E1 (A1S9T and BN75 temperature sensitivity complementing) (UBE1), transcript variant 2	1.2849
X	zinc finger protein 157 (HZF22) (ZNF157)	1.2849
X	zinc finger protein 41 (ZNF41), transcript variant 2	1.2849
X	FUN14 domain containing 1 (FUNDC1)	1.28476
8	adrenergic, beta-3-, receptor (ADRB3)	1.28472
8	ash2 (absent, small, or homeotic)-like (Drosophila) (ASH2L)	1.28472
8	BCL2-associated athanogene 4 (BAG4)	1.28472
8	eukaryotic translation initiation factor 4E binding protein 1 (EIF4EBP1)	1.28472
8	glutamic-oxaloacetic transaminase 1-like 1 (GOT1L1)	1.28472
8	LSM1 homolog, U6 small nuclear RNA associated (S. cerevisiae) (LSM1)	1.28472
8	steroidogenic acute regulator (STAR), nuclear gene encoding mitochondrial protein, transcript variant 1	1.28472
17	aminopeptidase puromycin sensitive (NPEPPS)	1.28471
17	karyopherin (importin) beta 1 (KPNB1)	1.28471
17	T-box 21 (TBX21)	1.28471
17	TBK1 binding protein 1 (TBKBP1)	1.28471
19	zinc finger protein 14 homolog (mouse) (ZFP14)	1.28461
19	zinc finger protein 260 (ZNF260)	1.28461
19	zinc finger protein 545 (ZNF545)	1.28461
19	zinc finger protein 566 (ZNF566)	1.28461
5	centromere protein H (CENPH)	1.28442
5	cyclin B1 (CCNB1)	1.28442
5	cyclin-dependent kinase 7 (MO15 homolog, Xenopus laevis, cdk-activating kinase) (CDK7)	1.28442
5	Kenae (KENAE)	1.28442
5	mitochondrial ribosomal protein S36 (MRPS36), nuclear gene encoding mitochondrial protein	1.28442
5	solute carrier family 30 (zinc transporter), member 5 (SLC30A5), transcript variant 2	1.28442
1	ATPase family, AAA domain containing 3A (ATAD3A)	1.28439
1	cell division cycle 2-like 1 (PITSLRE proteins) (CDC2L1), transcript variant 2	1.28439
1	cell division cycle 2-like 2 (PITSLRE proteins) (CDC2L2), transcript variant 2	1.28439
1	guanine nucleotide binding protein (G protein), beta polypeptide 1 (GNB1)	1.28439
1	matrix metallopeptidase 23B (MMP23B)	1.28439
1	mindbomb homolog 2 (Drosophila) (MIB2)	1.28439
1	NAD kinase (NADK)	1.28439
1	solute carrier family 35, member E2 (SLC35E2)	1.28439
1	SSU72 RNA polymerase II CTD phosphatase homolog (S. cerevisiae) (SSU72)	1.28439
1	chromosome 1 open reading frame 127 (C1orf127)	1.28424
1	exosome component 10 (EXOSC10), transcript variant 2	1.28424
1	mannan-binding lectin serine peptidase 2 (MASP2), transcript variant 1	1.28424
1	spermidine synthase (SRM)	1.28424
1	TAR DNA binding protein (TARDBP)	1.28424
7	cut-like 1, CCAAT displacement protein (Drosophila) (CUTL1), transcript variant 2	1.28419
7	myosin light chain 2, precursor lymphocyte-specific (MYLC2PL)	1.28419
17	coiled-coil domain containing 49 (CCDC49)	1.28418
17	F-box protein 47 (FBXO47)	1.28418
17	LIM and SH3 protein 1 (LASP1)	1.28418
17	phosphatidylinositol-4-phosphate 5-kinase, type II, beta (PIP5K2B), transcript variant 1	1.28418
17	polycomb group ring finger 2 (PCGF2)	1.28418
17	proteasome (prosome, macropain) subunit, beta type, 3 (PSMB3)	1.28418
17	ribosomal protein L23 (RPL23)	1.28418
17	small nucleolar RNA, H/ACA box 21 (SNORA21) on chromos	1.28418
16	breast cancer anti-estrogen resistance 1 (BCAR1)	1.28408
16	chymotrypsinogen B1 (CTRB1)	1.28408
16	chymotrypsinogen B2 (CTRB2)	1.28408
16	craniofacial development protein 1 (CFDP1)	1.28408
16	LOC124491 (LOC124491)	1.28408
16	ATP-binding cassette, sub-family C (CFTR/MRP), member 1 (ABCC1), transcript variant 5	1.28407
16	chromosome 16 open reading frame 63 (C16orf63)	1.28407
12	BRI3 binding protein (BRI3BP)	1.28378
12	DEAH (Asp-Glu-Ala-His) box polypeptide 37 (DHX37)	1.28378
12	ubiquitin C (UBC)	1.28378
1	CDC-like kinase 2 (CLK2), transcript variant 1	1.28362
1	chromosome 1 open reading frame 104 (C1orf104)	1.28362
1	chromosome 1 open reading frame 2 (C1orf2), transcript variant 1	1.28362
1	farnesyl diphosphate synthase (farnesyl pyrophosphate synthetase, dimethylallyltranstransferase, geranyltranstransferase) (FDPS)	1.28362
1	hyperpolarization activated cyclic nucleotide-gated potassium channel 3 (HCN3)	1.28362
1	pyruvate kinase, liver and RBC (PKLR), nuclear gene encoding mitochondrial protein, transcript variant 1	1.28362
1	RUN and SH3 domain containing 1 (RUSC1)	1.28362
1	secretory carrier membrane protein 3 (SCAMP3), transcript variant 1	1.28362
17	coiled-coil domain containing 103 (CCDC103)	1.2836
17	complement component 1, q subcomponent-like 1 (C1QL1)	1.2836
17	dephospho-CoA kinase domain containing (DCAKD)	1.2836
17	elongation factor Tu GTP binding domain containing 2 (EFTUD2)	1.2836
17	gap junction protein, alpha 7, 45kDa (connexin 45) (GJA7)	1.2836
17	glial fibrillary acidic protein (GFAP)	1.2836
17	HIG1 domain family, member 1B (HIGD1B)	1.2836
17	N-myristoyltransferase 1 (NMT1)	1.2836
17	acyl-Coenzyme A dehydrogenase, very long chain (ACADVL), nuclear gene encoding mitochondrial protein, transcript variant 2	1.28334
17	asialoglycoprotein receptor 1 (ASGR1)	1.28334
17	asialoglycoprotein receptor 2 (ASGR2), transcript variant 1	1.28334
17	centaurin, beta 1 (CENTB1)	1.28334
17	chromosome 17 open reading frame 81 (C17orf81), transcript variant 4	1.28334
17	claudin 7 (CLDN7)	1.28334
17	discs, large homolog 4 (Drosophila) (DLG4)	1.28334
17	dishevelled, dsh homolog 2 (Drosophila) (DVL2)	1.28334
17	dullard homolog (Xenopus laevis) (DULLARD)	1.28334
17	eukaryotic translation initiation factor 5A (EIF5A)	1.28334
17	G protein pathway suppressor 2 (GPS2)	1.28334
17	GABA(A) receptor-associated protein (GABARAP)	1.28334
17	KIAA1787 protein (KIAA1787), transcript variant 1	1.28334
17	PHD finger protein 23 (PHF23)	1.28334
17	phospholipid scramblase 3 (PLSCR3)	1.28334
17	potassium channel tetramerisation domain containing 11 (KCTD11)	1.28334
17	solute carrier family 2 (facilitated glucose transporter), member 4 (SLC2A4)	1.28334
17	transmembrane protein 95 (TMEM95)	1.28334
17	tyrosine kinase, non-receptor, 1 (TNK1)	1.28334
17	Y box binding protein 2 (YBX2)	1.28334
11	chromosome 11 open reading frame 77 (C11orf77)	1.28333
11	coagulation factor II (thrombin) (F2)	1.28333
11	cytoskeleton associated protein 5 (CKAP5), transcript variant 2	1.28333
11	KIAA0652 (KIAA0652)	1.28333
11	Rho GTPase activating protein 1 (ARHGAP1)	1.28333
11	zinc finger protein 408 (ZNF408)	1.28333
19	calcium binding protein 5 (CABP5)	1.28331
19	caspase recruitment domain family, member 8 (CARD8)	1.28331
19	epididymal sperm binding protein 1 (ELSPBP1)	1.28331
19	hypothetical protein LOC374920 (LOC374920)	1.28331
19	ligase I, DNA, ATP-dependent (LIG1)	1.28331
19	phospholipase A2, group IVC (cytosolic, calcium-independent) (PLA2G4C)	1.28331
12	ADP-ribosylation factor 3 (ARF3)	1.28324
12	alpha tubulin (K-ALPHA-1)	1.28324
12	coiled-coil domain containing 65 (CCDC65)	1.28324
12	dendrin (DDN)	1.28324
12	desert hedgehog homolog (Drosophila) (DHH)	1.28324
12	FK506 binding protein 11, 19 kDa (FKBP11)	1.28324
12	limb region 1 homolog (mouse)-like (LMBR1L)	1.28324
12	myeloid/lymphoid or mixed-lineage leukemia 2 (MLL2)	1.28324
12	protein kinase, AMP-activated, gamma 1 non-catalytic subunit (PRKAG1), transcript variant 1	1.28324
12	Ras homolog enriched in brain like 1 (RHEBL1)	1.28324
12	wingless-type MMTV integration site family, member 1 (WNT1)	1.28324
12	wingless-type MMTV integration site family, member 10B (WNT10B)	1.28324
1	KIAA0907 (KIAA0907)	1.28309
1	lamin A/C (LMNA), transcript variant 1	1.28309
1	mitogen-activated protein-binding protein-interacting protein (MAPBPIP)	1.28309
1	RAB25, member RAS oncogene family (RAB25)	1.28309
1	Ras-like without CAAX 1 (RIT1)	1.28309
1	rho/rac guanine nucleotide exchange factor (GEF) 2 (ARHGEF2)	1.28309
1	signal sequence receptor, beta (translocon-associated protein beta) (SSR2)	1.28309
1	small Cajal body-specific RNA 4 (SCARNA4) on chromo	1.28309
1	small nucleolar RNA, H/ACA box 42 (SNORA42) on chromo	1.28309
1	synaptotagmin XI (SYT11)	1.28309
1	ubiquilin 4 (UBQLN4)	1.28309
17	colony stimulating factor 3 (granulocyte) (CSF3), transcript variant 3	1.28306
17	gasdermin 1 (GSDM1)	1.28306
17	nuclear receptor subfamily 1, group D, member 1 (NR1D1)	1.28306
17	ORM1-like 3 (S. cerevisiae) (ORMDL3)	1.28306
17	proteasome (prosome, macropain) 26S subunit, non-ATPase, 3 (PSMD3)	1.28306
17	Rap guanine nucleotide exchange factor (GEF)-like 1 (RAPGEFL1)	1.28306
17	thyroid hormone receptor associated protein 4 (THRAP4)	1.28306
17	thyroid hormone receptor, alpha (erythroblastic leukemia viral (v-erb-a) oncogene homolog, avian) (THRA), transcript variant 1	1.28306
17	WIRE protein (WIRE)	1.28306
22	hypothetical LOC255349 (bA9F11.1)	1.28296
22	piwi-like 3 (Drosophila) (PIWIL3)	1.28296
22	RUN and TBC1 domain containing 2 (RUTBC2), transcript variant 1	1.28296
22	topoisomerase (DNA) I pseudogene 2 (TOP1P2) on chromos	1.28296
16	bifunctional apoptosis regulator (BFAR)	1.28239
16	NODAL modulator 1 (NOMO1)	1.28239
16	phospholipase A2, group X (PLA2G10)	1.28239
14	acyl-CoA thioesterase 1 (ACOT1)	1.28236
14	acyl-CoA thioesterase 2 (ACOT2)	1.28236
14	acyl-CoA thioesterase 4 (ACOT4)	1.28236
14	acyl-CoA thioesterase 6 (ACOT6)	1.28236
14	chromosome 14 open reading frame 168 (C14orf168)	1.28236
14	chromosome 14 open reading frame 43 (C14orf43)	1.28236
14	hypothetical MGC48595 (MGC48595)	1.28236
14	paraneoplastic antigen MA1 (PNMA1)	1.28236
16	fibrosin 1 (FBS1)	1.2822
16	hypothetical protein FLJ32130 (FLJ32130)	1.2822
16	hypothetical protein LOC90835 (LOC90835)	1.2822
16	phosphorylase kinase, gamma 2 (testis) (PHKG2)	1.2822
16	proline rich 14 (PRR14)	1.2822
16	ring finger protein 40 (RNF40)	1.2822
16	small nucleolar RNA, H/ACA box 30 (SNORA30) on chromos	1.2822
16	Snf2-related CBP activator protein (SRCAP)	1.2822
16	zinc finger protein 689 (ZNF689)	1.2822
16	axin 1 (AXIN1), transcript variant 1	1.28217
16	chromosome 16 open reading frame 33 (C16orf33)	1.28217
16	chromosome 16 open reading frame 35 (C16orf35)	1.28217
16	hemoglobin, alpha 1 (HBA1)	1.28217
16	hemoglobin, alpha 2 (HBA2)	1.28217
16	hemoglobin, mu (HBM)	1.28217
16	hemoglobin, theta 1 (HBQ1)	1.28217
16	hemoglobin, zeta (HBZ)	1.28217
16	integrin alpha FG-GAP repeat containing 3 (ITFG3)	1.28217
16	LUC7-like (S. cerevisiae) (LUC7L), transcript variant 1	1.28217
16	N-methylpurine-DNA glycosylase (MPG), transcript variant 3	1.28217
16	polymerase (RNA) III (DNA directed) polypeptide K, 12.3 kDa (POLR3K)	1.28217
16	regulator of G-protein signalling 11 (RGS11), transcript variant 2	1.28217
16	Rho GDP dissociation inhibitor (GDI) gamma (ARHGDIG)	1.28217
16	rhomboid 5 homolog 1 (Drosophila) (RHBDF1)	1.28217
17	DTFT5783 (UNQ5783)	1.28198
17	G protein-coupled receptor 172B (GPR172B)	1.28198
17	rabaptin, RAB GTPase binding effector protein 1 (RABEP1)	1.28198
17	zinc finger protein 232 (ZNF232)	1.28198
17	zinc finger protein 3 homolog (mouse) (ZFP3)	1.28198
1	5-hydroxytryptamine (serotonin) receptor 1D (HTR1D)	1.28198
1	development and differentiation enhancing factor-like 1 (DDEFL1)	1.28198
1	heterogeneous nuclear ribonucleoprotein R (HNRPR)	1.28198
1	hypothetical protein BC007899 (LOC148898), transcript variant 1	1.28198
1	transcription elongation factor A (SII), 3 (TCEA3)	1.28198
1	zinc finger protein 436 (ZNF436)	1.28198
22	alpha 1,4-galactosyltransferase (globotriaosylceramide synthase) (A4GALT)	1.28196
22	CGI-96 protein (CGI-96)	1.28196
22	cytochrome b5 reductase 3 (CYB5R3), transcript variant M	1.28196
22	polymerase (DNA-directed), delta interacting protein 3 (POLDIP3), transcript variant 2	1.28196
22	serine hydrolase-like (SERHL)	1.28196
22	serine hydrolase-like 2 (SERHL2)	1.28196
22	similar to CGI-96 (dJ222E13.2) on chromos	1.28196
20	CDK5 regulatory subunit associated protein 1 (CDK5RAP1), transcript variant 1	1.28171
20	core-binding factor, runt domain, alpha subunit 2; translocated to, 2 (CBFA2T2), transcript variant 3	1.28171
20	syntrophin, alpha 1 (dystrophin-associated protein A1, 59kDa, acidic component) (SNTA1)	1.28171
20	additional sex combs like 1 (Drosophila) (ASXL1)	1.28166
20	kinesin family member 3B (KIF3B)	1.28166
20	pleiomorphic adenoma gene-like 2 (PLAGL2)	1.28166
20	protein O-fucosyltransferase 1 (POFUT1), transcript variant 1	1.28166
20	transmembrane 9 superfamily protein member 4 (TM9SF4)	1.28166
20	TSPY-like 3 (pseudogene) (TSPYL3) on chromos	1.28166
12	2-oxoglutarate and iron-dependent oxygenase domain containing 2 (OGFOD2)	1.28162
12	ADP-ribosylation-like factor 6 interacting protein 4 (ARL6IP4), transcript variant 1	1.28162
12	ATP-binding cassette, sub-family B (MDR/TAP), member 9 (ABCB9), transcript variant 2	1.28162
12	coiled-coil domain containing 62 (CCDC62), transcript variant 1	1.28162
12	density-regulated protein (DENR)	1.28162
12	G protein-coupled receptor 109B (GPR109B)	1.28162
12	G protein-coupled receptor 81 (GPR81)	1.28162
12	huntingtin interacting protein 1 related (HIP1R)	1.28162
12	phosphatidylinositol transfer protein, membrane-associated 2 (PITPNM2)	1.28162
12	vacuolar protein sorting 37 homolog B (S. cerevisiae) (VPS37B)	1.28162
16	adaptor-related protein complex 1, gamma 1 subunit (AP1G1), transcript variant 2	1.28148
16	MARVEL domain containing 3 (MARVELD3), transcript variant 1	1.28148
16	PH domain and leucine rich repeat protein phosphatase-like (PHLPPL)	1.28148
16	tyrosine aminotransferase (TAT), nuclear gene encoding mitochondrial protein	1.28148
15	chromosome 15 open reading frame 20 (C15orf20)	1.28131
15	ornithine decarboxylase antizyme 2 (OAZ2)	1.28131
15	pleckstrin homology domain containing, family Q member 1 (PLEKHQ1)	1.28131
15	RNA binding protein with multiple splicing 2 (RBPMS2)	1.28131
11	B-cell CLL/lymphoma 9-like (BCL9L)	1.28115
11	Burkitt lymphoma receptor 1, GTP binding protein (chemokine (C-X-C motif) receptor 5) (BLR1), transcript variant 1	1.28115
11	coiled-coil domain containing 84 (CCDC84)	1.28115
11	forkhead box R1 (FOXR1)	1.28115
11	hypoxia up-regulated 1 (HYOU1)	1.28115
11	ribosomal protein L23a pseudogene (LOC649946) on chromos	1.28115
11	ribosomal protein S25 (RPS25)	1.28115
11	solute carrier family 37 (glycerol-6-phosphate transporter), member 4 (SLC37A4)	1.28115
11	trafficking protein particle complex 4 (TRAPPC4)	1.28115
11	uroplakin 2 (UPK2)	1.28115
12	ATPase, H+ transporting, lysosomal V0 subunit a2 (ATP6V0A2)	1.28107
12	chromosome 12 open reading frame 38 (C12orf38)	1.28107
12	dynein, axonemal, heavy polypeptide 10 (DNAH10)	1.28107
12	eukaryotic translation initiation factor 2B, subunit 1 alpha, 26kDa (EIF2B1)	1.28107
12	general transcription factor IIH, polypeptide 3, 34kDa (GTF2H3)	1.28107
14	ankyrin repeat domain 9 (ANKRD9)	1.28101
14	chromosome 14 open reading frame 131 (C14orf131)	1.28101
14	cyclin-dependent kinase 2-interacting protein (CINP)	1.28101
14	KIAA0329 (KIAA0329)	1.28101
17	hypothetical protein MGC14376 (MGC14376), transcript variant 2	1.28096
17	replication protein A1, 70kDa (RPA1)	1.28096
17	reticulon 4 receptor-like 1 (RTN4RL1)	1.28096
17	serpin peptidase inhibitor, clade F (alpha-2 antiplasmin, pigment epithelium derived factor), member 1 (SERPINF1)	1.28096
17	serpin peptidase inhibitor, clade F (alpha-2 antiplasmin, pigment epithelium derived factor), member 2 (SERPINF2)	1.28096
17	SET and MYND domain containing 4 (SMYD4)	1.28096
17	WD repeat domain 81 (WDR81)	1.28096
7	H2A histone family, member V (H2AFV), transcript variant 2	1.28044
7	hypothetical protein DKFZp761I2123 (DKFZp761I2123), transcript variant 1	1.28044
7	oxoglutarate (alpha-ketoglutarate) dehydrogenase (lipoamide) (OGDH), nuclear gene encoding mitochondrial protein, transcript variant 1	1.28044
7	peptidylprolyl isomerase A (cyclophilin A) (PPIA), transcript variant 1	1.28044
7	peptidylprolyl isomerase A-like (LOC388817)	1.28044
7	transmembrane emp24 protein transport domain containing 4 (TMED4)	1.28044
20	arginine vasopressin (neurophysin II, antidiuretic hormone, diabetes insipidus, neurohypophyseal) (AVP)	1.28035
20	chromosome 20 open reading frame 116 (C20orf116)	1.28035
20	FAST kinase domains 5 (FASTKD5)	1.28035
20	inosine triphosphatase (nucleoside triphosphate pyrophosphatase) (ITPA), transcript variant 2	1.28035
20	ProSAPiP1 protein (ProSAPiP1)	1.28035
20	solute carrier family 4, sodium bicarbonate transporter-like, member 11 (SLC4A11)	1.28035
20	U-box domain containing 5 (UBOX5), transcript variant 2	1.28035
16	B-cell CLL/lymphoma 7C (BCL7C)	1.28022
16	branched chain ketoacid dehydrogenase kinase (BCKDK)	1.28022
16	cardiotrophin 1 (CTF1)	1.28022
16	F-box and leucine-rich repeat protein 19 (FBXL19)	1.28022
16	hydroxy-delta-5-steroid dehydrogenase, 3 beta- and steroid delta-isomerase 7 (HSD3B7)	1.28022
16	MYST histone acetyltransferase 1 (MYST1)	1.28022
16	polyserase 3 (POL3S)	1.28022
16	protease, serine, 36 (PRSS36)	1.28022
16	protease, serine, 8 (prostasin) (PRSS8)	1.28022
16	SET domain containing 1A (SETD1A)	1.28022
16	syntaxin 1B2 (STX1B2)	1.28022
16	syntaxin 4 (STX4)	1.28022
16	transmembrane protein 142C (TMEM142C)	1.28022
16	vitamin K epoxide reductase complex, subunit 1 (VKORC1), transcript variant 1	1.28022
16	zinc finger protein 646 (ZNF646)	1.28022
16	zinc finger protein 668 (ZNF668)	1.28022
X	family with sequence similarity 120C (FAM120C)	1.28022
X	PHD finger protein 8 (PHF8)	1.28022
X	WNK lysine deficient protein kinase 3 (WNK3), transcript variant 2	1.28022
3	5-hydroxytryptamine (serotonin) receptor 3, family member E (HTR3E)	1.28004
3	adaptor-related protein complex 2, mu 1 subunit (AP2M1), transcript variant 2	1.28004
3	asparagine-linked glycosylation 3 homolog (S. cerevisiae, alpha-1,3-mannosyltransferase) (ALG3)	1.28004
3	ATP-binding cassette, sub-family F (GCN20), member 3 (ABCF3)	1.28004
3	calcium/calmodulin-dependent protein kinase II inhibitor 2 (CAMK2N2)	1.28004
3	chloride channel 2 (CLCN2)	1.28004
3	chordin (CHRD)	1.28004
3	chromosome 3 open reading frame 40 (C3orf40)	1.28004
3	dishevelled, dsh homolog 3 (Drosophila) (DVL3)	1.28004
3	endothelin converting enzyme 2 (ECE2), transcript variant 1	1.28004
3	eukaryotic translation initiation factor 2B, subunit 5 epsilon, 82kDa (EIF2B5)	1.28004
3	eukaryotic translation initiation factor 4 gamma, 1 (EIF4G1), transcript variant 2	1.28004
3	hypothetical protein MGC2408 (MGC2408)	1.28004
3	polymerase (RNA) II (DNA directed) polypeptide H (POLR2H)	1.28004
3	proteasome (prosome, macropain) 26S subunit, non-ATPase, 2 (PSMD2)	1.28004
3	thrombopoietin (myeloproliferative leukemia virus oncogene ligand, megakaryocyte growth and development factor) (THPO), transcript variant 2	1.28004
20	CSE1 chromosome segregation 1-like (yeast) (CSE1L)	1.28002
20	DEAD (Asp-Glu-Ala-Asp) box polypeptide 27 (DDX27)	1.28002
20	staufen, RNA binding protein, homolog 1 (Drosophila) (STAU1), transcript variant T2	1.28002
22	alpha tubulin-like (MGC16703)	1.27995
22	apoptosis-inducing factor like (AIFL), transcript variant 1	1.27995
22	FLJ42953 protein (FLJ42953)	1.27995
22	leucine-zipper-like transcription regulator 1 (LZTR1)	1.27995
22	purinergic receptor P2X-like 1, orphan receptor (P2RXL1)	1.27995
22	purinergic receptor P2X-like 1, orphan receptor pseudogene (LOC440799) on chromos	1.27995
22	similar to chromosome 14 open reading frame 166B (LOC400891)	1.27995
22	synaptosomal-associated protein, 29kDa (SNAP29)	1.27995
22	THAP domain containing 7 (THAP7), transcript variant 2	1.27995
22	v-crk sarcoma virus CT10 oncogene homolog (avian)-like (CRKL)	1.27995
7	alkB, alkylation repair homolog 4 (E. coli) (ALKBH4)	1.27971
7	hypothetical protein DKFZp434K1815 (DKFZp434K1815)	1.27971
7	polymerase (RNA) II (DNA directed) polypeptide J, 13.3kDa (POLR2J)	1.27971
7	PRKR interacting protein 1 (IL11 inducible) (PRKRIP1)	1.27971
7	transmembrane protein 142B (TMEM142B)	1.27971
1	splicing factor proline/glutamine-rich (polypyrimidine tract binding protein associated) (SFPQ)	1.27962
1	zinc finger, MYM-type 1 (ZMYM1)	1.27962
1	zinc finger, MYM-type 6 (ZMYM6)	1.27962
9	CDKN1A interacting zinc finger protein 1 (CIZ1)	1.27959
9	chromosome 9 open reading frame 90 (C9orf90)	1.27959
9	dynamin 1 (DNM1), transcript variant 2	1.27959
9	golgi autoantigen, golgin subfamily a, 2 (GOLGA2)	1.27959
9	hypothetical gene supported by AK094537 (LOC389791)	1.27959
9	prostaglandin E synthase 2 (PTGES2), transcript variant 4	1.27959
9	solute carrier family 25 (mitochondrial carrier; phosphate carrier), member 25 (SLC25A25), nuclear gene encoding mitochondrial protein, transcript variant 2	1.27959
9	TruB pseudouridine (psi) synthase homolog 2 (E. coli) (TRUB2)	1.27959
19	chromosome 19 open reading frame 45 (C19orf45)	1.27918
19	mucolipin 1 (MCOLN1)	1.27918
19	patatin-like phospholipase domain containing 6 (PNPLA6)	1.27918
19	peroxisomal biogenesis factor 11 gamma (PEX11G)	1.27918
19	rho/rac guanine nucleotide exchange factor (GEF) 18 (ARHGEF18)	1.27918
19	XPA binding protein 2 (XAB2)	1.27918
19	zinc finger protein 358 (ZNF358)	1.27918
19	chromosome 19 open reading frame 47 (C19orf47)	1.27914
19	cyclin N-terminal domain containing 2 (CNTD2)	1.27914
19	homeodomain interacting protein kinase 4 (HIPK4)	1.27914
19	mitogen-activated protein kinase kinase kinase 10 (MAP3K10)	1.27914
19	periaxin (PRX), transcript variant 1	1.27914
19	phospholipase D family, member 3 (PLD3), transcript variant 1	1.27914
19	SERTA domain containing 1 (SERTAD1)	1.27914
19	tetratricopeptide repeat domain 9B (TTC9B)	1.27914
19	v-akt murine thymoma viral oncogene homolog 2 (AKT2)	1.27914
3	cathelicidin antimicrobial peptide (CAMP)	1.2791
3	cell division cycle 25A (CDC25A), transcript variant 1	1.2791
3	non-metastatic cells 6, protein expressed in (nucleoside-diphosphate kinase) (NME6)	1.2791
3	zinc finger protein 589 (ZNF589)	1.2791
12	DIP2 disco-interacting protein 2 homolog B (Drosophila) (DIP2B)	1.27909
12	La ribonucleoprotein domain family, member 4 (LARP4), transcript variant 1	1.27909
19	zinc and ring finger 4 (ZNRF4)	1.27882
14	sphingosine-1-phosphate phosphatase 1 (SGPP1)	1.27847
14	WD repeat domain 89 (WDR89), transcript variant 2	1.27847
14	chromosome 14 open reading frame 93 (C14orf93)	1.27844
14	chromosome 14 open reading frame 94 (C14orf94)	1.27844
14	hypothetical protein FLJ38964 (FLJ38964)	1.27844
14	jub, ajuba homolog (Xenopus laevis) (JUB), transcript variant 1	1.27844
14	low density lipoprotein receptor-related protein 10 (LRP10)	1.27844
14	matrix metallopeptidase 14 (membrane-inserted) (MMP14)	1.27844
14	mitochondrial ribosomal protein L52 (MRPL52), nuclear gene encoding mitochondrial protein, transcript variant 4	1.27844
14	oxidase (cytochrome c) assembly 1-like (OXA1L)	1.27844
14	proteasome (prosome, macropain) subunit, beta type, 5 (PSMB5)	1.27844
14	protein arginine methyltransferase 5 (PRMT5), transcript variant 1	1.27844
14	RNA binding motif protein 23 (RBM23)	1.27844
14	solute carrier family 7 (cationic amino acid transporter, y+ system), member 7 (SLC7A7)	1.27844
19	hematopoietic signal peptide-containing (LOC284361), transcript variant HSS1	1.27808
19	hypothetical protein BC004941 (LOC112703)	1.27808
19	hypothetical protein LOC554235 (LOC554235)	1.27808
19	Josephin domain containing 2 (JOSD2)	1.27808
19	myosin binding protein C, fast type (MYBPC2)	1.27808
19	napsin A aspartic peptidase (NAPSA)	1.27808
19	napsin B aspartic peptidase pseudogene (NAPSB) on chromos	1.27808
19	nuclear receptor subfamily 1, group H, member 2 (NR1H2)	1.27808
19	polymerase (DNA directed), delta 1, catalytic subunit 125kDa (POLD1)	1.27808
19	Spi-B transcription factor (Spi-1/PU.1 related) (SPIB)	1.27808
19	synaptotagmin III (SYT3)	1.27808
16	KIAA0430 (KIAA0430)	1.27801
16	myosin, heavy polypeptide 11, smooth muscle (MYH11), transcript variant SM2A	1.27801
16	nudE nuclear distribution gene E homolog 1 (A. nidulans) (NDE1)	1.27801
16	CREB binding protein (Rubinstein-Taybi syndrome) (CREBBP)	1.27789
16	deoxyribonuclease I (DNASE1)	1.27789
16	TNF receptor-associated protein 1 (TRAP1)	1.27789
4	cholinergic receptor, nicotinic, alpha 9 (CHRNA9)	1.27778
4	RNA-binding protein (FLJ20273)	1.27778
8	chromatin accessibility complex 1 (CHRAC1)	1.27742
8	eukaryotic translation initiation factor 2C, 2 (EIF2C2)	1.27742
8	PTK2 protein tyrosine kinase 2 (PTK2), transcript variant 2	1.27742
10	elongation of very long chain fatty acids (FEN1/Elo2, SUR4/Elo3, yeast)-like 3 (ELOVL3)	1.27741
10	golgi-specific brefeldin A resistance factor 1 (GBF1)	1.27741
10	Hermansky-Pudlak syndrome 6 (HPS6)	1.27741
10	LIM domain binding 1 (LDB1)	1.27741
10	nucleolar and coiled-body phosphoprotein 1 (NOLC1)	1.27741
10	paired-like homeodomain transcription factor 3 (PITX3)	1.27741
10	peroxisome proliferative activated receptor, gamma, coactivator-related 1 (PPRC1)	1.27741
17	arrestin, beta 2 (ARRB2), transcript variant 2	1.2771
17	calmodulin binding transcription activator 2 (CAMTA2)	1.2771
17	chemokine (C-X-C motif) ligand 16 (CXCL16)	1.2771
17	cholinergic receptor, nicotinic, epsilon (CHRNE)	1.2771
17	enolase 3 (beta, muscle) (ENO3), transcript variant 1	1.2771
17	glycoprotein Ib (platelet), alpha polypeptide (GP1BA)	1.2771
17	hypothetical LOC388323 (LOC388323)	1.2771
17	inhibitor of CDK interacting with cyclin A1 (INCA1)	1.2771
17	kinesin family member 1C (KIF1C)	1.2771
17	mediator of RNA polymerase II transcription, subunit 11 homolog (S. cerevisiae) (MED11)	1.2771
17	misshapen-like kinase 1 (zebrafish) (MINK1), transcript variant 1	1.2771
17	phospholipase D2 (PLD2)	1.2771
17	profilin 1 (PFN1)	1.2771
17	proteasome (prosome, macropain) subunit, beta type, 6 (PSMB6)	1.2771
17	ring finger protein 167 (RNF167)	1.2771
17	solute carrier family 25 (mitochondrial carrier; oxoglutarate carrier), member 11 (SLC25A11)	1.2771
17	sperm associated antigen 7 (SPAG7)	1.2771
17	transmembrane 4 L six family member 5 (TM4SF5)	1.2771
17	vitelline membrane outer layer 1 homolog (chicken) (VMO1)	1.2771
17	zinc finger, MYND-type containing 15 (ZMYND15)	1.2771
14	chromosome 14 open reading frame 44 (C14orf44)	1.27678
14	coenzyme Q6 homolog, monooxygenase (S. cerevisiae) (COQ6), transcript variant 2	1.27678
14	ectonucleoside triphosphate diphosphohydrolase 5 (ENTPD5)	1.27678
14	zinc binding alcohol dehydrogenase, domain containing 1 (ZADH1)	1.27678
14	zinc finger protein 410 (ZNF410)	1.27678
2	hypothetical protein MGC35154 (MGC35154)	1.27649
2	hypothetical protein MGC43122 (MGC43122)	1.27649
2	neuromedin U receptor 1 (NMUR1)	1.27649
2	nucleolin (NCL)	1.27649
2	prothymosin, alpha (gene sequence 28) (PTMA)	1.27649
2	small nucleolar RNA, C/D box 20 (SNORD20) on chromo	1.27649
2	small nucleolar RNA, H/ACA box 75 (SNORA75) on chromo	1.27649
21	chromosome 21 open reading frame 125 (C21orf125)	1.27645
21	chromosome 21 open reading frame 84 (C21orf84)	1.27645
21	FLJ41733 protein (FLJ41733)	1.27645
21	H2B histone family, member S (H2BFS)	1.27645
21	heat shock transcription factor 2 binding protein (HSF2BP)	1.27645
21	SNF1-like kinase (SNF1LK)	1.27645
22	adrenomedullin 2 (ADM2)	1.27643
22	arylsulfatase A (ARSA)	1.27643
22	carnitine palmitoyltransferase 1B (muscle) (CPT1B), nuclear gene encoding mitochondrial protein, transcript variant 2	1.27643
22	choline kinase beta (CHKB), transcript variant 1	1.27643
22	endothelial cell growth factor 1 (platelet-derived) (ECGF1)	1.27643
22	kelch domain containing 7B (KLHDC7B)	1.27643
22	kleisin beta (hCAP-H2), transcript variant 1	1.27643
22	mitogen-activated protein kinase 8 interacting protein 2 (MAPK8IP2), transcript variant 1	1.27643
22	myo-inositol oxygenase (MIOX)	1.27643
22	SAPS domain family, member 2 (SAPS2)	1.27643
22	SCO cytochrome oxidase deficient homolog 2 (yeast) (SCO2), nuclear gene encoding mitochondrial protein	1.27643
22	SET binding factor 1 (SBF1), transcript variant 1	1.27643
22	similar to MGC52679 protein (LOC440836)	1.27643
22	transmembrane protein 153 (TMEM153)	1.27643
9	exosome component 2 (EXOSC2)	1.27636
9	fibrinogen C domain containing 1 (FIBCD1)	1.27636
9	PR domain containing 12 (PRDM12)	1.27636
9	RF(Arg-Phe)amide family 26 amino acid peptide (P518)	1.27636
9	v-abl Abelson murine leukemia viral oncogene homolog 1 (ABL1), transcript variant b	1.27636
1	endothelin converting enzyme 1 (ECE1)	1.27623
1	calmodulin binding transcription activator 1 (CAMTA1)	1.27613
1	DnaJ (Hsp40) homolog, subfamily C, member 11 (DNAJC11)	1.27613
1	PHD finger protein 13 (PHF13)	1.27613
1	THAP domain containing, apoptosis associated protein 3 (THAP3)	1.27613
11	ADP-ribosyltransferase 1 (ART1)	1.27607
11	ADP-ribosyltransferase 5 (ART5)	1.27607
11	cholinergic receptor, nicotinic, alpha 10 (CHRNA10)	1.27607
11	FGF receptor activating protein 1 (FRAG1)	1.27607
11	nucleoporin 98kDa (NUP98), transcript variant 1	1.27607
11	ras homolog gene family, member G (rho G) (RHOG)	1.27607
11	stromal interaction molecule 1 (STIM1)	1.27607
11	transient receptor potential cation channel, subfamily C, member 2 (TRPC2) on chromos	1.27607
15	chromosome 15 open reading frame 17 (C15orf17)	1.276
15	complexin 3 (CPLX3)	1.276
15	cytochrome c oxidase subunit Va (COX5A), nuclear gene encoding mitochondrial protein	1.276
15	mannose phosphate isomerase (MPI)	1.276
15	phosphopantothenoylcysteine decarboxylase (PPCDC)	1.276
15	ribonuclease P 25kDa subunit (RPP25)	1.276
15	secretory carrier membrane protein 2 (SCAMP2)	1.276
15	secretory carrier membrane protein 5 (SCAMP5)	1.276
19	signal-induced proliferation-associated 1 like 3 (SIPA1L3)	1.27582
1	annexin A9 (ANXA9)	1.27555
1	aryl hydrocarbon receptor nuclear translocator (ARNT), transcript variant 2	1.27555
1	cathepsin K (pycnodysostosis) (CTSK)	1.27555
1	family with sequence similarity 63, member A (FAM63A), transcript variant 1	1.27555
1	LAG1 longevity assurance homolog 2 (S. cerevisiae) (LASS2), transcript variant 3	1.27555
1	prune homolog (Drosophila) (PRUNE)	1.27555
1	SET domain, bifurcated 1 (SETDB1)	1.27555
19	CD37 molecule (CD37), transcript variant 1	1.27533
19	dickkopf-like 1 (soggy) (DKKL1)	1.27533
19	histidine rich calcium binding protein (HRC)	1.27533
19	hypothetical protein FLJ32658 (FLJ32658)	1.27533
19	solute carrier family 6, member 16 (SLC6A16)	1.27533
19	TEA domain family member 2 (TEAD2)	1.27533
19	transient receptor potential cation channel, subfamily M, member 4 (TRPM4)	1.27533
19	tuberoinfundibular 39 residue protein precursor (TIP39)	1.27533
15	signal peptide peptidase-like 2A (SPPL2A)	1.27498
15	transient receptor potential cation channel, subfamily M, member 7 (TRPM7)	1.27498
9	maternal embryonic leucine zipper kinase (MELK)	1.27493
9	ring finger protein 38 (RNF38), transcript variant 5	1.27493
17	ankyrin repeat domain 13B (ANKRD13B)	1.27471
17	G protein-coupled receptor kinase interactor 1 (GIT1)	1.27471
17	hypothetical protein LOC116236 (LOC116236)	1.27471
17	slingshot homolog 2 (Drosophila) (SSH2)	1.27471
17	TAO kinase 1 (TAOK1)	1.27471
17	tumor protein p53 inducible protein 13 (TP53I13)	1.27471
19	chromosome 19 open reading frame 31 (C19orf31)	1.27466
19	jumonji domain containing 2B (JMJD2B)	1.27466
19	ubiquitin-like, containing PHD and RING finger domains, 1 (UHRF1)	1.27466
19	adaptor-related protein complex 3, delta 1 subunit (AP3D1)	1.27465
19	BTB (POZ) domain containing 2 (BTBD2)	1.27465
19	casein kinase 1, gamma 2 (CSNK1G2)	1.27465
19	chromosome 19 open reading frame 36 (C19orf36), transcript variant 1	1.27465
19	family with sequence similarity 108, member A1 (FAM108A1)	1.27465
19	hypothetical protein BC011824 (LOC113179)	1.27465
19	MAP kinase interacting serine/threonine kinase 2 (MKNK2), transcript variant 2	1.27465
19	MOB1, Mps One Binder kinase activator-like 2A (yeast) (MOBKL2A)	1.27465
19	secretory carrier membrane protein 4 (SCAMP4)	1.27465
10	myozenin 1 (MYOZ1)	1.27465
10	protein phosphatase 3 (formerly 2B), catalytic subunit, beta isoform (calcineurin A beta) (PPP3CB)	1.27465
10	synaptopodin 2-like (SYNPO2L)	1.27465
10	ubiquitin specific peptidase 54 (USP54)	1.27465
10	zinc finger, MYND-type containing 17 (ZMYND17)	1.27465
16	agouti related protein homolog (mouse) (AGRP), transcript variant 1	1.27462
16	ATPase, H+ transporting, lysosomal 38kDa, V0 subunit d1 (ATP6V0D1)	1.27462
16	brain specific protein (CGI-38)	1.27462
16	CCCTC-binding factor (zinc finger protein) (CTCF)	1.27462
16	family with sequence similarity 65, member A (FAM65A)	1.27462
16	hydroxysteroid (11-beta) dehydrogenase 2 (HSD11B2)	1.27462
16	RGD, leucine-rich repeat, tropomodulin and proline-rich containing protein (RLTPR)	1.27462
16	zinc finger, DHHC-type containing 1 (ZDHHC1)	1.27462
17	carbohydrate kinase-like (CARKL)	1.27431
17	cystinosis, nephropathic (CTNS), transcript variant 1	1.27431
17	germ cell associated 2 (haspin) (GSG2)	1.27431
17	integrin, alpha E (antigen CD103, human mucosal lymphocyte antigen 1; alpha polypeptide) (ITGAE)	1.27431
17	purinergic receptor P2X, ligand-gated ion channel, 5 (P2RX5), transcript variant 1	1.27431
17	Tax1 (human T-cell leukemia virus type I) binding protein 3 (TAX1BP3)	1.27431
17	transient receptor potential cation channel, subfamily V, member 1 (TRPV1), transcript variant 1	1.27431
17	transient receptor potential cation channel, subfamily V, member 3 (TRPV3)	1.27431
17	transmembrane protein 93 (TMEM93), transcript variant 2	1.27431
19	apolipoprotein C-I (APOC1)	1.27427
19	apolipoprotein E (APOE)	1.27427
19	B-cell CLL/lymphoma 3 (BCL3)	1.27427
19	basal cell adhesion molecule (Lutheran blood group) (BCAM), transcript variant 1	1.27427
19	carcinoembryonic antigen-related cell adhesion molecule 16 (CEACAM16)	1.27427
19	carcinoembryonic antigen-related cell adhesion molecule 19 (CEACAM19)	1.27427
19	Cas-Br-M (murine) ecotropic retroviral transforming sequence c (CBLC)	1.27427
19	poliovirus receptor (PVR)	1.27427
19	poliovirus receptor-related 2 (herpesvirus entry mediator B) (PVRL2)	1.27427
19	translocase of outer mitochondrial membrane 40 homolog (yeast) (TOMM40)	1.27427
15	cation channel, sperm associated 2 (CATSPER2), transcript variant 2	1.27404
15	cation channel, sperm associated 2 pseudogene (LOC440278) on chromos	1.27404
15	creatine kinase, mitochondrial 1A (CKMT1A), nuclear gene encoding mitochondrial protein	1.27404
15	elongation factor RNA polymerase II-like 3 (ELL3)	1.27404
15	FERM domain containing 5 (FRMD5), transcript variant 2	1.27404
15	Huntingtin interacting protein K (HYPK)	1.27404
15	microfibrillar-associated protein 1 (MFAP1)	1.27404
15	protein disulfide isomerase family A, member 3 (PDIA3)	1.27404
15	serine incorporator 4 (SERINC4)	1.27404
15	small EDRK-rich factor 2 (SERF2)	1.27404
15	WD repeat domain 76 (WDR76)	1.27404
19	amyloid beta (A4) precursor protein-binding, family A, member 3 (X11-like 2) (APBA3)	1.27402
19	death-associated protein kinase 3 (DAPK3)	1.27402
19	integrin beta 1 binding protein 3 (ITGB1BP3), transcript variant 2	1.27402
19	mitochondrial ribosomal protein L54 (MRPL54), nuclear gene encoding mitochondrial protein	1.27402
19	retina and anterior neural fold homeobox like 1 (RAXL1)	1.27402
19	tight junction protein 3 (zona occludens 3) (TJP3)	1.27402
12	chromosome 12 open reading frame 32 (C12orf32)	1.27375
12	FK506 binding protein 4, 59kDa (FKBP4)	1.27375
12	forkhead box M1 (FOXM1), transcript variant 2	1.27375
12	integrin alpha FG-GAP repeat containing 2 (ITFG2)	1.27375
12	nuclear receptor interacting protein 2 (NRIP2)	1.27375
12	TEA domain family member 4 (TEAD4), transcript variant 1	1.27375
12	tubby like protein 3 (TULP3)	1.27375
3	IQ motif and Sec7 domain 1 (IQSEC1)	1.27373
3	ribosomal protein L32 (RPL32), transcript variant 2	1.27373
3	transmembrane protein 40 (TMEM40)	1.27373
22	ankyrin repeat domain 54 (ANKRD54)	1.27336
22	eukaryotic translation initiation factor 3, subunit 6 interacting protein (EIF3S6IP)	1.27336
22	galanin receptor 3 (GALR3)	1.27336
22	glycine C-acetyltransferase (2-amino-3-ketobutyrate coenzyme A ligase) (GCAT), nuclear gene encoding mitochondrial protein	1.27336
22	H1 histone family, member 0 (H1F0)	1.27336
22	lectin, galactoside-binding, soluble, 1 (galectin 1) (LGALS1)	1.27336
22	MICAL-like 1 (MICAL-L1)	1.27336
22	nucleolar protein 12 (NOL12)	1.27336
22	pyridoxal (pyridoxine, vitamin B6) phosphatase (PDXP)	1.27336
22	SH3-domain binding protein 1 (SH3BP1)	1.27336
22	TRIO and F-actin binding protein (TRIOBP), transcript variant 6	1.27336
17	FLJ42842 protein (FLJ42842)	1.27333
17	mbt domain containing 1 (MBTD1)	1.27333
17	NM23-LV (NME1-NME2)	1.27333
17	non-metastatic cells 1, protein (NM23A) expressed in (NME1), transcript variant 1	1.27333
17	non-metastatic cells 2, protein (NM23B) expressed in (NME2), transcript variant 2	1.27333
17	UTP18, small subunit (SSU) processome component, homolog (yeast) (UTP18)	1.27333
1	heparan sulfate proteoglycan 2 (perlecan) (HSPG2)	1.27324
1	low density lipoprotein receptor class A domain containing 2 (LDLRAD2)	1.27324
1	ubiquitin specific peptidase 48 (USP48), transcript variant 1	1.27324
17	KIAA1267 (KIAA1267)	1.27319
17	saitohin (STH)	1.27319
2	kinesin family member 3C (KIF3C)	1.27313
2	RAB10, member RAS oncogene family (RAB10)	1.27313
7	FK506 binding protein 6, 36kDa (FKBP6)	1.27311
7	NOL1/NOP2/Sun domain family, member 5C (NSUN5C), transcript variant 2	1.27311
7	POM121 membrane glycoprotein (rat) (POM121)	1.27311
7	Shwachman-Bodian-Diamond syndrome pseudogene (SBDSP) on chromo	1.27311
7	similar to Williams Beuren syndrome chromosome region 19 (LOC441251)	1.27311
7	tripartite motif-containing 74 (TRIM74)	1.27311
14	chromosome 14 open reading frame 2 (C14orf2)	1.27305
14	tudor domain containing 9 (TDRD9)	1.27305
17	TIMP metallopeptidase inhibitor 2 (TIMP2)	1.27273
17	ubiquitin specific peptidase 36 (USP36)	1.27273
7	heat shock 27kDa protein 1 (HSPB1)	1.27256
7	hypothetical protein FLJ37078 (FLJ37078)	1.27256
7	malate dehydrogenase 2, NAD (mitochondrial) (MDH2)	1.27256
7	tyrosine 3-monooxygenase/tryptophan 5-monooxygenase activation protein, gamma polypeptide (YWHAG)	1.27256
20	chromosome 20 open reading frame 44 (C20orf44), transcript variant 2	1.2725
20	family with sequence similarity 83, member C (FAM83C)	1.2725
20	integrin beta 4 binding protein (ITGB4BP), transcript variant 4	1.2725
[truncated: 15,140 more rows]
