# Supplementary material for: The human genome: a multifractal analysis
Source: BMC Genomics. 2011 Oct 14;12:506. doi: 10.1186/1471-2164-12-506 (PMC3277318; doi:10.1186/1471-2164-12-506)
Supplement: Additional file 10 — Gene family versus RM. The file contains the analysis of gene family versus RM. [file 1471-2164-12-506-S10.XLSX]

## Sheet: Gene families vs RM
Multifracatality	Range of DDq	OR	ZNF	SLC	CD	CA	GPR	KCN	SNORA	USP	RPS	IL	ATP	RAB	SNORD	WDR	MT	TR	RNF	TRIM	FBX	KRT	CYP	MRPL	PSM	ABC	IG	FOX	DDX	KIF	DNAJ	DN	DEFB	ITG	UBE2	ZBTB	MRPS	PPP1R	PPP	CCL	KRTAP	ARL	COX	TUB	CACN	CDH	RGS	TAS2R	TNFRSF
	0.799427	47	0	1	1	1	0	1	0	0	0	0	2	1	0	2	0	1	0	1	0	0	1	0	1	0	1	0	0	0	0	0	0	0	0	0	0	0	0	0	0	0	0	0	0	1	0	0	0
Low	0.891683	147	17	41	17	15	13	29	2	4	1	15	3	7	0	9	5	7	3	4	6	11	5	1	0	8	4	4	1	3	1	2	6	2	2	1	2	5	0	6	0	1	2	1	4	7	8	15	1
	0.983939	112	53	73	48	23	24	25	10	5	5	29	16	10	2	14	17	16	12	21	11	17	12	9	7	9	9	11	6	5	8	6	3	9	2	5	3	3	3	3	19	4	6	5	3	9	4	6	3
Medium	1.0762	38	107	74	41	25	34	17	21	7	8	18	23	26	19	16	24	15	17	12	17	19	13	13	13	12	7	8	8	10	9	9	15	5	8	8	10	8	7	11	7	8	6	7	7	2	7	2	6
	1.16845	12	116	63	48	28	26	13	27	15	19	19	23	18	33	17	21	13	18	14	13	7	10	15	10	8	14	10	11	10	8	12	0	9	14	8	8	5	11	3	0	9	5	6	6	3	2	0	12
High	1.26071	2	60	46	23	23	8	5	16	10	9	7	14	16	20	13	2	15	13	8	10	0	6	6	13	5	2	3	9	7	8	4	8	6	5	7	5	7	6	3	0	3	6	6	4	2	2	0	1
	1.35296	0	1	0	1	0	0	1	1	1	1	0	0	1	0	0	0	0	0	0	0	0	0	0	0	0	0	0	0	0	0	0	0	0	0	0	0	0	0	0	0	0	0	0	0	0	0	0	0
	1.44522	0	0	0	0	0	0	0	0	0	0	0	0	0	0	0	0	0	0	0	0	0	0	0	0	0	0	0	0	0	0	0	0	0	0	0	0	0	0	0	0	0	0	0	0	0	0	0	0
	1.53748	0	0	0	0	0	0	0	0	0	0	0	0	0	0	0	0	0	0	0	0	0	0	0	0	0	0	0	0	0	0	0	0	0	0	0	0	0	0	0	0	0	0	0	0	0	0	0	0
	1.62973	0	0	0	0	0	0	0	0	0	0	0	0	0	0	0	0	0	0	0	0	0	0	0	0	0	0	0	0	0	0	0	0	0	0	0	0	0	0	0	0	0	0	0	0	0	0	0	0
	1.72199	0	0	0	0	0	0	0	0	0	0	0	0	0	0	0	0	0	0	0	0	0	0	0	0	0	0	0	0	0	0	0	0	0	0	0	0	0	0	0	0	0	0	0	0	0	0	0	0
	1.81425	0	0	0	0	0	0	0	0	0	0	0	0	0	0	0	0	0	0	0	0	0	0	0	0	0	0	0	0	0	0	0	0	0	0	0	0	0	0	0	0	0	0	0	0	0	0	0	0
	1.9065	0	0	0	0	0	0	0	0	0	0	0	0	0	0	0	0	0	0	0	0	0	0	0	0	0	0	0	0	0	0	0	0	0	0	0	0	0	0	0	0	0	0	0	0	0	0	0	0
	1.99876	0	0	0	0	1	0	0	0	0	0	0	0	0	0	0	0	0	0	0	0	0	0	0	0	0	0	0	0	0	0	0	0	0	0	0	0	0	0	0	0	0	0	0	0	0	0	0	0
	TOTAL	358	354	298	179	116	105	91	77	42	43	88	81	79	74	71	69	67	63	60	57	54	47	44	44	42	37	36	35	35	34	33	32	31	31	29	28	28	27	26	26	25	25	25	24	24	23	23	23
	Range of DDq	OR	ZNF	SLC	CD	CA	GPR	KCN	SNORA	USP	RPS
	0.799427	47	0	1	1	1	0	1	0	0	0
	0.891683	147	17	41	17	15	13	29	2	4	1
	0.983939	112	53	73	48	23	24	25	10	5	5
	1.0762	38	107	74	41	25	34	17	21	7	8
	1.16845	12	116	63	48	28	26	13	27	15	19
	1.26071	2	60	46	23	23	8	5	16	10	9
	>1.35	0	1	0	1	1	0	1	1	1	1
	Range of DDq	OR	KCN	SLC	GPR	CD	CA	SNORA	USP	RPS	ZNF
	0.799427	0.131285	0.010989	0.0033557	0	0.00558659	0.00862069	0	0	0	0
	0.891683	0.410615	0.318681	0.137584	0.12381	0.0949721	0.12931	0.025974	0.0952381	0.0232558	0.0480226
	0.983939	0.312849	0.274725	0.244966	0.228571	0.268156	0.198276	0.12987	0.119048	0.116279	0.149718
	1.0762	0.106145	0.186813	0.248322	0.32381	0.22905	0.215517	0.272727	0.166667	0.186047	0.30226
	1.16845	0.0335196	0.142857	0.211409	0.247619	0.268156	0.241379	0.350649	0.357143	0.44186	0.327684
	1.26071	0.00558659	0.0549451	0.154362	0.0761905	0.128492	0.198276	0.207792	0.238095	0.209302	0.169492
	>1.35	0	0.010989	0	0	0.00558659	0.00862069	0.012987	0.0238095	0.0232558	0.00282486
[truncated: 161 more columns]

## Sheet: Gene AND Families
Gene	Family	DDq
ABCD4	ABC	1.29105
ABCC1	ABC	1.28407
ABCB9	ABC	1.28162
ABCF3	ABC	1.28004
ABCA3	ABC	1.26507
ABCC6	ABC	1.25584
ABCF1	ABC	1.24956
ABCC10	ABC	1.24227
ABCG4	ABC	1.24189
ABCG2	ABC	1.20243
ABCC5	ABC	1.201
ABCC3	ABC	1.19649
ABCB10	ABC	1.1727
ABCA11	ABC	1.16688
ABCB6	ABC	1.16443
ABCC2	ABC	1.15328
ABCA7	ABC	1.14869
ABCC11	ABC	1.14719
ABCC4	ABC	1.14024
ABCB5	ABC	1.13293
ABCG8	ABC	1.1242
ABCG5	ABC	1.1242
ABCA1	ABC	1.10674
ABCD2	ABC	1.09619
ABCA2	ABC	1.08922
ABCF2	ABC	1.07485
ABCD3	ABC	1.05589
ABCD1	ABC	1.05203
ABCA8	ABC	1.04014
ABCA9	ABC	1.04014
ABCB8	ABC	1.03745
ABCA12	ABC	1.02955
ABCB11	ABC	1.00975
ABCB1	ABC	1.00494
ABCA13	ABC	0.982454
ABCA10	ABC	0.977813
ABCA5	ABC	0.977813
ABCA6	ABC	0.977813
ABCB4	ABC	0.973072
ABCC12	ABC	0.967136
ABCC8	ABC	0.935864
ABCB7	ABC	0.917897
ABHD11	ABHD	1.30399
ABHD3	ABHD	1.23195
ABHD6	ABHD	1.2308
ABHD2	ABHD	1.20756
ABHD1	ABHD	1.20735
ABHD7	ABHD	1.15362
ABHD14A	ABHD	1.09477
ABHD14B	ABHD	1.09477
ABHD4	ABHD	1.0569
ABHD5	ABHD	1.04773
ABHD10	ABHD	1.01027
ABHD13	ABHD	0.957263
ACCN2	ACCN	1.18472
ACCN4	ACCN	1.09478
ACCN3	ACCN	1.03745
ACCN5	ACCN	0.98445
ACCN1	ACCN	0.962455
ACF	ACF	0.920755
ACOT6	ACOT	1.28236
ACOT4	ACOT	1.28236
ACOT2	ACOT	1.28236
ACOT1	ACOT	1.28236
ACOT11	ACOT	1.22652
ACOT9	ACOT	1.22639
ACOT8	ACOT	1.17373
ACOT7	ACOT	1.12207
ACOT12	ACOT	1.06505
ACSBG2	ACS	1.2899
ACSS2	ACS	1.2016
ACSM3	ACS	1.14663
ACSBG1	ACS	1.14196
ACSL3	ACS	1.11261
ACSL4	ACS	1.10673
ACSL1	ACS	1.09926
ACSL5	ACS	1.08188
ACSS1	ACS	1.00861
ACSL6	ACS	0.99424
ACSM1	ACS	0.907953
ACSM2	ACS	0.907953
ADAM11	ADAM	1.28737
ADAM15	ADAM	1.18642
ADAM17	ADAM	1.18327
ADAM9	ADAM	1.16761
ADAM32	ADAM	1.16761
ADAM33	ADAM	1.162
ADAM21	ADAM	1.11656
ADAM20	ADAM	1.11656
ADAM12	ADAM	1.11421
ADAM23	ADAM	1.11236
ADAM2	ADAM	1.10866
ADAM19	ADAM	1.10169
ADAM10	ADAM	1.06144
ADAM8	ADAM	1.02396
ADAM22	ADAM	1.02368
ADAM30	ADAM	1.00673
ADAM29	ADAM	0.924186
ADAMDEC1	ADAM	0.915142
ADAM7	ADAM	0.915142
ADAM3A	ADAM	0.910547
ADAM18	ADAM	0.910547
ADAM6	ADAM	0.877957
ADAMTSL4	ADAMTS	1.29034
ADAMTS4	ADAMTS	1.26544
ADAMTS7	ADAMTS	1.20337
ADAMTS8	ADAMTS	1.18748
ADAMTS15	ADAMTS	1.18748
ADAMTSL5	ADAMTS	1.1815
ADAMTS2	ADAMTS	1.13877
ADAMTS13	ADAMTS	1.10807
ADAMTSL2	ADAMTS	1.10807
ADAMTSL3	ADAMTS	1.09793
ADAMTS18	ADAMTS	1.0326
ADAMTS9	ADAMTS	1.02481
ADAMTS6	ADAMTS	1.02007
ADAMTS12	ADAMTS	1.00135
ADAMTS20	ADAMTS	0.958886
ADAMTSL1	ADAMTS	0.952674
ADAMTS19	ADAMTS	0.943557
ADAMTS3	ADAMTS	0.915502
ADH4	ADH	1.15715
ADH5	ADH	1.15715
ADHFE1	ADH	0.999399
ADH7	ADH	0.962862
ADH6	ADH	0.962862
ADH1B	ADH	0.962862
ADH1A	ADH	0.962862
ADH1C	ADH	0.962862
AGC1	AGC	1.15035
AKAP10	AKAP	1.29295
AKAP14	AKAP	1.28841
AKAP12	AKAP	1.22643
AKAP13	AKAP	1.18197
AKAP2	AKAP	1.1643
AKAP5	AKAP	1.16172
AKAP6	AKAP	1.1203
AKAP9	AKAP	1.10926
AKAP3	AKAP	1.07515
AKAP7	AKAP	1.05272
AKAP11	AKAP	0.986259
AKR1A1	AKR	1.28949
AKR7A3	AKR	1.23255
AKR7A2	AKR	1.23255
AKR1D1	AKR	1.14195
AKR1CL1	AKR	1.00436
AKR1C4	AKR	1.00436
AKR1B10	AKR	0.941858
AKR1B1	AKR	0.941858
AKR1C1	AKR	0.861008
AKR1C3	AKR	0.861008
AKR1CL2	AKR	0.861008
AKR1C2	AKR	0.861008
ALDH16A1	ALDH	1.33705
ALDH3A1	ALDH	1.29295
ALDH6A1	ALDH	1.29105
ALDH7A1	ALDH	1.2708
ALDH2	ALDH	1.24691
ALDH3A2	ALDH	1.20002
ALDH3B1	ALDH	1.18323
ALDH5A1	ALDH	1.17059
ALDH18A1	ALDH	1.14244
ALDH3B2	ALDH	1.13738
ALDH9A1	ALDH	1.11475
ALDH8A1	ALDH	1.11384
ALDH1L2	ALDH	1.10076
ALDH1A3	ALDH	1.05173
ALDH1B1	ALDH	1.04791
ALDH1A2	ALDH	1.03102
ALDH4A1	ALDH	1.00945
ALDH1L1	ALDH	1.00094
ALDH1A1	ALDH	0.990928
ALKBH7	ALKB	1.32677
ALKBH6	ALKB	1.30032
ALKBH4	ALKB	1.27971
ALKBH2	ALKB	1.23423
ALKBH1	ALKB	1.22762
ALKBH5	ALKB	1.21486
ALKBH3	ALKB	1.07773
ALKBH8	ALKB	1.04004
ALOX12B	ALOX	1.2609
ALOX15B	ALOX	1.2609
ALOXE3	ALOX	1.2609
ALOX15	ALOX	1.25067
ALOX5AP	ALOX	1.20162
ALOX12P2	ALOX	1.18529
ALOX12	ALOX	1.18529
ALOX5	ALOX	0.997212
ANP32E	ANP32	1.28946
ANP32B	ANP32	1.13942
ANP32A	ANP32	1.13621
ANP32D	ANP32	1.03232
ANP32C	ANP32	1.00116
ANXA9	ANXA	1.27555
ANXA7	ANXA	1.18458
ANXA4	ANXA	1.15431
ANXA2P1	ANXA	1.14717
ANXA11	ANXA	1.12722
ANXA2	ANXA	1.07925
ANXA13	ANXA	1.04302
ANXA5	ANXA	1.04058
ANXA1	ANXA	0.945595
ANXA10	ANXA	0.90028
ANXA2P3	ANXA	0.879822
APOBEC3F	APOBEC	1.18248
APOBEC3A	APOBEC	1.18248
APOBEC3H	APOBEC	1.18248
APOBEC3G	APOBEC	1.18248
APOBEC3C	APOBEC	1.18248
APOBEC3D	APOBEC	1.18248
APOBEC3B	APOBEC	1.18248
APOBEC1	APOBEC	1.06177
APOBEC2	APOBEC	1.02253
AQP10	AQP	1.25585
AQP11	AQP	1.21788
AQP6	AQP	1.18472
AQP5	AQP	1.18472
AQP2	AQP	1.18472
AQP3	AQP	1.16673
AQP7	AQP	1.16673
AQP8	AQP	1.16243
AQP4	AQP	1.02593
AQP7P2	AQP	1.01952
AQP12A	AQP	0.990967
AQP9	AQP	0.976983
AQP1	AQP	0.953259
ARF3	ARF	1.28324
ARFGAP3	ARF	1.25078
ARF6	ARF	1.24802
ARF4	ARF	1.19274
ARFGEF1	ARF	1.18421
ARFGEF2	ARF	1.17567
ARFRP1	ARF	1.14721
ARFIP1	ARF	1.11932
ARFIP2	ARF	1.10166
ARF1	ARF	1.07931
ARF5	ARF	1.04015
ARFGAP1	ARF	0.912786
ARL4D	ARL	1.28658
ARL6IP4	ARL	1.28162
ARL3	ARL	1.26798
ARL16	ARL	1.25114
ARL2BP	ARL	1.21815
ARL8A	ARL	1.21074
ARL6IP	ARL	1.21066
ARL13A	ARL	1.20925
ARL2	ARL	1.19957
ARL17P1	ARL	1.19128
ARL10	ARL	1.18214
ARL1	ARL	1.17817
ARL8B	ARL	1.16353
ARL6IP5	ARL	1.15244
ARL9	ARL	1.14951
ARL6IP2	ARL	1.13049
ARL4C	ARL	1.11015
ARL6IP6	ARL	1.10729
ARL5B	ARL	1.09966
ARL15	ARL	1.09311
ARL14	ARL	1.05757
ARL4A	ARL	1.05062
ARL13B	ARL	1.04078
ARL5A	ARL	1.03049
ARL6	ARL	0.932329
ATP5H	ATP	1.34255
ATP2A1	ATP	1.3335
ATP2A2	ATP	1.31646
ATPBD1C	ATP	1.31646
ATPBD1B	ATP	1.30916
ATP5J2	ATP	1.30812
ATP6V0A1	ATP	1.30747
ATP6V1E1	ATP	1.29741
ATP1B2	ATP	1.28957
ATP5G1	ATP	1.28896
ATP5B	ATP	1.28741
ATP6V0E	ATP	1.28628
ATP6V0A2	ATP	1.28107
ATP6V0D1	ATP	1.27462
ATP2B4	ATP	1.26056
ATP6V0A4	ATP	1.25833
ATP8B2	ATP	1.25585
ATP8B1	ATP	1.24679
ATP1B3	ATP	1.24373
ATPIF1	ATP	1.23788
ATP5S	ATP	1.22993
ATP6AP1	ATP	1.2254
ATP4A	ATP	1.22413
ATP8B3	ATP	1.21664
ATPAF2	ATP	1.21486
ATP6V1F	ATP	1.21469
ATP7A	ATP	1.20582
ATP13A2	ATP	1.20243
ATP2A3	ATP	1.20173
ATP6V1G1	ATP	1.19981
ATP5A1	ATP	1.19492
ATP6V0C	ATP	1.19427
ATP6V0B	ATP	1.19327
ATP6V1C2	ATP	1.192
ATP1A3	ATP	1.19007
ATPBD3	ATP	1.18039
ATP6V1A	ATP	1.17581
ATP5L	ATP	1.16518
ATP6V1G2	ATP	1.1621
ATP2B2	ATP	1.15235
ATP5D	ATP	1.14869
ATP5C1	ATP	1.14096
ATP6V1D	ATP	1.14027
ATP9A	ATP	1.13479
ATP5E	ATP	1.12894
ATP11A	ATP	1.12506
ATP12A	ATP	1.11619
ATP6AP2	ATP	1.116
ATP1A4	ATP	1.11465
ATP1A2	ATP	1.11465
ATP6V1B2	ATP	1.11224
ATP6V1C1	ATP	1.10772
ATP4B	ATP	1.10107
ATP6V1E2	ATP	1.09959
ATP2B1	ATP	1.09663
ATP5I	ATP	1.09016
ATP6V0E2L	ATP	1.08694
ATP9B	ATP	1.08421
ATP11B	ATP	1.07936
ATP8A2	ATP	1.07725
ATP5G2	ATP	1.06894
ATP2B3	ATP	1.05203
ATP5G3	ATP	1.0512
ATP13A4	ATP	1.04879
ATP6V1B1	ATP	1.04571
ATP6V0D2	ATP	1.04463
ATP2C1	ATP	1.04254
ATP7B	ATP	1.03936
ATP8A1	ATP	1.03095
ATP1B4	ATP	1.02158
ATP1B1	ATP	1.01286
ATP5F1	ATP	1.01168
ATP6V1H	ATP	1.0094
ATP10A	ATP	0.992293
ATPBD4	ATP	0.986595
ATP10D	ATP	0.985362
ATP1A1	ATP	0.980137
ATP6V1G3	ATP	0.976746
ATP11C	ATP	0.956841
ATP8B4	ATP	0.883969
ATP13A5	ATP	0.866341
BIRC6	BIRC	1.29857
BIRC4	BIRC	1.2607
BIRC5	BIRC	1.23083
BIRC1	BIRC	1.22688
BIRC8	BIRC	1.19593
BIRC3	BIRC	1.09568
BIRC2	BIRC	1.09568
BIRC4BP	BIRC	1.08763
BIRC7	BIRC	0.912786
CA13	CA	2.01396
CANX	CA	1.34437
CAMKV	CA	1.33345
CASKIN2	CA	1.32716
CA11	CA	1.31849
CABP1	CA	1.31785
CAPNS1	CA	1.30032
CAMK1D	CA	1.29863
CARD12	CA	1.29857
CAMLG	CA	1.29512
CA14	CA	1.28946
CALM3	CA	1.28913
CALCOCO2	CA	1.28896
CABP5	CA	1.28331
CARD8	CA	1.28331
CAMK2N2	CA	1.28004
CAMP	CA	1.2791
CAMTA2	CA	1.2771
CAMTA1	CA	1.27613
CARKL	CA	1.27431
CA6	CA	1.26716
CASKIN1	CA	1.26507
CALML6	CA	1.26362
CAPN1	CA	1.26276
CAMK1	CA	1.25617
CAMKK2	CA	1.25277
CASC4	CA	1.25049
CAPS	CA	1.24124
CA5A	CA	1.23708
CAPN12	CA	1.23656
CASC5	CA	1.23653
CA7	CA	1.23539
CAMK2G	CA	1.23484
CABP7	CA	1.23442
CAPZB	CA	1.23255
CAPZA1	CA	1.22912
CAP1	CA	1.22231
CALU	CA	1.21469
CARD11	CA	1.21427
CAD	CA	1.20735
CAP2	CA	1.20188
CAMKK1	CA	1.20173
CARD14	CA	1.20125
CABP4	CA	1.19992
CAPG	CA	1.19198
CALM2	CA	1.18783
CALM1	CA	1.18685
CABLES1	CA	1.18596
CARD10	CA	1.18089
CALN1	CA	1.17859
CAMK2N1	CA	1.17356
CAMSAP1L1	CA	1.17148
CA4	CA	1.16399
CACYBP	CA	1.16126
CA9	CA	1.16113
CALB2	CA	1.15329
CABIN1	CA	1.14552
CAT	CA	1.14347
CAB39	CA	1.14194
CA12	CA	1.13966
CAPN2	CA	1.13641
CASC1	CA	1.13491
CANT1	CA	1.12861
CASK	CA	1.12715
CASZ1	CA	1.12546
CARD6	CA	1.12513
CARF	CA	1.12243
CAPN3	CA	1.11703
CABYR	CA	1.11487
CASQ1	CA	1.11465
CAPN7	CA	1.10948
CAMK2B	CA	1.10661
CAMSAP1	CA	1.09825
CADPS	CA	1.08481
CARS	CA	1.08186
CAPN11	CA	1.0782
CAPN5	CA	1.07791
CABLES2	CA	1.06941
CALCOCO1	CA	1.06894
CARD4	CA	1.05668
CADPS2	CA	1.04521
CALD1	CA	1.04326
CAB39L	CA	1.04135
CA10	CA	1.03499
CARD15	CA	1.01857
CA8	CA	1.01702
CA3	CA	1.01699
CA2	CA	1.01699
CA1	CA	1.01699
CAMK2D	CA	1.00979
CART	CA	0.998446
CAPN9	CA	0.997285
CAPN13	CA	0.9957
CAPS2	CA	0.994147
CAV3	CA	0.993656
CAPZA2	CA	0.991804
CAPN10	CA	0.990967
CAST1	CA	0.990947
CARD9	CA	0.990524
CAPNS2	CA	0.986896
CASQ2	CA	0.976032
CALB1	CA	0.971604
CASD1	CA	0.970942
CAV2	CA	0.96976
CAV1	CA	0.96976
CASR	CA	0.96914
CAND1	CA	0.96293
CALCA	CA	0.956059
CAMK1G	CA	0.944265
CAMK4	CA	0.936081
CALCB	CA	0.930219
CAPN6	CA	0.929975
CALCR	CA	0.920979
CALCRL	CA	0.91717
CAPZA3	CA	0.896572
CART1	CA	0.873344
CACNG7	CACN	1.33009
CACNG6	CACN	1.29482
CACNG8	CACN	1.29482
CACNB3	CACN	1.26293
CACNA1F	CACN	1.25361
CACNB1	CACN	1.23941
CACNA2D4	CACN	1.21051
CACNG2	CACN	1.20217
CACNA1G	CACN	1.19649
CACNG1	CACN	1.18372
CACNB2	CACN	1.16668
CACNA1I	CACN	1.13992
CACNG4	CACN	1.13243
CACNG5	CACN	1.13243
CACNA1B	CACN	1.125
CACNG3	CACN	1.11568
CACNA2D2	CACN	1.11242
CACNA1D	CACN	1.0476
CACNB4	CACN	1.03049
CACNA2D3	CACN	1.01043
CACNA1C	CACN	0.956573
CACNA1E	CACN	0.939829
CACNA2D1	CACN	0.929345
CACNA1H	CACN	0.926345
CASP9	CASP	1.27197
CASP8AP2	CASP	1.23139
CASP2	CASP	1.13533
CASP3	CASP	1.13383
CASP8	CASP	1.08109
CASP6	CASP	1.07174
CASP7	CASP	1.02634
CASP4	CASP	0.947982
CASP5	CASP	0.893987
CASP1	CASP	0.893987
CATSPER2	CATSPER	1.27404
CATSPER4	CATSPER	1.27103
CATSPER1	CATSPER	1.24137
CATSPER3	CATSPER	1.15289
CCL24	CCL	1.33597
CCL26	CCL	1.33597
CCL25	CCL	1.3217
CCL22	CCL	1.21815
CCL17	CCL	1.21815
CCL5	CCL	1.19952
CCL20	CCL	1.13802
CCL23	CCL	1.12464
CCL3L3	CCL	1.12464
CCL4L1	CCL	1.12464
CCL14	CCL	1.12464
CCL15	CCL	1.12464
CCL16	CCL	1.12464
CCL4	CCL	1.12464
CCL18	CCL	1.12464
CCL3	CCL	1.12464
CCL28	CCL	1.11853
CCL21	CCL	1.06925
CCL27	CCL	1.06925
CCL19	CCL	1.06925
CCL2	CCL	0.9261
CCL7	CCL	0.9261
CCL8	CCL	0.9261
CCL13	CCL	0.9261
CCL1	CCL	0.9261
CCL11	CCL	0.9261
CCR10	CCR	1.26358
CCR4	CCR	1.24305
CCRN4L	CCR	1.17452
CCR9	CCR	1.09208
CCR7	CCR	1.08254
CCR6	CCR	1.07789
CCR8	CCR	1.05949
CCRK	CCR	1.03747
CCRL1	CCR	0.989577
CCR3	CCR	0.966219
CCRL2	CCR	0.966219
CCR5	CCR	0.966219
CCR1	CCR	0.966158
CD320	CD	1.36036
CDR2L	CD	1.34255
CD19	CD	1.3335
CDIPT	CD	1.32908
CD2BP2	CD	1.32197
CDC42SE1	CD	1.3121
CDK3	CD	1.3112
CD3EAP	CD	1.30983
CDK2	CD	1.30244
CDC25C	CD	1.29858
CDC23	CD	1.29858
CDC6	CD	1.29081
CD68	CD	1.28957
CDC25B	CD	1.2872
CDK7	CD	1.28442
CDC2L1	CD	1.28439
CDC2L2	CD	1.28439
CDK5RAP1	CD	1.28171
CDC25A	CD	1.2791
CD37	CD	1.27533
CDK10	CD	1.2715
CD52	CD	1.27103
CDC42EP2	CD	1.26276
CDR2	CD	1.2614
CDS2	CD	1.26027
CDCA3	CD	1.25888
CD4	CD	1.25888
CDC91L1	CD	1.25698
CDK2AP1	CD	1.25633
CD109	CD	1.25576
CDC42	CD	1.25528
CDK5R1	CD	1.24496
CDC14B	CD	1.2427
CD160	CD	1.23722
CDCA8	CD	1.23667
CD300LG	CD	1.23555
CD164L2	CD	1.23474
CDKN1A	CD	1.23372
CDC42EP4	CD	1.23289
CDKL1	CD	1.22993
CD9	CD	1.22926
CDC42BPB	CD	1.22536
CDKL3	CD	1.22367
CDK9	CD	1.22307
CDC42EP5	CD	1.21959
CD99	CD	1.21827
CD7	CD	1.21651
CDK4	CD	1.21472
CDKN1B	CD	1.21404
CD79B	CD	1.214
CDKL5	CD	1.21151
CD209	CD	1.20602
CDC2L6	CD	1.20511
CDAN1	CD	1.20175
CDK2AP2	CD	1.19992
CDCA5	CD	1.19957
CDK5RAP3	CD	1.19801
CDRT1	CD	1.19674
CD151	CD	1.1939
CDC2L5	CD	1.19176
CD248	CD	1.19008
CDC27	CD	1.18997
CD79A	CD	1.18686
CDC45L	CD	1.18672
CD8A	CD	1.18443
CD8B	CD	1.18443
CDKL2	CD	1.18301
CDC42EP1	CD	1.18089
CD33	CD	1.18039
CDA	CD	1.17356
CD22	CD	1.17323
CDKL4	CD	1.17265
CD3G	CD	1.16518
CD3E	CD	1.16518
CDC14A	CD	1.16402
CD72	CD	1.16113
CD40	CD	1.15783
CD28	CD	1.15656
CD247	CD	1.15619
CDC42SE2	CD	1.15231
CDCP2	CD	1.13597
CDKAL1	CD	1.1355
CD300LF	CD	1.13205
CDC26	CD	1.12977
CDV3	CD	1.12777
CD300C	CD	1.12416
CD300E	CD	1.12416
CD300A	CD	1.12416
CD300LB	CD	1.12416
CDYL	CD	1.12346
CDC20	CD	1.1204
CDC42BPG	CD	1.11907
CDCA7	CD	1.11723
CD2AP	CD	1.11659
CDSN	CD	1.11409
CDX2	CD	1.11287
CDC5L	CD	1.11234
CD59	CD	1.11182
CD80	CD	1.10974
CDGAP	CD	1.10974
CDCA7L	CD	1.10867
CDK5R2	CD	1.1055
CD6	CD	1.09718
CD5	CD	1.09718
CD164	CD	1.09588
CDC37L1	CD	1.09539
CDC73	CD	1.09405
CDCA4	CD	1.09204
CDKN2C	CD	1.08892
CDCA2	CD	1.0843
CDRT4	CD	1.08117
CDCP1	CD	1.07706
CD38	CD	1.07682
CDC42BPA	CD	1.07543
CDRT15	CD	1.0721
CDY2A	CD	1.07053
CDS1	CD	1.06761
CDKN3	CD	1.0674
CDKN1C	CD	1.06713
CD84	CD	1.0639
CDC34	CD	1.06295
CDK8	CD	1.0619
CD163	CD	1.06177
CD48	CD	1.06062
CD244	CD	1.06062
CD82	CD	1.05859
CD2	CD	1.05777
CDR1	CD	1.0571
CDK6	CD	1.0551
CDC7	CD	1.05459
CD207	CD	1.04571
CD276	CD	1.04272
CD24	CD	1.04153
CDADC1	CD	1.04135
CD40LG	CD	1.04038
CD69	CD	1.03951
CD58	CD	1.03871
CDK5	CD	1.03745
CD302	CD	1.03645
CDY2B	CD	1.03124
CD226	CD	1.02967
CDYL2	CD	1.02528
CDY1	CD	1.0221
CDON	CD	1.02138
CD99L2	CD	1.01937
CD274	CD	1.01844
CDK5RAP2	CD	1.01765
CD63	CD	1.01703
CDY1B	CD	1.01687
CDC20B	CD	1.01174
CD83	CD	1.01068
CDT1	CD	1.00903
CD34	CD	1.00875
CD163L1	CD	1.00746
CD33L3	CD	1.00479
CD55	CD	1.00414
CDC40	CD	1.00237
CDKN2B	CD	1.00022
CDKN2A	CD	1.00022
CD46	CD	0.995502
CDC16	CD	0.993008
CD96	CD	0.982784
CDC42EP3	CD	0.98045
CDC2	CD	0.977887
CD53	CD	0.977397
CD200	CD	0.974252
CD47	CD	0.972798
CD5L	CD	0.970498
CDO1	CD	0.970059
CD86	CD	0.96914
CD36	CD	0.965849
CD93	CD	0.965376
CD200R1	CD	0.964884
CD200R2	CD	0.964884
CD81	CD	0.957999
CD180	CD	0.956609
CD44	CD	0.942227
CDCA1	CD	0.92855
CDX4	CD	0.863402
CDH1	CDH	1.29324
CDH3	CDH	1.29324
CDH16	CDH	1.23539
CDH24	CDH	1.2046
CDH12P	CDH	1.17819
CDH22	CDH	1.15783
CDH15	CDH	1.07764
CDH5	CDH	1.06768
CDH13	CDH	1.02418
CDH7	CDH	1.02061
CDH10	CDH	1.01793
CDH4	CDH	1.01664
CDH6	CDH	1.01522
CDH23	CDH	1.00831
CDH20	CDH	1.00745
CDH17	CDH	1.00712
CDH12	CDH	0.975606
CDH8	CDH	0.974035
CDH9	CDH	0.972383
CDH2	CDH	0.970808
CDH26	CDH	0.961476
CDH18	CDH	0.952817
CDH19	CDH	0.911732
CDH11	CDH	0.871423
CENTA2	CENT	1.30088
CENTB1	CENT	1.28334
CENTB2	CENT	1.21944
CENTG1	CENT	1.21472
CENTA1	CENT	1.12771
CENTG2	CENT	1.11893
CENTB5	CENT	1.11194
CENTD2	CENT	1.08329
CENTD1	CENT	0.919843
CHCHD8	CHCHD	1.27118
CHCHD2	CHCHD	1.23692
CHCHD1	CHCHD	1.23484
CHCHD5	CHCHD	1.20435
CHCHD7	CHCHD	1.14985
CHCHD3	CHCHD	1.01772
CHCHD6	CHCHD	1.01471
CHCHD4	CHCHD	0.970852
CHMP4B	CHMP	1.25016
CHMP1B	CHMP	1.2358
CHMP7	CHMP	1.18658
CHMP5	CHMP	1.1814
CHMP4A	CHMP	1.16684
CHMP4C	CHMP	1.03931
CHMP6	CHMP	1.01893
CHMP2B	CHMP	0.934052
CLDN3	CLDN	1.30399
CLDN4	CLDN	1.30399
CLDN7	CLDN	1.28334
CLDN15	CLDN	1.27116
CLDN9	CLDN	1.24557
CLDN6	CLDN	1.24557
CLDN20	CLDN	1.21071
CLDN10	CLDN	1.20651
CLDN5	CLDN	1.18672
CLDN11	CLDN	1.17436
CLDN23	CLDN	1.15299
CLDND2	CLDN	1.12933
CLDN19	CLDN	1.12186
CLDN18	CLDN	1.05072
CLDN12	CLDN	1.01344
CLDN1	CLDN	1.00435
CLDN2	CLDN	1.00305
CLDN16	CLDN	0.978827
CLDND1	CLDN	0.935022
CLEC4C	CLEC	1.3342
CLEC11A	CLEC	1.22231
CLEC4M	CLEC	1.20602
CLEC4G	CLEC	1.20602
CLEC4A	CLEC	1.19847
CLEC10A	CLEC	1.18529
CLEC3A	CLEC	1.16545
CLEC7A	CLEC	1.13588
CLEC3B	CLEC	1.07706
CLEC6A	CLEC	1.07324
CLEC4E	CLEC	1.07324
CLEC4D	CLEC	1.07324
CLEC4F	CLEC	1.04571
CLEC2D	CLEC	1.03951
CLEC1A	CLEC	0.99951
CLEC1B	CLEC	0.99951
CLEC9A	CLEC	0.99951
CLEC2B	CLEC	0.99951
CLEC12B	CLEC	0.99951
CLEC12A	CLEC	0.99951
CLEC5A	CLEC	0.992544
CLEC14A	CLEC	0.970097
CLIC1	CLIC	1.2573
CLIC4	CLIC	1.25376
CLIC3	CLIC	1.08922
CLIC2	CLIC	0.992705
CLIC5	CLIC	0.954715
CLK2	CLK	1.28362
CLK3	CLK	1.26379
CLK1	CLK	1.23327
CLK4	CLK	1.19331
CLK2P	CLK	1.14136
CNGB3	CNG	1.08664
CNGA1	CNG	1.05701
CNGA4	CNG	1.02884
CNGA3	CNG	1.01063
CNGA2	CNG	0.890352
COG8	COG	1.30724
COG4	COG	1.29384
COG7	COG	1.24685
COG1	COG	1.23289
COG5	COG	1.11303
COG3	COG	1.06815
COG6	COG	1.0153
COG2	COG	0.997285
COLEC11	COLEC	1.08891
COLEC12	COLEC	1.08376
COLEC10	COLEC	0.921067
CORO1A	CORO	1.3046
CORO7	CORO	1.25886
CORO2A	CORO	1.22376
CORO1C	CORO	1.2021
CORO1B	CORO	1.19992
CORO2B	CORO	1.13621
COX4I2	COX	1.33243
COX6BP1	COX	1.32718
COX6A1	COX	1.31785
COX7A1	COX	1.30032
COX6B1	COX	1.28703
COX5A	COX	1.276
COX7A2L	COX	1.2423
COX6A2	COX	1.22185
COX7B	COX	1.20582
COX6B2	COX	1.18581
COX8A	COX	1.17865
COX4I1	COX	1.1535
COX4NB	COX	1.1535
COX15	COX	1.15328
COX18	COX	1.14169
COX8C	COX	1.11316
COX11P	COX	1.08378
COX5B	COX	1.07397
COX10	COX	1.0721
COX17	COX	1.06676
COX6C	COX	1.05371
COX11	COX	1.01705
COX7A2	COX	1.00663
COX7B2	COX	0.964146
COX7C	COX	0.934477
CSPG4	CSPG	1.31149
CSPG5	CSPG	1.26981
CSPG4LYP1	CSPG	1.0221
CSPG4LYP2	CSPG	1.01687
CSPG2	CSPG	0.968541
CTSS	CTS	1.29034
CTSK	CTS	1.27555
CTSW	CTS	1.24137
CTSF	CTS	1.23189
CTSH	CTS	1.20337
CTSB	CTS	1.18754
CTSL2	CTS	1.18628
CTSZ	CTS	1.12894
CTSD	CTS	1.12297
CTSL	CTS	1.03747
CTSO	CTS	0.950843
CTSC	CTS	0.949942
CTSG	CTS	0.913189
CXCR3	CXCR	1.19943
CXCR4	CXCR	1.04465
CXCR6	CXCR	0.966158
CYB5B	CYB	1.30724
CYB5R3	CYB	1.28196
CYB5D2	CYB	1.25459
CYBASC3	CYB	1.22506
CYB5D1	CYB	1.22169
CYB561	CYB	1.18033
CYB561D1	CYB	1.16309
CYB561D2	CYB	1.11242
CYBRD1	CYB	1.10729
CYB5R1	CYB	1.09575
CYB5A	CYB	1.05471
CYBA	CYB	1.02637
CYB5R4	CYB	0.983052
CYBB	CYB	0.926832
CYP17A1	CYP	1.26798
CYP2F1	CYP	1.26667
CYP2S1	CYP	1.26667
CYP2A13	CYP	1.26667
CYP1A1	CYP	1.26379
CYP1A2	CYP	1.26379
CYP20A1	CYP	1.22734
CYP2D6	CYP	1.22468
CYP2D7P1	CYP	1.22468
CYP27A1	CYP	1.22091
CYP27B1	CYP	1.21472
CYP2B6	CYP	1.20491
CYP2B7P1	CYP	1.20491
CYP2A7	CYP	1.20491
CYP2A6	CYP	1.20491
CYP3A43	CYP	1.18067
CYP21A2	CYP	1.15144
CYP3A7	CYP	1.13479
CYP3A4	CYP	1.13479
CYP3A5	CYP	1.13479
CYP2C19	CYP	1.13281
CYP2C18	CYP	1.13281
CYP1B1	CYP	1.13049
CYP2W1	CYP	1.12771
CYP26A1	CYP	1.1166
CYP26C1	CYP	1.1166
CYP51A1	CYP	1.10926
CYP46A1	CYP	1.10387
CYP11A1	CYP	1.09708
CYP8B1	CYP	1.07113
CYP24A1	CYP	1.06453
CYP2U1	CYP	1.04607
CYP4V2	CYP	1.04152
CYP7A1	CYP	1.03271
CYP19A1	CYP	1.01336
CYP4A11	CYP	1.00419
CYP4Z2P	CYP	1.00419
CYP4B1	CYP	1.00419
CYP4X1	CYP	0.999841
CYP4Z1	CYP	0.999841
CYP4A22	CYP	0.999841
CYP26B1	CYP	0.983781
CYP7B1	CYP	0.980833
CYP39A1	CYP	0.962905
CYP2R1	CYP	0.956059
CYP2J2	CYP	0.938233
CYP2C9	CYP	0.879018
DDX55	DDX	1.32454
DDX19B	DDX	1.3019
DDX19A	DDX	1.3019
DDX19-DDX19L	DDX	1.3019
DDX3X	DDX	1.29648
DDX46	DDX	1.29512
DDX27	DDX	1.28002
DDX28	DDX	1.26609
DDX23	DDX	1.26293
DDX43	DDX	1.25085
DDX21	DDX	1.24387
DDX50	DDX	1.24387
DDX17	DDX	1.23219
DDX5	DDX	1.22099
DDX42	DDX	1.214
DDX6	DDX	1.21129
DDX48	DDX	1.20125
DDX41	DDX	1.19444
DDX47	DDX	1.18307
DDX59	DDX	1.17148
DDX31	DDX	1.16845
DDX4	DDX	1.15341
DDX52	DDX	1.15175
DDX54	DDX	1.13268
DDX56	DDX	1.12708
DDX10	DDX	1.11384
DDX58	DDX	1.08693
DDX53	DDX	1.0782
DDX1	DDX	1.06995
DDX20	DDX	1.04015
DDX25	DDX	1.02138
DDX18	DDX	1.01241
DDX3Y	DDX	1.00997
DDX24	DDX	0.991556
DDX26B	DDX	0.925785
DEFA5	DEFA	1.08236
DEFA6	DEFA	0.977504
DEFA4	DEFA	0.977504
DEFA3	DEFA	0.977504
DEFA1	DEFA	0.977504
DEFB122	DEFB	1.31312
DEFB121	DEFB	1.31312
DEFB123	DEFB	1.31312
DEFB116	DEFB	1.31312
DEFB118	DEFB	1.31312
DEFB124	DEFB	1.31312
DEFB119	DEFB	1.31312
DEFB115	DEFB	1.31312
DEFB108B	DEFB	1.13739
DEFB130	DEFB	1.10523
DEFB126	DEFB	1.10035
DEFB128	DEFB	1.10035
DEFB125	DEFB	1.10035
DEFB32	DEFB	1.10035
DEFB129	DEFB	1.10035
DEFB127	DEFB	1.10035
DEFB131	DEFB	1.08979
DEFB109	DEFB	1.08236
DEFB4	DEFB	1.07731
DEFB106A	DEFB	1.07731
DEFB104A	DEFB	1.07731
DEFB105A	DEFB	1.07731
DEFB107A	DEFB	1.07731
DEFB136	DEFB	1.06204
DEFB137	DEFB	1.06204
DEFB134	DEFB	1.06204
DEFB1	DEFB	0.977504
DEFB112	DEFB	0.912873
DEFB110	DEFB	0.912873
DEFB111	DEFB	0.912873
DEFB114	DEFB	0.896298
DEFB113	DEFB	0.896298
DHX40P	DHX	1.30346
DHX30	DHX	1.28902
DHX8	DHX	1.28658
DHX37	DHX	1.28378
DHX34	DHX	1.27174
DHX38	DHX	1.26387
DHX57	DHX	1.25009
DHX16	DHX	1.24956
DHX40	DHX	1.21173
DHX33	DHX	1.20445
DHX35	DHX	1.14737
DHX29	DHX	1.12557
DHX32	DHX	1.11421
DHX15	DHX	1.09798
DHX36	DHX	1.02711
DNAH10	DN	1.28107
DNM1	DN	1.27959
DNASE1	DN	1.27789
DNASE1L2	DN	1.26507
DNMT3B	DN	1.24523
DNAL4	DN	1.24348
DNAHL1	DN	1.23953
DNAH17	DN	1.23953
DNASE1L3	DN	1.2308
DNASE1L1	DN	1.2254
DNHD3	DN	1.22169
DNMT3A	DN	1.21452
DNAI1	DN	1.20346
DNM1L	DN	1.18843
DNALI1	DN	1.18418
DNTTIP1	DN	1.17373
DNPEP	DN	1.16443
DNMBP	DN	1.15328
DNAH3	DN	1.14663
DNAI2	DN	1.1457
DNAH9	DN	1.10829
DNHD1	DN	1.10166
DNM3	DN	1.09132
DNTT	DN	1.091
DNAH1	DN	1.08214
DNER	DN	1.07049
DNAH8	DN	1.05091
DNTTIP2	DN	1.04472
DNAPTP6	DN	1.04031
DNAH7	DN	1.00512
DNAH11	DN	1.00452
DNASE2B	DN	0.974597
DNAH5	DN	0.918258
DNAJC7	DNAJ	1.31391
DNAJC14	DNAJ	1.30244
DNAJC17	DNAJ	1.29575
DNAJB7	DNAJ	1.29383
DNAJC11	DNAJ	1.27613
DNAJB12	DNAJ	1.27198
DNAJC16	DNAJ	1.27197
DNAJB13	DNAJ	1.27118
DNAJA3	DNAJ	1.25886
DNAJC5G	DNAJ	1.24626
DNAJC8	DNAJ	1.23788
DNAJB6	DNAJ	1.22639
DNAJC12	DNAJ	1.19473
DNAJC9	DNAJ	1.18458
DNAJA1	DNAJ	1.1814
DNAJC4	DNAJ	1.17865
DNAJB2	DNAJ	1.16443
DNAJC5	DNAJ	1.14801
DNAJA4	DNAJ	1.14196
DNAJB4	DNAJ	1.13774
DNAJA2	DNAJ	1.13472
DNAJC19	DNAJ	1.12194
DNAJB5	DNAJ	1.11322
DNAJB11	DNAJ	1.09917
DNAJC3	DNAJ	1.08905
DNAJA5	DNAJ	1.07604
DNAJC15	DNAJ	1.05567
DNAJC6	DNAJ	1.04251
DNAJB9	DNAJ	1.0304
DNAJC10	DNAJ	1.0276
DNAJC13	DNAJ	1.01796
DNAJC5B	DNAJ	1.00879
DNAJB8	DNAJ	0.986605
DNAJB14	DNAJ	0.980255
DVL2	DVL	1.28334
DVL3	DVL	1.28004
DVL1	DVL	1.11194
DYNLL1	DYN	1.31785
DYNC1H1	DYN	1.27145
DYNLRB1	DYN	1.25698
DYNC1LI2	DYN	1.23476
DYNLT1	DYN	1.22368
DYNC1LI1	DYN	1.19939
DYNC2LI1	DYN	1.1242
DYNC1I2	DYN	1.10729
DYNLL2	DYN	1.10156
DYNLRB2	DYN	1.00453
DYNC1I1	DYN	0.980416
DYNLT3	DYN	0.926832
EMID2	EMID	1.31443
EMID1	EMID	1.21756
ERICH1	ERI	1.06565
FANCD2	FANC	1.31403
FANCA	FANC	1.2715
FANCE	FANC	1.25634
FANCM	FANC	1.16458
FANCG	FANC	1.11322
FANCC	FANC	1.10288
FANCF	FANC	1.00413
FANCL	FANC	0.989309
FANCB	FANC	0.923832
FBLN1	FBLN	1.20258
FBLN5	FBLN	1.16377
FBLN2	FBLN	0.96593
FBXL18	FBX	1.33035
FBXL11	FBX	1.32288
FBXL10	FBX	1.31336
FBXO24	FBX	1.30483
FBXO17	FBX	1.30084
FBXO27	FBX	1.30084
FBXO47	FBX	1.28418
FBXL19	FBX	1.28022
FBXL15	FBX	1.26721
FBXL8	FBX	1.26218
FBXO16	FBX	1.24281
FBXL20	FBX	1.23941
FBXO32	FBX	1.23052
FBXO11	FBX	1.22929
FBXO28	FBX	1.22052
FBXO18	FBX	1.22011
FBXW12	FBX	1.21399
FBXL14	FBX	1.21051
FBXO34	FBX	1.20685
FBXW8	FBX	1.19958
FBXO21	FBX	1.1968
FBXW2	FBX	1.18851
FBXO31	FBX	1.18645
FBXO10	FBX	1.16841
FBXO40	FBX	1.15536
FBXW4	FBX	1.15175
FBXL2	FBX	1.14779
FBXO2	FBX	1.13068
FBXO6	FBX	1.13068
FBXO44	FBX	1.13068
FBXO42	FBX	1.12836
FBXO33	FBX	1.12598
FBXO3	FBX	1.11182
FBXL22	FBX	1.10743
FBXO22	FBX	1.10307
FBXW11	FBX	1.09146
FBXL6	FBX	1.09146
FBXW5	FBX	1.08922
FBXO39	FBX	1.08763
FBXO7	FBX	1.08596
FBXW7	FBX	1.06502
FBXL13	FBX	1.05842
FBXO15	FBX	1.05471
FBXO43	FBX	1.05371
FBXL3	FBX	1.04704
FBXL4	FBX	1.02896
FBXL16	FBX	1.02708
FBXO9	FBX	1.02114
FBXO8	FBX	1.00112
FBXL17	FBX	0.989323
FBXO25	FBX	0.987415
FBXO5	FBX	0.974998
FBXL21	FBX	0.971645
FBXO4	FBX	0.926636
FBXL7	FBX	0.920667
FBXL5	FBX	0.91996
FBXO30	FBX	0.900357
FOXJ1	FOX	1.3112
FOXR1	FOX	1.28115
FOXM1	FOX	1.27375
FOXL2	FOX	1.2565
FOXP3	FOX	1.25361
FOXK1	FOX	1.23855
FOXN4	FOX	1.23423
FOXN1	FOX	1.22484
FOXA3	FOX	1.21853
FOXRED2	FOX	1.20217
FOXJ2	FOX	1.19847
FOXD2	FOX	1.19531
FOXP1	FOX	1.17143
FOXE1	FOX	1.13942
FOXB2	FOX	1.13537
FOXRED1	FOX	1.13245
FOXJ3	FOX	1.13065
FOXO1A	FOX	1.12946
FOXD3	FOX	1.1131
FOXH1	FOX	1.09146
FOXO3A	FOX	1.08735
FOXD4	FOX	1.06837
FOXC2	FOX	1.06388
FOXC1	FOX	1.05396
FOXD4L1	FOX	1.04098
FOXD1	FOX	1.03994
FOXQ1	FOX	1.02589
FOXF2	FOX	1.02589
FOXA1	FOX	1.0241
FOXP4	FOX	1.0194
FOXD4L2	FOX	1.00724
FOXA2	FOX	0.988399
FOXG1B	FOX	0.981051
FOXP2	FOX	0.972174
FOXR2	FOX	0.929539
FOXI1	FOX	0.916411
FPRL1	FPR	1.115
FPRL2	FPR	1.115
FPR1	FPR	1.115
FZD9	FZD	1.31572
FZD2	FZD	1.28737
FZD7	FZD	1.24557
FZD3	FZD	1.24281
FZD4	FZD	1.11944
FZD10	FZD	1.05939
FZD8	FZD	1.05278
FZD6	FZD	0.984404
FZD1	FZD	0.936295
GGT6	GGT	1.25067
GGT1	GGT	1.19711
GGTLA1	GGT	1.15237
GGTL4	GGT	1.09346
GGT2	GGT	1.07725
GGTLA4	GGT	0.954466
GIMAP8	GIMAP	1.0513
GIMAP7	GIMAP	1.0513
GIMAP4	GIMAP	0.976526
GIMAP5	GIMAP	0.976526
GIMAP6	GIMAP	0.976526
GIMAP1	GIMAP	0.976526
GIMAP2	GIMAP	0.976526
GJB1	GJ	1.32627
GJA10	GJ	1.31722
GJC1	GJ	1.29081
GJA7	GJ	1.2836
GJE1	GJ	1.18067
GJA3	GJ	1.17673
GJB2	GJ	1.17673
GJB6	GJ	1.17673
GJA1	GJ	1.11873
GJB7	GJ	1.11693
GJA12	GJ	1.10188
GJA8	GJ	1.08588
GJA4	GJ	1.04367
GJB3	GJ	1.04367
GJB5	GJ	1.04367
GJB4	GJ	1.04367
GJA5	GJ	0.996163
GPC2	GPC	1.29873
GPC4	GPC	1.11817
GPC3	GPC	1.04526
GPC6	GPC	0.984065
GPC5	GPC	0.967592
GPC1	GPC	0.924498
GPNMB	GPN	1.14304
GPR109A	GPR	1.32135
GPR4	GPR	1.32009
GPR179	GPR	1.29301
GPR107	GPR	1.28604
GPR172B	GPR	1.28198
GPR81	GPR	1.28162
GPR109B	GPR	1.28162
GPR77	GPR	1.27174
GPR162	GPR	1.25888
GPR17	GPR	1.24803
GPR157	GPR	1.24689
GPR3	GPR	1.23474
GPR92	GPR	1.23464
GPR1	GPR	1.23099
GPR160	GPR	1.22511
GPR42	GPR	1.22413
GPR32	GPR	1.22231
GPR19	GPR	1.21404
GPR37L1	GPR	1.21074
GPR101	GPR	1.20778
GPR113	GPR	1.20747
GPR124	GPR	1.20464
GPR137	GPR	1.20186
GPR152	GPR	1.19992
GPR143	GPR	1.1953
GPR120	GPR	1.18454
GPRC5D	GPR	1.18307
GPRC5A	GPR	1.18307
GPR84	GPR	1.18012
GPR137B	GPR	1.17754
GPR173	GPR	1.17151
GPR144	GPR	1.17126
GPR68	GPR	1.16972
GPR75	GPR	1.16849
GPR64	GPR	1.16626
GPR61	GPR	1.16309
GPR156	GPR	1.16151
GPR133	GPR	1.15672
GPR139	GPR	1.15645
GPRC5B	GPR	1.15645
GPR18	GPR	1.15383
GPR30	GPR	1.14572
GPR142	GPR	1.1457
GPR146	GPR	1.12771
GPR82	GPR	1.12715
GPR34	GPR	1.12715
GPR55	GPR	1.1271
GPRC5C	GPR	1.12416
GPR153	GPR	1.12207
GPR119	GPR	1.12099
GPR21	GPR	1.12042
GPR148	GPR	1.11276
GPR97	GPR	1.10446
GPR114	GPR	1.10446
GPR56	GPR	1.10446
GPR161	GPR	1.10432
GPR155	GPR	1.10197
GPR62	GPR	1.09477
GPR87	GPR	1.09356
GPR171	GPR	1.09356
GPR132	GPR	1.09204
GPR172A	GPR	1.09146
GPR25	GPR	1.08989
GPR12	GPR	1.08653
GPR89A	GPR	1.08588
GPR27	GPR	1.08421
GPR158	GPR	1.08316
GPR31	GPR	1.07789
GPR45	GPR	1.07463
GPR78	GPR	1.06783
GPR175	GPR	1.05757
GPR176	GPR	1.05552
GPR44	GPR	1.05231
GPR22	GPR	1.05197
GPRC6A	GPR	1.04909
GPR125	GPR	1.04739
GPR39	GPR	1.04429
GPR128	GPR	1.04387
GPR112	GPR	1.042
GPR180	GPR	1.02861
GPR149	GPR	1.02711
GPR83	GPR	1.0245
GPR110	GPR	1.02177
GPR37	GPR	1.0174
GPR177	GPR	1.0091
GPR150	GPR	1.0078
GPR26	GPR	1.00348
GPRASP2	GPR	1.0024
GPR6	GPR	1.00237
GPR52	GPR	0.999605
GPR35	GPR	0.990967
GPR141	GPR	0.988124
GPR88	GPR	0.983561
GPR115	GPR	0.982759
GPR50	GPR	0.978324
GPR126	GPR	0.969967
GPR63	GPR	0.959291
GPR103	GPR	0.954955
GPR20	GPR	0.948541
GPR23	GPR	0.941327
GPR116	GPR	0.935548
GPR15	GPR	0.935022
GPR174	GPR	0.932645
GPR65	GPR	0.920166
GPR85	GPR	0.914939
GSDM1	GSDM	1.28306
GSDMDC1	GSDM	1.13505
GTF2I	GTF	1.34206
GTF2IRD2	GTF	1.34206
GTF2IRD2B	GTF	1.3351
GTF2F1	GTF	1.32677
GTF2IRD1	GTF	1.31913
GTF2IRD2P	GTF	1.30267
GTF2H3	GTF	1.28107
GTF3C2	GTF	1.24626
GTF2H2	GTF	1.22688
GTF2H1	GTF	1.22337
GTF3C5	GTF	1.19688
GTF2E2	GTF	1.19005
GTF2H4	GTF	1.18274
GTF2A2	GTF	1.17297
GTF2H5	GTF	1.17202
GTF3C4	GTF	1.16845
GTF2F2	GTF	1.16816
GTF2B	GTF	1.08477
GTF2A1	GTF	1.07731
GTF3C3	GTF	1.07155
GTF2E1	GTF	0.956074
HLA-E	HLA	1.24956
HLA-G	HLA	1.14262
HLA-F	HLA	1.14262
HLA-B	HLA	1.11409
HLA-C	HLA	1.11409
HLA-DQB1	HLA	1.04503
HLA-DRB1	HLA	1.04503
HLA-DQB2	HLA	1.04503
HLA-DQA1	HLA	1.04503
HLA-DQA2	HLA	1.04503
HLA-DOB	HLA	1.04503
HLA-DPA1	HLA	1.03514
HLA-DOA	HLA	1.03514
HLA-DPB1	HLA	1.03514
HLA-DPB2	HLA	1.03514
HLA-DMB	HLA	1.03514
HLA-DMA	HLA	1.03514
HLA-DRB6	HLA	1.02935
HLA-DRB5	HLA	1.02935
HLA-DRA	HLA	1.02935
HLA-H	HLA	1.02527
HLA-A	HLA	1.02527
HVCN1	HVCN	1.25743
IFNK	IFN	1.0705
IFNGR1	IFN	1.04995
IFNG	IFN	1.00092
IFNE1	IFN	0.963602
IFNA13	IFN	0.963602
IFNA8	IFN	0.963602
IFNA2	IFN	0.963602
IFNA1	IFN	0.963602
IFNA6	IFN	0.963602
IFNA21	IFN	0.918338
IFNB1	IFN	0.918338
IFNA17	IFN	0.918338
IFNW1	IFN	0.918338
IFNA10	IFN	0.918338
IFNA16	IFN	0.918338
IFNA14	IFN	0.918338
IFNA4	IFN	0.918338
IFNA7	IFN	0.918338
IFNA5	IFN	0.918338
IFT52	IFT	1.25562
IFT172	IFT	1.24626
IFT122	IFT	1.23257
IFT81	IFT	1.22206
IFT20	IFT	1.16683
IFT140	IFT	1.1656
IFT88	IFT	1.13284
IFT74	IFT	1.1254
IFT80	IFT	1.03507
IFT57	IFT	0.972798
IGSF4C	IG	1.29628
IGFBP4	IG	1.29081
IGFBP6	IG	1.25421
IGLL1	IG	1.24085
IGF2BP1	IG	1.23768
IGJ	IG	1.22989
IGF2BP2	IG	1.22889
IGFBP7	IG	1.22827
IGSF6	IG	1.22787
IGF2BP3	IG	1.21873
IGFL3	IG	1.21853
IGFL4	IG	1.21853
IGHMBP2	IG	1.20702
IGFL1	IG	1.20009
IGFL2	IG	1.20009
IGF1R	IG	1.19098
IGFALS	IG	1.1656
IGSF22	IG	1.1377
IGFBP2	IG	1.12909
IGFBP5	IG	1.12909
IGF2R	IG	1.12728
IGSF8	IG	1.11465
IGBP1	IG	1.10126
IGFBP3	IG	1.07338
IGFBP1	IG	1.07338
IGSF2	IG	1.05777
IGFBPL1	IG	1.04791
IGSF10	IG	1.03917
IGSF3	IG	1.03871
IGSF4	IG	1.0351
IGSF9	IG	1.01244
IGF1	IG	0.984817
IGSF4B	IG	0.955003
IGSF21	IG	0.942875
IGSF11	IG	0.936569
IGSF4D	IG	0.928841
IGSF1	IG	0.841616
IL27	IL	1.3289
IL31	IL	1.32027
IL23A	IL	1.30024
IL29	IL	1.26928
IL28B	IL	1.26928
IL28A	IL	1.26928
IL3RA	IL	1.26475
IL17RE	IL	1.25617
IL17RC	IL	1.25617
IL32	IL	1.24557
IL4I1	IL	1.24392
ILF2	IL	1.23239
IL2RG	IL	1.22837
IL17RA	IL	1.22813
IL6R	IL	1.22647
IL18	IL	1.22646
IL13RA1	IL	1.20611
IL2RA	IL	1.20458
IL15RA	IL	1.20458
IL11	IL	1.18581
ILKAP	IL	1.17907
IL6ST	IL	1.17164
IL31RA	IL	1.17164
IL1A	IL	1.16879
IL1B	IL	1.16879
IL1F7	IL	1.16879
IL17RD	IL	1.16415
IL18BP	IL	1.15278
IL17D	IL	1.13284
IL6	IL	1.1323
IL4R	IL	1.12464
IL21R	IL	1.12464
IL22RA1	IL	1.1227
IL28RA	IL	1.1227
IL25	IL	1.11331
IL13	IL	1.08384
IL4	IL	1.08384
IL5	IL	1.08384
IL20	IL	1.08258
IL19	IL	1.08258
IL10	IL	1.08258
IL24	IL	1.08258
IL17A	IL	1.0802
IL17F	IL	1.0802
IL11RA	IL	1.06925
IL12RB2	IL	1.06754
IL23R	IL	1.06754
IL16	IL	1.06665
IL8RA	IL	1.05754
IL8RB	IL	1.05754
IL8RBP	IL	1.05754
IL20RA	IL	1.04995
IL22RA2	IL	1.04995
IL21	IL	1.04995
IL12B	IL	1.04958
IL12A	IL	1.04679
IL17RB	IL	1.03215
IL2RB	IL	1.03131
IL5RA	IL	1.02932
IL17C	IL	1.02637
IL10RA	IL	1.02573
ILK	IL	1.02475
IL13RA2	IL	1.01234
IL1RN	IL	1.00838
IL1F5	IL	1.00838
IL1F10	IL	1.00838
IL1F9	IL	1.00838
IL1F8	IL	1.00838
IL1F6	IL	1.00838
IL2	IL	1.00815
IL26	IL	1.00092
IL22	IL	1.00092
IL3	IL	0.99424
IL1R2	IL	0.981201
IL18RAP	IL	0.979995
IL1RAP	IL	0.978827
IL9	IL	0.971645
ILDR1	IL	0.96914
IL15	IL	0.953519
IL7	IL	0.951473
IL1RAPL1	IL	0.93835
IL1RL1	IL	0.935026
IL1RL2	IL	0.935026
IL1R1	IL	0.935026
IL18R1	IL	0.935026
IL8	IL	0.934578
IL7R	IL	0.932403
IL1RAPL2	IL	0.91471
IPO7	IPO	1.30766
IPO9	IPO	1.20922
IPO4	IPO	1.16684
IPO13	IPO	1.16056
IPO11	IPO	1.15515
IPO8	IPO	1.08525
IRX5	IRX	1.06133
IRX3	IRX	1.05603
IRX1	IRX	0.997225
IRX6	IRX	0.962903
IRX4	IRX	0.961845
IRX2	IRX	0.961551
ITGB1BP2	ITG	1.32627
ITGAL	ITG	1.32197
ITGAE	ITG	1.27431
ITGB1BP3	ITG	1.27402
ITGB4BP	ITG	1.2725
ITGA2B	ITG	1.27152
ITGB7	ITG	1.25421
ITGA10	ITG	1.23722
ITGAX	ITG	1.22185
ITGAM	ITG	1.22185
ITGAD	ITG	1.22185
ITGB4	ITG	1.21382
ITGB1BP1	ITG	1.18327
ITGA5	ITG	1.18012
ITGB5	ITG	1.16999
ITGB3	ITG	1.13793
ITGA9	ITG	1.1307
ITGA8	ITG	1.12107
ITGA3	ITG	1.11788
ITGB3BP	ITG	1.1131
ITGA11	ITG	1.06378
ITGA6	ITG	1.03804
ITGA7	ITG	1.01703
ITGAV	ITG	1.01024
ITGA2	ITG	0.99105
ITGB1	ITG	0.98961
ITGB8	ITG	0.986498
ITGB6	ITG	0.986487
ITGA4	ITG	0.986443
ITGA1	ITG	0.924954
ITGBL1	ITG	0.923867
KATNA1	KAT	1.26826
KATNAL1	KAT	1.17156
KATNAL2	KAT	1.12783
KATNB1	KAT	1.10446
KAT3	KAT	1.08477
KCNC3	KCN	1.35527
KCNA7	KCN	1.32008
KCNJ14	KCN	1.30554
KCNK6	KCN	1.30255
KCNG1	KCN	1.2708
KCNIP2	KCN	1.26841
KCNH4	KCN	1.2462
KCNG3	KCN	1.2423
KCNJ4	KCN	1.23219
KCNK12	KCN	1.23096
KCNAB3	KCN	1.22169
KCNK7	KCN	1.21477
KCNJ11	KCN	1.21444
KCNH3	KCN	1.21404
KCNJ13	KCN	1.21248
KCND1	KCN	1.20998
KCNK4	KCN	1.20186
KCNH6	KCN	1.18033
KCNG4	KCN	1.1725
KCNB1	KCN	1.16319
KCNK3	KCN	1.16289
KCNQ4	KCN	1.16225
KCNRG	KCN	1.1482
KCNK18	KCN	1.13401
KCNF1	KCN	1.1297
KCNK15	KCN	1.12734
KCNAB2	KCN	1.12207
KCNN3	KCN	1.11796
KCNK13	KCN	1.11557
KCNJ9	KCN	1.11465
KCNE3	KCN	1.11265
KCNN4	KCN	1.10814
KCNMB3	KCN	1.10712
KCNE1L	KCN	1.10673
KCNT1	KCN	1.09825
KCNMB4	KCN	1.08819
KCNA6	KCN	1.07515
KCNQ1DN	KCN	1.06713
KCNQ1OT1	KCN	1.06713
KCNIP3	KCN	1.06553
KCNC4	KCN	1.06338
KCNG2	KCN	1.0598
KCNK10	KCN	1.05919
KCNJ16	KCN	1.05261
KCNJ2	KCN	1.05261
KCNS1	KCN	1.04962
KCND3	KCN	1.04015
KCNJ12	KCN	1.03818
KCNH2	KCN	1.03745
KCNK5	KCN	1.03375
KCNK16	KCN	1.03375
KCNK17	KCN	1.03375
KCNS3	KCN	1.01662
KCNK2	KCN	1.01539
KCNJ10	KCN	1.01244
KCNV2	KCN	1.01132
KCNK1	KCN	1.0082
KCNH1	KCN	1.0023
KCNQ5	KCN	0.988859
KCNH5	KCN	0.987447
KCNN2	KCN	0.985663
KCNIP1	KCN	0.983318
KCNS2	KCN	0.981449
KCNMA1	KCN	0.979384
KCNA5	KCN	0.977701
KCNA1	KCN	0.977701
KCNQ1	KCN	0.977302
KCNJ5	KCN	0.976805
KCNJ1	KCN	0.976805
KCNJ8	KCN	0.976313
KCNC1	KCN	0.9702
KCNIP4	KCN	0.969086
KCNJ3	KCN	0.965066
KCNA2	KCN	0.963868
KCNA3	KCN	0.963868
KCNA10	KCN	0.963868
KCNQ3	KCN	0.960788
KCNMB1	KCN	0.95963
KCNAB1	KCN	0.954974
KCNC2	KCN	0.951248
KCNV1	KCN	0.950243
KCNA4	KCN	0.944199
KCNE4	KCN	0.938149
KCNH8	KCN	0.930441
KCND2	KCN	0.914439
KCNQ2	KCN	0.912786
KCNMB2	KCN	0.909523
KCNK9	KCN	0.906001
KCNT2	KCN	0.898764
KCNB2	KCN	0.898256
KCNH7	KCN	0.874458
KIF22	KIF	1.32908
KIF1B	KIF	1.30807
KIF20A	KIF	1.29858
KIF5A	KIF	1.29401
KIF3B	KIF	1.28166
KIF1C	KIF	1.2771
KIF3C	KIF	1.27313
KIFC1	KIF	1.25808
KIF11	KIF	1.24713
KIF9	KIF	1.24473
KIF2C	KIF	1.24358
KIF13A	KIF	1.23536
KIF5B	KIF	1.19723
KIF7	KIF	1.178
KIFC3	KIF	1.17417
KIF17	KIF	1.17356
KIF14	KIF	1.17148
KIF27	KIF	1.16459
KIF13B	KIF	1.14925
KIF19	KIF	1.1457
KIF4A	KIF	1.11772
KIF15	KIF	1.11523
KIF2	KIF	1.09837
KIF21A	KIF	1.09619
KIFC2	KIF	1.09146
KIF21B	KIF	1.08989
KIF3A	KIF	1.08384
KIF23	KIF	1.07513
KIF6	KIF	1.03375
KIFAP3	KIF	1.02278
KIF12	KIF	1.00275
KIF1A	KIF	0.990967
KIF25	KIF	0.953272
KIF18A	KIF	0.94417
KIF2B	KIF	0.896933
KIR3DL2	KIR	1.29188
KIR2DS4	KIR	1.29188
KIRREL2	KIR	1.28703
KIRREL3	KIR	1.13245
KIR3DL3	KIR	1.07909
KIR3DP1	KIR	1.07909
KIR2DL3	KIR	1.07909
KIR3DL1	KIR	1.07909
KIRREL	KIR	1.04515
KLF4	KLF	1.23818
KLF16	KLF	1.21664
KLF10	KLF	1.21094
KLF5	KLF	1.19557
KLF11	KLF	1.15629
KLF9	KLF	1.13654
KLF14	KLF	1.12321
KLF3	KLF	1.11341
KLF6	KLF	1.06635
KLF13	KLF	1.06606
KLF15	KLF	1.0054
KLF12	KLF	1.0043
KLF7	KLF	0.996579
KLF8	KLF	0.995067
KLHL15	KLHL	1.31822
KLHL10	KLHL	1.31391
KLHL11	KLHL	1.31391
KLHL18	KLHL	1.24473
KLHL21	KLHL	1.24078
KLHL24	KLHL	1.20591
KLHL22	KLHL	1.20336
KLHL12	KLHL	1.198
KLHL23	KLHL	1.19672
KLHL8	KLHL	1.16687
KLHL7	KLHL	1.14304
KLHL5	KLHL	1.13167
KLHL2	KLHL	1.09543
KLHL20	KLHL	1.09389
KLHL3	KLHL	1.05937
KLHL14	KLHL	0.983267
KLHL17	KLHL	0.963786
KLHL13	KLHL	0.943578
KLHL1	KLHL	0.941961
KLHL4	KLHL	0.911402
KLK1	KLK	1.22231
KLK2	KLK	1.22231
KLK3	KLK	1.22231
KLKP1	KLK	1.22231
KLK4	KLK	1.22231
KLK15	KLK	1.22231
KLK5	KLK	1.18039
KLK6	KLK	1.18039
KLK7	KLK	1.18039
KLK8	KLK	1.18039
KLK9	KLK	1.18039
KLK12	KLK	1.18039
KLK13	KLK	1.18039
KLK10	KLK	1.18039
KLK11	KLK	1.18039
KLK14	KLK	1.18039
KLKB1	KLK	1.04152
KLRD1	KLR	1.13588
KLRK1	KLR	1.13588
KLRG1	KLR	1.07266
KLRB1	KLR	1.03951
KLRF1	KLR	0.99951
KLRA1	KLR	0.980662
KLRC1	KLR	0.980662
KLRC3	KLR	0.980662
KLRC2	KLR	0.980662
KRTCAP3	KRT	1.24626
KRT76	KRT	1.2276
KRT78	KRT	1.2276
KRT8	KRT	1.2276
KRT18	KRT	1.2276
KRT6L	KRT	1.2276
KRTCAP2	KRT	1.18642
KRT9	KRT	1.11878
KRT38	KRT	1.11878
KRT32	KRT	1.11878
KRT35	KRT	1.11878
KRT36	KRT	1.11878
KRT15	KRT	1.11878
KRT14	KRT	1.11878
KRT13	KRT	1.11878
KRT17	KRT	1.11878
KRT19	KRT	1.11878
KRT16	KRT	1.11878
KRT37	KRT	1.11878
KRT10	KRT	1.08254
KRT222P	KRT	1.08254
KRT28	KRT	1.08254
KRT26	KRT	1.08254
KRT27	KRT	1.08254
KRT24	KRT	1.08254
KRT25	KRT	1.08254
KRT39	KRT	1.03159
KRT12	KRT	1.03159
KRT40	KRT	1.03159
KRT23	KRT	1.03159
KRT20	KRT	1.03159
KRT75	KRT	0.991967
KRT7	KRT	0.991967
KRT84	KRT	0.991967
KRT6B	KRT	0.991967
KRT80	KRT	0.991967
KRT81	KRT	0.991967
KRT82	KRT	0.991967
KRT83	KRT	0.991967
KRT31	KRT	0.991622
KRT34	KRT	0.991622
KRT33B	KRT	0.991622
KRT33A	KRT	0.991622
KRT74	KRT	0.896996
KRT77	KRT	0.896996
KRT71	KRT	0.896996
KRT73	KRT	0.896996
KRT72	KRT	0.896996
KRT2	KRT	0.896996
KRT1	KRT	0.896996
KRT5	KRT	0.896996
KRT6E	KRT	0.896996
KRT6C	KRT	0.896996
KRT6A	KRT	0.896996
KRTAP5-11	KRTAP	1.13739
KRTAP5-3	KRTAP	1.12297
KRTAP5-4	KRTAP	1.12297
KRTAP5-6	KRTAP	1.12297
KRTAP5-1	KRTAP	1.12297
KRTAP5-2	KRTAP	1.12297
KRTAP5-8	KRTAP	1.12297
KRTAP5-10	KRTAP	1.03574
KRTAP5-7	KRTAP	1.03574
KRTAP5-9	KRTAP	1.03574
KRTAP2-4	KRTAP	1.03159
KRTAP3-2	KRTAP	1.03159
KRTAP3-3	KRTAP	1.03159
KRTAP3-1	KRTAP	1.03159
KRTAP1-1	KRTAP	1.03159
KRTAP1-3	KRTAP	1.03159
KRTAP1-5	KRTAP	1.03159
KRTAP4-12	KRTAP	0.991622
KRTAP4-10	KRTAP	0.991622
KRTAP9-2	KRTAP	0.991622
KRTAP9-3	KRTAP	0.991622
KRTAP4-2	KRTAP	0.991622
KRTAP4-5	KRTAP	0.991622
KRTAP4-4	KRTAP	0.991622
KRTAP17-1	KRTAP	0.991622
KRTAP9-4	KRTAP	0.991622
LAIR1	LAIR	1.21959
LAIR2	LAIR	1.21959
LARP4	LARP	1.27909
LARP2	LARP	1.26541
LARP6	LARP	1.12088
LARP5	LARP	1.10562
LILRB3	LILR	1.29482
LILRB5	LILR	1.21959
LILRB2	LILR	1.21959
LILRA5	LILR	1.21959
LILRA3	LILR	1.21959
LILRA4	LILR	1.21959
LILRB4	LILR	1.07909
LILRB1	LILR	1.07909
LILRA2	LILR	1.07909
LILRA1	LILR	1.07909
LRFN3	LRFN	1.28703
LRFN4	LRFN	1.22723
LRFN5	LRFN	0.932959
LRFN2	LRFN	0.865813
MAP2K2	MAP2K	1.286
MAP2K1	MAP2K	1.21065
MAP2K7	MAP2K	1.20602
MAP2K6	MAP2K	1.14796
MAP2K4	MAP2K	1.11525
MAP2K5	MAP2K	1.08461
MAP2K3	MAP2K	1.03818
MAP2K1IP1	MAP2K	0.980255
MAP3K12	MAP3K	1.28516
MAP3K10	MAP3K	1.27914
MAP3K14	MAP3K	1.26398
MAP3K7IP1	MAP3K	1.24505
MAP3K6	MAP3K	1.23474
MAP3K11	MAP3K	1.21477
MAP3K15	MAP3K	1.21268
MAP3K13	MAP3K	1.1846
MAP3K3	MAP3K	1.18033
MAP3K8	MAP3K	1.16585
MAP3K2	MAP3K	1.14156
MAP3K7IP2	MAP3K	1.13529
MAP3K9	MAP3K	1.11656
MAP3K5	MAP3K	1.10484
MAP3K4	MAP3K	1.03889
MAP3K7	MAP3K	1.02293
MAP4K3	MAP4K	1.17265
MAP4K4	MAP4K	1.16301
MAP4K5	MAP4K	1.11955
MAP4K2	MAP4K	1.11907
MAPK3	MAPK	1.3046
MAPK7	MAPK	1.2897
MAPK8IP2	MAPK	1.27643
MAPKBP1	MAPK	1.25479
MAPKAPK5	MAPK	1.24691
MAPK1	MAPK	1.22768
MAPK6	MAPK	1.20035
MAPK9	MAPK	1.17561
MAPK8IP3	MAPK	1.1656
MAPKAP1	MAPK	1.15598
MAPK13	MAPK	1.1556
MAPK14	MAPK	1.1556
MAPK11	MAPK	1.13217
MAPK12	MAPK	1.13217
MAPK8IP1	MAPK	1.0931
MAPKAPK2	MAPK	1.08258
MAPKAPK3	MAPK	1.06531
MAPK4	MAPK	0.994714
MAPK8	MAPK	0.982136
MAPK10	MAPK	0.898273
2010-03-02	MARCH	1.36036
2010-03-05	MARCH	1.24588
2010-03-03	MARCH	1.22377
2010-03-09	MARCH	1.21472
2010-03-08	MARCH	1.16897
2010-03-06	MARCH	1.13873
2010-03-07	MARCH	1.10229
2010-03-04	MARCH	1.07478
2010-03-01	MARCH	0.9832
MEF2D	MEF2	1.19715
MEF2A	MEF2	1.02806
MEF2C	MEF2	0.999026
MRPL38	MRPL	1.3112
MRPL45	MRPL	1.29301
MRPL2	MRPL	1.29147
MRPL52	MRPL	1.27844
MRPL54	MRPL	1.27402
MRPL48	MRPL	1.27118
MRPL12	MRPL	1.25114
MRPL42P5	MRPL	1.23653
MRPL51	MRPL	1.23464
MRPL11	MRPL	1.23189
MRPL41	MRPL	1.21636
[truncated: 2,615 more rows]

## Sheet: Gene counts
Family	Ngenes
OR	358
ZNF	354
SLC	298
CD	179
CA	116
GPR	105
KCN	91
IL	88
ATP	81
RAB	79
SNORA	77
SNORD	74
WDR	71
MT	69
TR	67
RNF	63
TRIM	60
FBX	57
KRT	54
CYP	47
MRPL	44
PSM	44
RPS	43
ABC	42
USP	42
IG	37
FOX	36
DDX	35
KIF	35
DNAJ	34
DN	33
DEFB	32
ITG	31
UBE2	31
ZBTB	29
MRPS	28
PPP1R	28
PPP	27
CCL	26
KRTAP	26
ARL	25
COX	25
TUB	25
CACN	24
CDH	24
RGS	23
TAS2R	23
TNFRSF	23
TRP	23
ADAM	22
CLEC	22
HLA	22
NUDT	22
ZDHHC	22
GTF	21
KLHL	20
MAPK	20
PDE	20
ALDH	19
CLDN	19
IFN	19
PHF	19
SEMA	19
SOX	19
UGT	19
ADAMTS	18
WNT	18
GJ	17
KLK	17
PTPR	17
MAP3K	16
P2R	16
SCARNA	16
SCN	16
DHX	15
PTPN	15
CYB	14
KLF	14
TBX	14
TNFSF	14
ZCCHC	14
AQP	13
CCR	13
CTS	13
SERPINB	13
SULT	13
ABHD	12
ACS	12
AKR	12
ARF	12
DYN	12
OSBP	12
PCDH	12
PPM	12
AKAP	11
ANXA	11
SMC	11
CASP	10
IFT	10
LILR	10
NAT	10
PAX	10
SDC	10
SIGLEC	10
ACOT	9
APOBEC	9
BIRC	9
CENT	9
FANC	9
FZD	9
KIR	9
KLR	9
MARCH	9
SERPINA	9
ZFYVE	9
ADH	8
ALKB	8
ALOX	8
CHCHD	8
CHMP	8
COG	8
MAP2K	8
NSUN	8
PLXN	8
PNPLA	8
SCGB	8
SMAD	8
GIMAP	7
MUC	7
PDI	7
SOCS	7
THOC	7
CORO	6
GGT	6
GPC	6
IPO	6
IRX	6
NFAT	6
PRMT	6
REEP	6
TNRC	6
XPO	6
ZMYM	6
ZMYND	6
ACCN	5
ANP32	5
CLIC	5
CLK	5
CNG	5
CSPG	5
DEFA	5
KAT	5
OPN	5
PADI	5
SFXN	5
UBE1	5
YIPF	5
CATSPER	4
LARP	4
LRFN	4
MAP4K	4
POTE	4
RTP	4
SFRP	4
VN1R	4
ZBED	4
ZMAT	4
ZNHIT	4
COLEC	3
CXCR	3
DVL	3
FBLN	3
FPR	3
MEF2	3
MXD	3
RAMP	3
SNAI	3
TAS1R	3
TSHZ	3
WWC	3
ZSCAN	3
ZSWIM	3
EMID	2
GSDM	2
LAIR	2
RXFP	2
SERPINE	2
SERPINF	2
SERPINI	2
SPDY	2
UBR	2
ZRANB	2
ACF	1
AGC	1
ERI	1
GPN	1
HVCN	1
PATE	1
PLIN	1
RN7SL	1
RNY	1
SASH	1
SERPINC	1
SERPIND	1
SERPING	1
SERPINH	1
TPCN	1
ZZZ	1
