# Supplementary material for: The human genome: a multifractal analysis
Source: BMC Genomics. 2011 Oct 14;12:506. doi: 10.1186/1471-2164-12-506 (PMC3277318; doi:10.1186/1471-2164-12-506)
Supplement: Additional file 11 — Gene length versus RM. The file contains the analysis of gene length versus RM. [file 1471-2164-12-506-S11.XLSX]

## Sheet: Table 5c
Range of DDq	N	AverageLG	AGL	Range of DDq	N	AverageLE	AEL	Range of DDq	N	AverageLI	AIL
0.835064	98	35657.3	4.08362	0.835064	585	306.051	7.40945	0.835064	487	6807.76	7.04314
0.872478	424	84283.1	9.65244	0.872478	3313	322.091	7.79777	0.872478	2889	12000.3	12.4152
0.909892	925	114715	13.1377	0.909892	8122	317.352	7.68303	0.909892	7197	14385.8	14.8832
0.947305	1453	99748.7	11.4236	0.947305	14215	297.425	7.20061	0.947305	12762	11025.5	11.4067
0.984719	1825	82555.1	9.45454	0.984719	18982	287.406	6.95805	0.984719	17157	8463.45	8.75608
1.02213	1948	80912.9	9.26648	1.02213	21371	275.111	6.66039	1.02213	19423	7812.34	8.08245
1.05955	2092	65086.1	7.45392	1.05955	22822	267.934	6.48663	1.05955	20730	6273.29	6.49019
1.09696	2392	57036.5	6.53205	1.09696	24956	283.748	6.86951	1.09696	22564	5732.59	5.93079
1.13437	2354	54835.2	6.27995	1.13437	25604	274.364	6.64232	1.13437	23250	5249.77	5.43128
1.17179	2404	42461.3	4.86284	1.17179	25775	264.398	6.40103	1.17179	23371	4076.08	4.21702
1.2092	2438	39710.7	4.54783	1.2092	25638	263.063	6.36871	1.2092	23200	3882.34	4.01658
1.24661	2093	32035.7	3.66886	1.24661	22180	250.738	6.07033	1.24661	20087	3061.15	3.16699
1.28403	1592	29478.7	3.37602	1.28403	16758	239.672	5.80242	1.28403	15166	2829.6	2.92743
1.32144	444	28044.4	3.21176	1.32144	4699	245.708	5.94856	1.32144	4255	2655.02	2.74682
1.35885	83	26617.7	3.04836	1.35885	913	235.491	5.70119	1.35885	830	2402.73	2.4858
	22565	873179	100		235933	4130.55	100		213368	96657.7	99.9997

## Sheet: Linear regression
Range of DDq	N	averageLG	Varianza	sum	SD		Range of DDq	N	averageLE	Varianza	sum	SD		Range of DDq	N	averageLI	Varianza	sum	SD
0.835064	98	35657.3	5.45487e+11	3494418	74606.9		0.835064	585	306.051	1.16714e+08	179040	446.666		0.835064	487	6807.76	1.6186e+11	3315378	18230.8
0.872478	424	84283.1	1.36642e+13	35736024	179518		0.872478	3313	322.091	1.46984e+09	1067087	666.076		0.872478	2889	12000.3	3.79088e+12	34668937	36224
0.909892	925	114715	3.931e+13	106111810	206149		0.909892	8122	317.352	4.00028e+09	2577529	701.8		0.909892	7197	14385.8	1.08393e+13	103534281	38808.3
0.947305	1453	99748.7	4.84735e+13	144934916	182650		0.947305	14215	297.425	5.27571e+09	4227892	609.21		0.947305	12762	11025.5	1.33252e+13	140707024	32313
0.984719	1825	82555.1	3.64312e+13	150662985	141288		0.984719	18982	287.406	6.49757e+09	5455540	585.065		0.984719	17157	8463.45	9.27282e+12	145207445	23248
1.02213	1948	80912.9	5.58504e+13	157618410	169324		1.02213	21371	275.111	6.93639e+09	5879396	569.711		1.02213	19423	7812.34	9.36009e+12	151739014	21952.4
1.05955	2092	65086.1	2.16992e+13	136160071	101845		1.05955	22822	267.934	6.71925e+09	6114780	542.605		1.05955	20730	6273.29	6.14078e+12	130045291	17211.2
1.09696	2392	57036.5	2.31209e+13	136431287	98315.4		1.09696	24956	283.748	8.17125e+09	7081226	572.212		1.09696	22564	5732.59	6.0512e+12	129350061	16376.2
1.13437	2354	54835.2	2.40483e+13	129081963	101074		1.13437	25604	274.364	8.63918e+09	7024828	580.875		1.13437	23250	5249.77	5.55393e+12	122057135	15455.7
1.17179	2404	42461.3	8.85398e+12	102076997	60687.9		1.17179	25775	264.398	7.07891e+09	6814853	524.063		1.17179	23371	4076.08	2.37934e+12	95262144	10090
1.2092	2438	39710.7	9.99071e+12	96814712	64014.9		1.2092	25638	263.063	7.73839e+09	6744400	549.393		1.2092	23200	3882.34	2.61246e+12	90070312	10611.6
1.24661	2093	32035.7	4.77711e+12	67050713	47774.7		1.24661	22180	250.738	4.88487e+09	5561375	469.295		1.24661	20087	3061.15	1.54642e+12	61489338	8774.19
1.28403	1592	29478.7	3.12079e+12	46930092	44275.3		1.28403	16758	239.672	3.0377e+09	4016423	425.756		1.28403	15166	2829.6	7.99826e+11	42913669	7262.1
1.32144	444	28044.4	5.87893e+11	12451705	36388		1.32144	4699	245.708	1.24303e+09	1154583	514.326		1.32144	4255	2655.02	1.65072e+11	11297122	6228.55
1.35885	83	26617.7	6.8763e+10	2209266	28783.2		1.35885	913	235.491	1.47927e+08	215003	402.52		1.35885	830	2402.73	1.92869e+10	1994263	4820.51
