# Supplementary material for: The human genome: a multifractal analysis
Source: BMC Genomics. 2011 Oct 14;12:506. doi: 10.1186/1471-2164-12-506 (PMC3277318; doi:10.1186/1471-2164-12-506)
Supplement: Additional file 12 — Averaged multifractality versus Alus. The file contains averaged ΔDq versus averaged Alus per chromosome. [file 1471-2164-12-506-S12.XLSX]

## Sheet: Table 6a
Chr.	Av. DDq	Alu density (%)
1	1.05552	12.7151
2	1.02928	9.89386
3	1.01948	9.63617
4	0.993403	8.16963
5	1.01445	9.09015
6	1.02289	9.6948
7	1.04973	12.7026
8	1.02563	9.6087
9	1.05052	11.4497
10	1.05526	11.9832
11	1.02923	10.3544
12	1.0522	12.6643
13	1.0036	8.4769
14	1.04602	11.55
15	1.08126	13.2955
16	1.12436	18.2341
17	1.15716	20.7925
18	1.01506	9.13496
19	1.21644	29.4011
20	1.07403	13.6974
21	1.04273	10.0839
22	1.1539	19.8575
X	1.00256	8.6512
Y	1.01925	10.2385
