# Supplementary material for: The human genome: a multifractal analysis
Source: BMC Genomics. 2011 Oct 14;12:506. doi: 10.1186/1471-2164-12-506 (PMC3277318; doi:10.1186/1471-2164-12-506)
Supplement: Additional file 13 — Averaged multifractality versus CGI. The file contains averaged ΔDq versus averaged CGI per chromosome. [file 1471-2164-12-506-S13.XLSX]

## Sheet: CpG
Chr.	Av. DDq	CpG density (%)
1	1.05552	9.99202
2	1.02928	8.58706
3	1.01948	7.62009
4	0.993403	7.12217
5	1.01445	8.06546
6	1.02289	8.76066
7	1.04973	10.9064
8	1.02563	8.49935
9	1.05052	9.42552
10	1.05526	10.0785
11	1.02923	9.7625
12	1.0522	10.7615
13	1.0036	7.22018
14	1.04602	8.97523
15	1.08126	9.17264
16	1.12436	15.4031
17	1.15716	18.9446
18	1.01506	8.12118
19	1.21644	28.6881
20	1.07403	11.9875
21	1.04273	9.208
22	1.1539	15.1161
X	1.00256	7.94268
Y	1.01925	3.35932
