# Supplementary material for: The human genome: a multifractal analysis
Source: BMC Genomics. 2011 Oct 14;12:506. doi: 10.1186/1471-2164-12-506 (PMC3277318; doi:10.1186/1471-2164-12-506)
Supplement: Additional file 14 — Multifractality and hierarchical clustering analysis. The file contains the averaged multifractal parameters per chromosome for hierarchical clustering analysis. [file 1471-2164-12-506-S14.XLS]

## Sheet: Hoja1
	Chr-1	Chr-2	Chr-3	Chr-4	Chr-5	Chr-6	Chr-7	Chr-8	Chr-9	Chr-10	Chr-11	Chr-12	Chr-13	Chr-14	Chr-15	Chr-16	Chr-17	Chr-18	Chr-19	Chr-20	Chr-21	Chr-22	Chr-X	Chr-Y
D-20	2.15062	2.14549	2.13451	2.1256	2.13107	2.13175	2.13462	2.12558	2.12114	2.13123	2.12612	2.1259	2.09624	2.10248	2.10518	2.11639	2.12049	2.0835	2.10181	2.08107	1.98547	2.02306	2.12147	1.88044
D-19	2.15087	2.1457	2.13501	2.1262	2.13172	2.13248	2.13549	2.12663	2.12268	2.13244	2.12733	2.12712	2.09836	2.10478	2.1078	2.11899	2.12316	2.08648	2.1059	2.08499	1.99322	2.03053	2.12243	1.89211
D-18	2.15101	2.14579	2.1354	2.12669	2.13225	2.13308	2.13623	2.12757	2.12409	2.13353	2.12843	2.12823	2.10037	2.10696	2.11028	2.12146	2.12569	2.08934	2.10984	2.08879	2.00085	2.03785	2.12328	1.90367
D-17	2.151	2.14574	2.13565	2.12705	2.13265	2.13356	2.13684	2.12837	2.12537	2.13448	2.12939	2.12919	2.10225	2.109	2.11263	2.12378	2.12807	2.09207	2.11362	2.09243	2.00834	2.04501	2.124	1.9151
D-16	2.15082	2.14553	2.13574	2.12726	2.13289	2.13387	2.13728	2.12901	2.12648	2.13526	2.13018	2.13	2.10398	2.11088	2.1148	2.12591	2.13025	2.09464	2.1172	2.0959	2.01566	2.05198	2.12457	1.92638
D-15	2.15044	2.14513	2.13565	2.12729	2.13294	2.13399	2.13753	2.12946	2.1274	2.13583	2.13077	2.1306	2.10551	2.11256	2.11676	2.12782	2.13221	2.09701	2.12054	2.09915	2.02278	2.05871	2.12495	1.93749
D-14	2.14982	2.14449	2.13533	2.12709	2.13276	2.13387	2.13753	2.12968	2.12807	2.13617	2.13112	2.13097	2.10683	2.114	2.11847	2.12946	2.1339	2.09915	2.1236	2.10215	2.02967	2.06515	2.1251	1.94838
D-13	2.1489	2.14357	2.13473	2.12663	2.13231	2.13348	2.13724	2.12961	2.12845	2.1362	2.13119	2.13104	2.10787	2.11515	2.11987	2.13079	2.13525	2.10101	2.1263	2.10483	2.03625	2.07125	2.12499	1.959
D-12	2.14762	2.14229	2.13378	2.12584	2.13151	2.13273	2.1366	2.12919	2.12846	2.13586	2.13089	2.13076	2.10857	2.11595	2.1209	2.13171	2.1362	2.10251	2.12858	2.10712	2.04248	2.07693	2.12453	1.9693
D-11	2.14587	2.14057	2.13241	2.12463	2.13028	2.13155	2.1355	2.12833	2.12802	2.13506	2.13014	2.13003	2.10884	2.11629	2.12145	2.13213	2.13663	2.10357	2.13031	2.10893	2.04825	2.08207	2.12365	1.9792
D-10	2.14354	2.13828	2.13048	2.12288	2.12849	2.1298	2.13382	2.12691	2.127	2.13367	2.12881	2.12872	2.10857	2.11605	2.12139	2.1319	2.13641	2.10407	2.13135	2.1101	2.05343	2.08653	2.12222	1.98856
D-9	2.14044	2.13524	2.12783	2.12044	2.12598	2.12731	2.13139	2.12475	2.12521	2.1315	2.12672	2.12666	2.10759	2.11506	2.12054	2.13084	2.13533	2.10383	2.13149	2.11047	2.05785	2.09009	2.12009	1.99725
D-8	2.13632	2.13122	2.12421	2.11706	2.12251	2.12385	2.12795	2.1216	2.12241	2.1283	2.12362	2.12359	2.10566	2.11306	2.11863	2.12865	2.1331	2.1026	2.13041	2.10974	2.06125	2.09247	2.117	2.00501
D-7	2.13079	2.12584	2.11927	2.11241	2.11771	2.11904	2.12313	2.11711	2.11821	2.12369	2.11914	2.11916	2.10243	2.10969	2.11526	2.12494	2.12931	2.10002	2.12767	2.10753	2.06325	2.09323	2.11261	2.01152
D-6	2.12329	2.11855	2.11247	2.10596	2.11105	2.11233	2.11636	2.11071	2.11203	2.11708	2.11271	2.11278	2.09735	2.10437	2.10986	2.11906	2.12331	2.09553	2.12257	2.10322	2.06328	2.09169	2.10639	2.01624
D-5	2.11291	2.10847	2.10294	2.09687	2.10167	2.10286	2.10674	2.10152	2.10299	2.10758	2.10343	2.10358	2.0896	2.09622	2.10149	2.11001	2.11408	2.08825	2.11397	2.09587	2.06042	2.08679	2.09748	2.01836
D-4	2.0982	2.0942	2.08932	2.0838	2.08819	2.08924	2.0928	2.08815	2.08962	2.09372	2.08985	2.09012	2.07781	2.08381	2.08868	2.09618	2.09992	2.0768	2.10001	2.08395	2.05316	2.07671	2.08452	2.01653
D-3	2.07672	2.07339	2.06933	2.06455	2.06831	2.06914	2.07211	2.06825	2.06951	2.07305	2.06959	2.06999	2.0597	2.06474	2.06892	2.07476	2.07795	2.05885	2.0775	2.06483	2.03897	2.05831	2.06527	2.00855
D-2	2.044	2.04171	2.03878	2.03516	2.03788	2.03838	2.04032	2.03761	2.0383	2.04103	2.03837	2.03882	2.03113	2.03463	2.03753	2.04092	2.04313	2.03017	2.04138	2.03375	2.0134	2.02641	2.03559	1.99054
D-1	1.99135	1.99029	1.98846	1.98633	1.98778	1.98807	1.98884	1.98739	1.98732	1.98911	1.98757	1.9878	1.98301	1.98461	1.986	1.98765	1.98866	1.98194	1.98588	1.983	1.9686	1.97547	1.98607	1.95308
D0	1.92078	1.92066	1.91886	1.91663	1.91834	1.91901	1.91864	1.91853	1.91862	1.92047	1.91858	1.91795	1.9154	1.9164	1.91872	1.91922	1.91905	1.91586	1.91269	1.9173	1.90687	1.9113	1.91632	1.89276
D1	1.88616	1.88758	1.8858	1.88219	1.88533	1.88623	1.8826	1.8848	1.88626	1.88841	1.88589	1.88268	1.8829	1.88387	1.88844	1.88343	1.88074	1.88624	1.86315	1.88769	1.87898	1.87815	1.88409	1.86537
D2	1.75177	1.76428	1.7653	1.76608	1.76591	1.76426	1.74774	1.76017	1.75834	1.75815	1.76226	1.7466	1.76699	1.75451	1.75347	1.72387	1.70765	1.77111	1.65435	1.75429	1.75644	1.71398	1.7638	1.7447
D3	1.58296	1.60142	1.60599	1.6178	1.60957	1.60447	1.58227	1.60208	1.58982	1.58858	1.60553	1.57894	1.61559	1.58922	1.57381	1.5347	1.50903	1.61827	1.45403	1.58869	1.60162	1.53007	1.6154	1.6032
D4	1.44016	1.45944	1.46496	1.48224	1.47004	1.46413	1.44176	1.46252	1.44685	1.44534	1.4667	1.43843	1.48022	1.44945	1.42778	1.39144	1.36364	1.48145	1.31431	1.44891	1.47068	1.39381	1.47986	1.47929
D5	1.35277	1.37199	1.37789	1.39687	1.38351	1.37757	1.35587	1.37659	1.36046	1.35843	1.38069	1.35311	1.3964	1.36475	1.34163	1.30749	1.27965	1.39724	1.23445	1.36439	1.3928	1.31553	1.39415	1.40655
D6	1.29812	1.31718	1.32338	1.34296	1.32926	1.32346	1.30241	1.32298	1.30714	1.3046	1.32687	1.30021	1.34418	1.31258	1.28934	1.25647	1.22904	1.3452	1.18699	1.31279	1.3466	1.2696	1.34016	1.36502
D7	1.26171	1.2806	1.28707	1.30688	1.29311	1.2875	1.267	1.28746	1.27212	1.26912	1.29116	1.26529	1.30979	1.27852	1.25555	1.22346	1.19646	1.3113	1.15701	1.27961	1.31818	1.24146	1.30422	1.34103
D8	1.23607	1.25482	1.26155	1.28143	1.26772	1.26229	1.24224	1.26266	1.24788	1.24447	1.26624	1.24099	1.286	1.25515	1.23259	1.20102	1.17441	1.28817	1.13723	1.25736	1.30032	1.22382	1.27905	1.32745
D9	1.21724	1.23585	1.24283	1.26274	1.24913	1.24387	1.2242	1.24463	1.23043	1.22665	1.24816	1.22338	1.26894	1.23853	1.21643	1.18523	1.15894	1.27187	1.12382	1.24202	1.28915	1.21281	1.26069	1.32045
D10	1.20294	1.22143	1.22865	1.24856	1.23508	1.22998	1.21065	1.23111	1.21751	1.21337	1.23464	1.21023	1.25639	1.22641	1.20478	1.17387	1.14785	1.26012	1.11466	1.2313	1.28246	1.20625	1.24689	1.31785
D11	1.19182	1.21018	1.21765	1.23755	1.22421	1.21925	1.20023	1.22074	1.20773	1.20326	1.22432	1.20021	1.24699	1.21743	1.19627	1.1656	1.13982	1.25155	1.10846	1.22379	1.2789	1.20279	1.23628	1.31832
D12	1.18299	1.20123	1.20895	1.22884	1.21564	1.21082	1.19208	1.21267	1.20024	1.19544	1.21632	1.19245	1.23988	1.21073	1.19003	1.15956	1.134	1.2453	1.10441	1.21862	1.27762	1.20159	1.22798	1.32102
D13	1.17588	1.194	1.20197	1.22185	1.20879	1.2041	1.18563	1.20631	1.19445	1.18933	1.21006	1.18638	1.23449	1.20573	1.18548	1.15519	1.12982	1.24078	1.10195	1.21519	1.27804	1.20207	1.2214	1.32539
D14	1.17008	1.1881	1.19631	1.21619	1.20327	1.1987	1.18049	1.20126	1.18998	1.18454	1.20513	1.18161	1.23042	1.20203	1.18223	1.1521	1.12691	1.23759	1.10072	1.21309	1.27976	1.20385	1.21616	1.33103
D15	1.16532	1.18322	1.19168	1.21157	1.19878	1.19433	1.17636	1.19724	1.18652	1.18078	1.20124	1.17786	1.22738	1.19935	1.17999	1.15001	1.12499	1.23543	1.10045	1.21203	1.28252	1.20664	1.21195	1.33768
D16	1.16139	1.17917	1.18788	1.20778	1.19512	1.19079	1.17305	1.19404	1.18389	1.17784	1.19818	1.17493	1.22517	1.19749	1.17856	1.14872	1.12387	1.23411	1.10094	1.21181	1.28609	1.21024	1.20857	1.34513
D17	1.15812	1.1758	1.18475	1.20467	1.19213	1.18791	1.1704	1.19151	1.18192	1.17556	1.1958	1.17265	1.22363	1.19629	1.17779	1.14808	1.12338	1.23346	1.10206	1.21227	1.29032	1.2145	1.20587	1.35324
D18	1.1554	1.17297	1.18218	1.20211	1.18969	1.18559	1.1683	1.18952	1.18049	1.17383	1.19398	1.17091	1.22265	1.19563	1.17756	1.14796	1.12341	1.23336	1.10369	1.21327	1.2951	1.21929	1.20373	1.36188
D19	1.15314	1.1706	1.18006	1.20002	1.18772	1.18372	1.16665	1.188	1.17952	1.17256	1.19262	1.16963	1.22212	1.19543	1.17777	1.14829	1.12389	1.23373	1.10575	1.21474	1.30033	1.22453	1.20204	1.37096
D20	1.15127	1.16862	1.17833	1.19831	1.18613	1.18224	1.16539	1.18686	1.17893	1.17167	1.19165	1.16873	1.22199	1.1956	1.17836	1.14899	1.12473	1.23449	1.10816	1.2166	1.30595	1.23015	1.20075	1.38042
