# Supplementary material for: The human genome: a multifractal analysis
Source: BMC Genomics. 2011 Oct 14;12:506. doi: 10.1186/1471-2164-12-506 (PMC3277318; doi:10.1186/1471-2164-12-506)
Supplement: Additional file 15 — Chr 21 multifractal analysis by regions. The file contains multifractal parameters by averaged region of chromosome 21. [file 1471-2164-12-506-S15.XLSX]

## Sheet: Regions
Chr.	DDq		Regions
21	1.49742		Av. DDq
21	0.99815		0.994915
21	0.974648		0.995785
21	0.979377		1.0992
21	0.99034		1.08103
21	0.930972
21	0.897789
21	0.987419
21	0.953646
21	0.923996
21	1.04163
21	1.02771
21	1.01868
21	0.959301
21	0.965508
21	1.08785
21	1.15794
21	1.02615
21	1.02556
21	0.937261
21	0.870185
21	0.932323
21	0.953208
21	0.921392
21	0.938796
21	0.924161
21	0.956442
21	0.979788
	0.994915
21	0.96388
21	0.933582
21	0.983524
21	0.881446
21	0.983695
21	0.998227
21	0.944995
21	0.902024
21	1.03023
21	1.066
21	0.929965
21	0.968045
21	0.939455
21	0.967259
21	0.988896
21	1.11612
21	1.187
21	1.05988
21	0.95892
21	0.997076
21	1.0051
21	1.01176
21	0.992269
21	0.942146
21	0.922718
21	0.997797
21	1.13142
21	1.07855
	0.995785
21	1.03899
21	0.974779
21	0.959696
21	0.976319
21	0.979103
21	1.13043
21	1.22944
21	1.18578
21	1.12518
21	1.14635
21	1.14334
21	1.05782
21	1.15679
21	1.26117
21	1.17389
21	1.08379
21	1.04986
21	1.05205
21	1.01835
21	0.965222
21	0.95905
21	1.05918
21	1.28857
21	1.22882
21	1.17716
21	1.1769
21	1.1321
21	1.04746
	1.0992
21	1.02976
21	0.993417
21	1.04375
21	1.00741
21	1.18472
21	1.11784
21	1.02168
21	1.00845
21	1.02979
21	1.05948
21	1.03086
21	1.03619
21	1.39627
21	1.09986
21	1.06483
21	1.09419
21	1.2536
21	1.00596
21	1.18955
21	1.19674
21	1.08882
21	0.976761
21	1.01822
21	0.983875
21	1.00092
21	0.964757
21	1.09466
21	1.27645
	1.08103
