# Supplementary material for: The human genome: a multifractal analysis
Source: BMC Genomics. 2011 Oct 14;12:506. doi: 10.1186/1471-2164-12-506 (PMC3277318; doi:10.1186/1471-2164-12-506)
Supplement: Additional file 17 — Chr 8 multifractal analysis by regions. The file contains multifractal parameters by averaged region of chromosome 8. [file 1471-2164-12-506-S17.XLSX]

## Sheet: Regions
Chr.	DDq(-20,20)		Regions
8	1.01461		Av. DDq
8	0.987415		1.06538
8	1.06565		1.02287
8	1.03988		1.0004
8	1.03487		1.02173
8	1.12921
8	1.07053
8	0.961995
8	1.05484
8	1.05547
8	1.00563
8	1.00915
8	1.01132
8	1.02722
8	1.07546
8	0.999356
8	1.05137
8	0.950395
8	0.974926
8	1.04784
8	1.1952
8	1.14154
8	0.977504
8	1.08236
8	1.07731
8	1.10102
8	1.15641
8	1.15299
8	1.16517
8	1.10018
8	1.09393
8	1.09291
8	1.09987
8	1.07763
8	1.01716
8	1.08377
8	1.03923
8	1.18754
8	1.06204
8	1.10523
8	1.058
8	1.14162
8	1.08877
8	1.00356
8	1.03197
8	0.955544
8	0.968204
8	0.970748
8	1.01237
8	1.03388
8	1.04749
8	1.01946
8	0.917193
8	1.0063
8	1.01015
8	1.08052
8	1.11529
8	1.10894
8	1.06595
8	0.966326
8	1.06435
8	1.08613
8	1.06324
8	1.11972
8	1.06145
8	1.11224
8	1.05386
8	0.973756
8	1.01217
8	0.962454
8	1.14252
8	1.2623
8	1.20667
8	1.10141
8	1.18658
8	1.1446
8	1.12435
8	1.03423
8	0.915142
8	1.03468
8	1.06183
8	1.14356
8	1.0843
8	1.05729
8	1.16236
8	1.10892
8	1.0984
8	0.945783
8	1.00511
8	1.05181
8	1.10277
8	1.1053
8	1.24281
8	1.16229
8	1.14925
8	1.09841
8	1.12415
8	1.23103
8	1.19005
8	1.17282
8	1.10449
8	0.959287
8	1.02926
8	0.987882
8	1.06183
8	1.0672
8	0.939298
8	1.06001
8	1.26043
8	1.05921
8	0.940429
8	0.964874
8	0.988867
8	0.96883
8	1.01489
8	1.03847
	1.06538
8	0.963132
8	1.03899
8	0.954456
8	1.0004
8	0.964449
8	1.06838
8	1.20464
8	1.28472
8	1.20925
8	1.10698
8	1.16761
8	0.969016
8	0.910547
8	1.10866
8	1.04005
8	1.02923
8	1.02207
8	1.06961
8	1.1311
8	1.21207
8	1.18301
8	1.22309
8	1.2161
8	1.22422
8	1.12245
8	0.946147
8	1.08069
8	1.01949
8	1.08789
8	0.950482
8	0.961135
8	1.10329
8	1.15685
8	1.26895
8	0.975347
8	0.953371
8	0.946864
8	0.921674
8	0.954379
8	0.928586
8	0.926566
8	0.929623
8	0.850499
8	0.938812
8	1.01186
8	0.970115
8	1.05619
8	0.980557
8	1.05203
8	1.09167
8	0.981905
8	1.02065
8	1.0094
8	1.16562
8	1.14992
8	0.994804
8	0.964444
8	1.01363
8	0.974405
8	1.182
8	1.14985
8	0.993692
8	0.905146
8	0.968888
8	0.992008
8	0.920953
8	0.967861
8	0.97522
8	1.03271
8	1.01003
8	0.987783
8	0.923261
8	0.94035
8	0.875273
8	1.01702
8	1.11842
8	1.07385
8	0.9517
8	0.959318
8	0.956427
8	0.911057
8	0.897475
8	0.856532
8	1.04346
8	1.11448
8	0.930434
8	0.839676
8	0.925368
8	0.980833
8	0.944864
8	0.961158
8	1.01185
8	1.19376
8	1.00879
8	0.999399
8	1.21585
8	1.19082
8	1.18421
8	1.1007
8	0.997495
8	0.964103
8	0.91738
8	0.907944
8	0.932871
8	0.976322
8	1.02389
8	1.16432
8	1.13683
8	1.09595
8	1.01458
8	0.923705
8	0.902273
8	0.961943
8	0.966785
8	0.920822
8	0.898256
8	1.00395
8	1.01523
	1.02287
8	1.07733
8	1.24054
8	1.08187
8	0.977235
8	0.9117
8	0.940906
8	0.993987
8	1.00065
8	0.922859
8	0.90739
8	0.948541
8	0.964717
8	0.947174
8	0.891051
8	0.907253
8	0.940836
8	0.871927
8	0.951473
8	0.900029
8	0.898097
8	0.887782
8	1.02752
8	1.15959
8	1.22246
8	1.06283
8	0.993883
8	0.942003
8	1.03931
8	0.961135
8	0.934088
8	0.953685
8	0.970596
8	0.90382
8	0.950452
8	0.874969
8	0.90895
8	1.02422
8	0.918487
8	1.01699
8	0.940438
8	1.04463
8	1.08664
8	0.952675
8	0.997456
8	0.84759
8	0.907619
8	0.926696
8	0.987206
8	0.948373
8	0.861697
8	0.918341
8	0.941897
8	1.06294
8	0.971604
8	0.915052
8	0.942244
8	0.972274
8	0.982252
8	0.94001
8	1.00752
8	1.02461
8	0.916215
8	0.953084
8	0.962842
8	0.979494
8	1.08121
8	1.00712
8	1.09674
8	1.22232
8	1.2167
8	1.06333
8	0.958084
8	0.980901
8	1.02467
8	1.05141
8	1.00525
8	0.92956
8	0.962015
8	1.21825
8	1.22928
8	1.14617
8	0.981449
8	1.12374
8	1.12375
8	1.03084
8	1.00902
8	1.05371
8	1.08122
8	1.14644
8	1.14641
8	1.06932
8	1.10458
8	0.969685
8	1.03815
8	1.16352
8	1.21094
8	1.10772
8	0.984404
8	1.02675
8	1.00707
8	0.985393
8	1.01375
8	0.950595
8	0.945202
8	0.988825
8	0.970181
8	0.894319
8	0.961462
8	1.03925
8	1.01627
8	0.915563
8	0.953666
8	0.943873
8	1.05279
8	0.960143
8	0.953259
8	0.910907
	1.0004
8	0.955679
8	0.981439
8	0.950243
8	0.947413
8	0.924039
8	0.892104
8	0.906292
8	0.919931
8	0.955688
8	0.947694
8	0.953809
8	0.912604
8	0.872151
8	0.8942
8	0.8941
8	0.922301
8	0.938389
8	0.893574
8	0.926436
8	0.96675
8	0.936335
8	0.943658
8	0.947568
8	0.953431
8	1.0447
8	1.05316
8	0.941888
8	0.959974
8	1.04527
8	1.10028
8	0.964692
8	0.951149
8	0.921067
8	0.899867
8	1.0297
8	1.16132
8	1.10756
8	1.01932
8	0.971906
8	0.931391
8	0.997823
8	1.07399
8	1.0711
8	1.01266
8	0.960713
8	1.10319
8	1.13866
8	1.23052
8	1.04302
8	0.963872
8	1.13697
8	1.16869
8	1.04251
8	1.11253
8	1.12547
8	0.925409
8	0.927525
8	1.1411
8	1.007
8	1.01666
8	0.985025
8	1.10668
8	1.19354
8	0.950118
8	0.960133
8	0.919151
8	0.894989
8	0.934193
8	0.977999
8	1.20823
8	1.10319
8	1.01806
8	0.895287
8	0.894784
8	0.910882
8	0.913079
8	0.960788
8	0.961637
8	0.9358
8	0.961803
8	0.99632
8	1.06353
8	0.96311
8	0.924742
8	1.00696
8	1.02766
8	0.965258
8	0.995747
8	0.99291
8	0.961849
8	0.934178
8	0.948422
8	0.918271
8	0.941133
8	0.957487
8	0.997447
8	0.981801
8	0.949205
8	0.963407
8	1.0007
8	1.02394
8	0.906001
8	1.04355
8	1.06941
8	1.27742
8	1.12771
8	1.16756
8	0.948541
8	0.88513
8	0.965039
8	0.911878
8	0.900132
8	1.12249
8	1.04031
8	1.13505
8	1.16987
8	1.09146
8	1.23684
	1.02173
