# Supplementary material for: The human genome: a multifractal analysis
Source: BMC Genomics. 2011 Oct 14;12:506. doi: 10.1186/1471-2164-12-506 (PMC3277318; doi:10.1186/1471-2164-12-506)
Supplement: Additional file 18 — Chr 1 multifractal analysis by regions. The file contains multifractal parameters by averaged region of chromosome 1. [file 1471-2164-12-506-S18.XLSX]

## Sheet: Regions
Chr.	DDq(-20,20)		Regions
1	0.980161		Av. DDq
1	0.963786
1	1.11194		1.13397
1	1.28439		0.994085
1	1.26362		1.05482
1	1.0496		1.05771
1	1.13805
1	0.921152
1	0.906066
1	0.901578
1	1.04297
1	0.920898
1	0.998172
1	0.970002
1	0.966364
1	1.0422
1	1.12207
1	1.24078
1	1.27613
1	1.10463
1	1.02834
1	1.0264
1	1.23215
1	1.23389
1	1.14579
1	1.26716
1	1.24689
1	1.25443
1	1.29998
1	1.32335
1	1.30807
1	1.12546
1	1.28424
1	1.24853
1	1.13068
1	1.23862
1	1.24633
1	1.1088
1	1.09602
1	1.19535
1	1.184
1	1.0328
1	1.06083
1	1.09005
1	1.13659
1	1.14626
1	1.27197
1	1.33208
1	1.12836
1	1.26476
1	1.20243
1	1.16056
1	1.20852
1	1.08992
1	0.942875
1	1.08995
1	1.00945
1	1.13729
1	1.23255
1	1.19376
1	1.1074
1	1.0411
1	1.17356
1	1.20146
1	1.27623
1	1.16854
1	1.27324
1	1.25528
1	1.07517
1	1.00818
1	1.16786
1	1.28198
1	1.28784
1	1.30345
1	1.1227
1	1.20663
1	1.25376
1	1.1387
1	1.21469
1	1.12595
1	1.26767
1	1.27103
1	1.29916
1	1.30916
1	1.31077
1	1.23474
1	1.27039
1	1.23788
1	1.35575
1	1.33798
1	1.25723
1	1.17025
1	0.908423
1	0.867709
1	0.87849
1	0.883374
1	1.17983
1	1.28995
1	1.14485
1	1.16633
1	1.32597
1	1.26864
1	1.326
1	1.18013
1	1.04982
1	1.08224
1	0.911808
1	0.911492
1	1.0271
1	1.04367
1	1.27962
1	1.21682
1	1.21677
1	1.20991
1	1.32465
1	1.03603
1	0.941377
1	0.936772
1	1.18418
1	1.23667
1	1.12892
1	0.988884
1	1.13039
1	1.31722
1	1.22478
1	1.18657
1	1.22231
1	1.21784
1	1.1915
1	1.16225
1	1.10287
1	1.00467
1	0.932379
1	0.95396
1	1.13065
1	1.12186
1	1.16273
1	1.1204
1	1.18121
1	1.16056
1	1.19327
1	1.08631
1	1.24358
1	1.23337
1	1.19696
1	1.28949
1	1.23023
1	1.25915
1	1.12079
1	1.00419
1	0.999841
1	1.19531
1	0.881708
1	0.954435
1	1.02153
1	0.893538
1	0.854065
1	0.839304
1	0.884483
1	0.889524
1	0.939657
1	1.06342
1	1.13516
1	1.08892
1	1.1823
1	1.16681
1	1.16909
1	1.23162
1	1.21928
1	1.30287
1	1.11721
1	1.03702
1	1.11745
1	1.13597
1	1.18429
1	1.22652
1	1.07573
1	1.04236
1	0.915494
1	0.940883
1	0.908218
1	1.07446
	1.13397
1	1.08111
1	0.890832
1	1.00965
1	0.950775
1	0.920744
1	0.951842
1	0.988415
1	1.03453
1	0.985305
1	0.978622
1	0.989375
1	0.938233
1	0.906058
1	0.939247
1	1.07098
1	1.1049
1	1.0347
1	1.20721
1	1.24403
1	1.11435
1	1.09028
1	0.985529
1	1.1131
1	1.09378
1	1.04026
1	1.09068
1	1.04853
1	1.0359
1	1.19411
1	1.04251
1	0.99625
1	0.923361
1	0.884264
1	0.882959
1	1.03954
1	1.06754
1	1.13321
1	0.986995
1	1.0091
1	1.03175
1	0.951734
1	0.911422
1	0.900529
1	0.954802
1	0.863431
1	1.15512
1	1.05545
1	0.96659
1	0.876668
1	0.984507
1	0.962579
1	1.03952
1	0.950024
1	0.842669
1	0.853266
1	0.929382
1	0.888124
1	0.915131
1	0.890993
1	0.926617
1	0.918812
1	0.924581
1	0.907571
1	1.04486
1	1.01237
1	0.986931
1	0.92845
1	0.917388
1	0.913145
1	1.03661
1	1.17285
1	1.13774
1	0.92976
1	0.922315
1	0.955224
1	0.915556
1	0.927259
1	0.940711
1	0.895425
1	1.00545
1	0.89863
1	0.952083
1	1.00619
1	1.06861
1	1.00172
1	0.908051
1	0.945654
1	0.922049
1	0.886653
1	0.877503
1	0.90659
1	0.950174
1	0.974597
1	1.0365
1	1.02578
1	1.06499
1	1.00734
1	1.01842
1	0.931241
1	0.952481
1	1.05381
1	1.03612
1	0.995684
1	0.981161
1	0.966523
1	0.865741
1	1.0257
1	1.08477
1	0.980732
1	0.970782
1	1.03767
1	1.05841
1	0.91331
1	1.06341
1	1.06345
1	1.0591
1	1.05459
1	1.23027
1	1.15362
1	1.17818
1	1.18973
1	1.13601
1	1.09549
1	1.04787
1	1.04472
1	1.00079
1	1.05589
1	1.05348
1	1.13148
1	0.924676
1	0.938578
1	0.920771
1	0.94213
1	1.07235
1	0.939773
1	0.917264
1	0.963917
1	0.946168
1	0.903478
1	0.939004
1	0.964836
1	0.902377
1	0.904295
1	1.05205
1	1.11503
1	1.16402
1	0.983561
1	0.942785
1	1.0133
1	1.021
1	0.914645
1	0.958464
1	0.886352
1	0.929462
1	0.902452
1	0.940114
1	0.917041
1	0.942442
1	0.958033
1	0.963333
1	0.95189
1	0.972221
1	0.947206
1	0.853834
1	0.960739
1	0.98492
1	0.885512
1	0.934988
1	0.92431
1	0.949563
1	1.02189
1	0.972212
1	0.984511
1	1.13648
1	1.25988
1	1.16309
1	1.07402
1	1.04155
1	1.06338
1	0.963868
1	0.977397
1	0.992793
1	1.01168
	0.994085
1	1.04015
1	0.894603
1	1.13723
1	1.22912
1	1.29411
1	1.07369
1	1.06651
1	1.16366
1	0.917374
1	1.18531
1	1.05644
1	0.905379
1	0.908892
1	0.976032
1	1.02947
1	0.980137
1	1.03871
1	1.05777
1	1.12296
1	0.988533
1	0.953962
1	0.903808
1	0.880273
1	0.829343
1	0.970691
1	0.962818
1	0.973412
1	1.00673
1	1.02939
1	1.03982
1	1.06375
1	1.23722
1	1.00775
1	0.98692
1	0.996163
1	1.08588
1	1.05948
1	1.06009
1	1.10292
1	1.20686
1	1.28946
1	1.29034
1	1.27555
1	1.3121
1	1.25352
1	1.1618
1	0.965596
1	0.925981
1	0.85018
1	0.89162
1	0.928713
1	1.23239
1	1.29055
1	1.25585
1	1.22647
1	1.11796
1	1.18642
1	1.28362
1	1.31421
1	1.28309
1	1.24103
1	1.19715
1	1.15705
1	1.0164
1	0.893757
1	0.970498
1	1.04515
1	0.940461
1	0.910003
1	0.953227
1	0.955003
1	0.982162
1	1.01244
1	1.11465
1	1.0639
1	1.06062
1	1.26544
1	1.20766
1	1.07874
1	1.0298
1	0.986589
1	1.14145
1	0.985971
1	0.92855
1	0.960805
1	0.872272
1	0.860918
1	1.08884
1	1.12917
1	0.920447
1	0.932169
1	1.11475
1	1.12266
1	1.00537
1	0.900698
1	0.972711
1	1.04593
1	1.15619
1	1.1062
1	1.10432
1	1.0961
1	0.89408
1	0.908256
1	1.01286
1	0.95229
1	1.02278
1	0.95009
1	0.932879
1	1.00834
1	0.971631
1	1.0854
1	1.14686
1	1.09132
1	0.93175
1	0.928824
1	0.936415
1	0.974196
1	0.98896
1	1.09389
1	1.21005
1	1.10925
1	0.999605
1	1.16126
1	1.00319
1	0.869487
1	0.993591
1	1.13474
1	1.01857
1	0.952387
1	0.923149
1	0.938292
1	0.89043
1	0.931916
1	1.06186
1	1.04713
1	1.12964
1	1.22195
1	1.20735
1	1.0428
1	1.10544
1	1.0225
1	1.09082
1	1.0938
1	1.09062
1	0.939829
1	0.942312
1	1.02767
1	1.11236
1	1.08197
1	1.11259
1	1.12185
1	1.03822
1	1.07342
1	0.979415
1	1.03618
1	1.04706
1	1.11917
1	1.02979
1	0.947646
1	0.964248
1	0.991686
1	1.04726
1	0.980463
1	0.902654
1	0.943179
1	0.936875
1	0.93892
1	0.897262
1	0.894769
1	0.932415
1	0.94573
1	0.961325
1	0.922353
1	0.887047
1	0.934926
1	0.904407
1	0.94419
1	1.01032
1	0.935293
1	0.953091
1	0.912584
1	0.948711
	1.05482
1	1.07565
1	1.09405
1	0.969813
1	0.954711
1	0.99073
1	0.926304
1	0.973996
1	0.925588
1	0.901505
1	0.915779
1	0.904852
1	0.898764
1	0.957255
1	0.842957
1	0.962044
1	0.999976
1	1.00185
1	0.994139
1	1.00115
1	0.976746
1	0.900711
1	0.957089
1	0.966616
1	1.11309
1	1.17013
1	1.18529
1	1.17148
1	1.08989
1	1.02133
1	1.08659
1	1.20922
1	1.21074
1	1.13636
1	1.198
1	1.09575
1	1.10013
1	1.26056
1	1.23162
1	1.05723
1	1.17711
1	1.04084
1	1.18627
1	1.19395
1	1.12701
1	1.10452
1	1.08258
1	0.967838
1	1.00414
1	0.995502
1	1.00875
1	1.02155
1	0.873212
1	1.03843
1	1.0342
1	0.944265
1	1.02822
1	1.06506
1	1.14611
1	1.0023
1	1.04146
1	1.12548
1	1.15604
1	1.12229
1	1.17182
1	1.12647
1	1.18619
1	1.17311
1	1.03361
1	0.951846
1	0.997058
1	1.03845
1	1.10115
1	1.01539
1	0.983396
1	0.933278
1	0.948906
1	0.932605
1	0.940329
1	1.01824
1	1.05449
1	0.956596
1	1.03176
1	0.968768
1	1.01155
1	1.07352
1	0.922093
1	0.909634
1	0.906571
1	1.02137
1	1.18146
1	1.08458
1	0.998713
1	0.985402
1	0.960915
1	0.942652
1	0.973126
1	1.00691
1	1.02792
1	1.09326
1	1.05549
1	0.936007
1	1.13641
1	1.22052
1	1.24393
1	1.06449
1	0.960534
1	0.917121
1	1.22072
1	1.23538
1	1.30099
1	1.09657
1	1.12973
1	1.07543
1	1.15548
1	1.0864
1	1.07931
1	1.10188
1	1.09433
1	1.00556
1	1.08712
1	1.1727
1	1.02688
1	1.0724
1	1.02618
1	0.997285
1	1.115
1	1.12764
1	1.08108
1	1.03459
1	1.00109
1	1.04195
1	1.07861
1	1.05262
1	1.05156
1	1.0082
1	1.03448
1	1.06585
1	1.09181
1	1.24605
1	1.23986
1	1.10711
1	1.17754
1	1.18917
1	1.1537
1	1.09477
1	1.03529
1	1.06987
1	1.03203
1	0.98976
1	0.960917
1	0.935394
1	0.964096
1	1.03578
1	1.02825
1	1.08986
1	1.11435
1	1.16078
1	1.08794
1	1.06246
1	0.99845
1	1.14123
1	1.11649
1	1.07824
1	1.01661
1	1.14115
1	1.05056
1	1.04995
1	1.12684
1	1.06558
1	1.09097
1	1.25145
1	1.17249
1	1.14807
1	1.08909
1	1.03045
1	1.13937
1	1.14037
1	1.23523
1	1.11642
1	1.03693
1	0.910001
1	0.910475
1	0.866188
	1.05771
