# Supplementary material for: The human genome: a multifractal analysis
Source: BMC Genomics. 2011 Oct 14;12:506. doi: 10.1186/1471-2164-12-506 (PMC3277318; doi:10.1186/1471-2164-12-506)
Supplement: Additional file 19 — Chrs 4 and 19 multifractal analyses by regions. The file contains multifractal parameters by averaged region of chromosomes 4 and 19. [file 1471-2164-12-506-S19.XLSX]

## Sheet: Chr. 4 regions
Chr.	DDq(-20,20)			Regions
4	1.07683			Av. DDq
4	1.16688			1.01014
4	1.09016			0.992631
4	1.06812			0.971348
4	1.1029			0.999491
4	1.22186
4	1.1496
4	1.308
4	1.19624
4	1.15766
4	0.948935
4	0.956658
4	1.11933
4	1.10531
4	1.04988
4	1.05226
4	0.97448
4	0.997243
4	1.07514
4	1.06425
4	1.04223
4	1.19752
4	1.0932
4	0.93217
4	0.903006
4	1.18455
4	1.01238
4	1.06783
4	1.08979
4	1.10827
4	0.934628
4	1.02543
4	1.02121
4	0.950233
4	0.916857
4	1.00757
4	0.977908
4	0.942586
4	0.896461
4	0.99006
4	0.89447
4	0.984916
4	1.03658
4	0.963924
4	0.961515
4	0.923428
4	0.928225
4	0.995765
4	0.91996
4	1.07682
4	0.976903
4	0.924338
4	0.981366
4	1.09948
4	1.04653
4	1.17365
4	1.03972
4	0.910077
4	0.905096
4	0.912509
4	0.895147
4	0.953438
4	0.920022
4	0.877465
4	0.950402
4	0.981821
4	0.969086
4	0.978385
4	0.956463
4	0.993216
4	0.864077
4	1.04739
4	1.04028
4	0.883455
4	1.02464
4	0.999041
4	1.00067
4	1.00628
4	1.09798
4	1.04659
4	1.046
4	1.1368
4	1.19973
4	1.11224
4	1.17422
4	1.03772
4	1.03141
4	1.0405
4	0.914673
4	1.01033
4	0.952653
4	0.977377
4	0.919747
4	0.982923
4	0.926693
4	0.99936
4	0.960014
4	0.980278
4	0.896206
4	0.976341
4	0.985253
4	0.978013
4	0.983389
4	0.903491
4	0.941607
4	0.928635
4	0.938606
4	0.90547
4	0.948942
4	0.919885
4	0.925102
4	0.94924
4	0.868688
4	0.901579
4	0.877712
4	0.919843
4	0.968308
4	0.927455
4	0.980785
4	0.932088
4	1.05861
4	1.10895
4	1.1015
4	1.04228
4	1.11341
4	1.13167
4	1.20756
4	1.30193
4	1.32776
4	1.27778
4	1.24307
4	1.12793
4	1.09866
4	1.01433
4	1.10057
4	1.14762
4	1.03095
4	0.954348
4	0.911958
4	0.928496
4	0.949256
4	0.886358
4	0.955096
4	0.904047
4	0.889134
4	0.924975
4	0.945208
4	0.935552
4	0.8827
4	0.9005
4	0.964146
4	0.936337
4	0.985362
4	0.95011
4	1.05701
	1.01014
4	1.08755
4	1.0661
4	1.11267
4	1.56472
4	0.946415
4	0.909541
4	1.05245
4	1.02673
4	0.972907
4	1.01185
4	0.90399
4	1.11509
4	1.08259
4	1.02108
4	0.964553
4	1.11645
4	1.1163
4	1.01183
4	1.08344
4	1.14951
4	1.24756
4	1.22827
4	0.962945
4	0.96392
4	0.860897
4	0.93292
4	0.970546
4	0.861616
4	0.943595
4	0.961653
4	0.910709
4	0.970241
4	0.949562
4	0.827944
4	0.938251
4	0.960197
4	1.01125
4	0.948791
4	0.923997
4	0.908501
4	0.937748
4	0.887853
4	0.867053
4	0.918747
4	0.92162
4	1.00572
4	0.964179
4	0.856726
4	0.880302
4	0.998663
4	0.887528
4	0.951215
4	0.972042
4	0.963398
4	0.905166
4	1.08474
4	0.992885
4	0.984012
4	1.00773
4	1.00405
4	0.864017
4	0.907536
4	0.919941
4	0.87647
4	0.90554
4	0.960259
4	1.22989
4	1.13131
4	0.967903
4	0.947724
4	0.933589
4	0.915502
4	0.933435
4	0.947901
4	1.14169
4	0.993226
4	0.934578
4	0.946996
4	0.948718
4	0.923879
4	0.920886
4	0.885129
4	1.18301
4	1.18375
4	1.01667
4	1.02927
4	1.09565
4	1.1185
4	0.848158
4	1.09727
4	1.09308
4	0.983669
4	0.998623
4	1.03652
4	0.931011
4	0.950573
4	0.844048
4	0.984011
4	1.01533
4	0.907286
4	0.940635
4	0.970647
4	1.00785
4	0.975335
4	1.10851
4	1.18893
4	1.15788
4	1.20741
4	1.18823
4	1.06174
4	0.963397
4	0.906184
4	1.06761
4	1.08829
4	0.857916
4	0.975014
4	0.936583
4	0.898273
4	1.02463
4	0.991731
4	1.18617
4	1.16687
4	1.08051
4	0.976783
4	1.20243
4	1.0818
4	1.01586
4	1.01389
4	0.888262
4	0.947171
4	0.903042
4	0.943897
4	1.01072
4	0.940749
4	0.935584
4	0.922544
4	0.83455
4	0.945245
4	0.928544
4	0.922518
4	0.96454
4	0.939149
4	0.860708
4	0.975201
4	1.05827
4	1.06823
4	1.09487
4	1.03042
4	0.952338
4	0.943533
4	0.90678
4	0.920637
4	0.887643
4	0.855838
	0.992631
4	0.882497
4	0.886651
4	0.911458
4	0.979019
4	1.03378
4	1.0212
4	1.15715
4	0.962862
4	0.965155
4	0.980255
4	0.940213
4	0.91862
4	0.902732
4	1.00714
4	0.989894
4	0.936843
4	0.894728
4	0.976156
4	1.04597
4	1.09533
4	0.963819
4	0.930982
4	0.870537
4	0.883243
4	0.876657
4	0.915099
4	0.988906
4	0.98771
4	1.0199
4	1.00449
4	0.923829
4	0.951397
4	0.863566
4	0.898266
4	0.96531
4	0.95998
4	1.04607
4	1.00124
4	1.10717
4	1.05807
4	0.972966
4	1.12586
4	1.07174
4	1.14428
4	1.08305
4	1.01417
4	0.916526
4	0.87888
4	0.938365
4	0.942899
4	1.01483
4	1.09386
4	1.2213
4	1.01313
4	1.00979
4	0.978111
4	0.916439
4	0.863911
4	0.997549
4	0.934722
4	0.931148
4	0.892298
4	0.95275
4	0.903146
4	0.916598
4	0.952698
4	0.915144
4	0.879685
4	0.901698
4	0.963012
4	0.911688
4	1.0679
4	1.07616
4	0.982042
4	0.999327
4	0.94327
4	1.03349
4	0.912499
4	0.934608
4	0.954464
4	0.954955
4	0.935167
4	1.04058
4	0.990553
4	1.00815
4	1.04995
4	1.05858
4	1.06037
4	1.09133
4	0.95328
4	0.87445
4	0.880369
4	0.9858
4	0.930969
4	0.886229
4	1.03891
4	0.894823
4	0.864982
4	0.94914
4	0.949339
4	0.868623
4	0.976823
4	1.07603
4	1.26541
4	0.97651
4	1.19362
4	0.977769
4	0.933225
4	0.862627
4	0.914402
4	0.924303
4	0.902153
4	0.935283
4	0.884525
4	0.8611
4	0.99358
4	0.955965
4	0.89536
4	0.88287
4	0.942873
4	0.900187
4	0.905591
4	0.873432
4	0.907836
4	0.894734
4	0.929982
4	0.898691
4	0.933433
4	0.916689
4	0.89557
4	0.923193
4	0.857878
4	0.999712
4	0.877139
4	0.929741
4	0.914095
4	0.95415
4	0.910349
4	0.992819
4	1.17452
4	1.24532
4	1.17254
4	1.11158
4	1.06148
4	1.03285
4	1.07164
4	0.965026
4	0.933171
4	0.953519
4	0.952101
4	0.963584
4	0.991549
4	0.99449
4	0.971436
4	1.06804
	0.971348
4	0.963025
4	0.914637
4	0.873889
4	0.972756
4	0.938023
4	1.07371
4	1.03056
4	1.057
4	0.976443
4	0.962868
4	0.96776
4	0.905109
4	0.935189
4	1.12768
4	1.16948
4	1.01111
4	0.971946
4	0.910122
4	0.8644
4	0.893496
4	0.897532
4	0.998528
4	1.05532
4	1.00795
4	1.18784
4	1.2243
4	1.04848
4	0.973576
4	0.902216
4	1.06502
4	1.11932
4	1.03783
4	1.14717
4	1.11479
4	0.999984
4	0.944817
4	0.988544
4	0.959247
4	0.920923
4	0.961204
4	0.98445
4	0.950843
4	0.933228
4	0.947276
4	0.992675
4	0.942817
4	0.90835
4	0.893499
4	0.936898
4	0.94329
4	1.08147
4	1.11037
4	1.10586
4	1.03791
4	0.929549
4	0.916556
4	0.876259
4	0.925535
4	0.897466
4	0.958198
4	0.966221
4	0.918733
4	0.898012
4	0.993828
4	0.98507
4	0.9571
4	0.9832
4	0.961217
4	1.00116
4	0.990036
4	1.07823
4	1.21833
4	1.09543
4	0.983514
4	1.01824
4	0.889903
4	0.945158
4	0.885401
4	0.92468
4	0.955216
4	0.934747
4	0.90028
4	0.976713
4	1.10466
4	1.10375
4	1.0854
4	1.08062
4	1.13738
4	0.964374
4	0.92282
4	0.825188
4	0.95381
4	0.887709
4	0.942679
4	0.934172
4	0.974984
4	0.950648
4	0.971706
4	1.00641
4	1.02067
4	0.957996
4	0.891302
4	1.00112
4	0.952983
4	0.924186
4	0.973592
4	0.940149
4	0.963652
4	1.02807
4	1.01097
4	1.01976
4	0.944121
4	1.06087
4	1.00806
4	0.947686
4	0.914227
4	0.969135
4	0.985524
4	0.952294
4	0.967508
4	0.933114
4	0.94228
4	1.02565
4	1.02648
4	1.03383
4	1.04172
4	1.0402
4	0.972768
4	1.07287
4	1.0515
4	1.07413
4	1.13428
4	1.12243
4	1.19707
4	1.12829
4	1.01539
4	1.13383
4	1.09926
4	1.13189
4	1.11546
4	1.11113
4	1.08734
4	1.04152
4	1.07961
4	1.03639
4	0.928117
4	1.03564
4	1.01387
4	1.23449
4	1.12455
4	1.00113
4	0.976757
4	0.955538
4	0.92412
4	0.991594
	0.999491

## Sheet: Chr. 19 regions
Chr.	DDq		Regions
19	1.13471		Av. DDq
19	1.06295		1.2704
19	1.18722		1.17294
19	1.14869		1.17826
19	1.1815		1.24418
19	1.21664
19	1.27465
19	1.19721
19	1.29795
19	1.29992
19	1.27023
19	1.22935
19	1.27402
19	1.286
19	1.2984
19	1.33102
19	1.27466
19	1.27882
19	1.31503
19	1.24124
19	1.2899
19	1.32677
19	1.23347
19	1.29948
19	1.27918
19	1.20602
19	1.3217
19	1.36036
19	1.16931
19	1.24317
19	1.20199
19	1.26438
19	1.27179
19	1.37584
19	1.41202
19	1.3621
19	1.35996
19	1.32105
19	1.22016
19	1.28839
19	1.28325
19	1.34712
19	1.29518
19	1.31688
19	1.26031
19	1.32826
	1.2704
19	1.3209
19	1.34215
19	1.21847
19	1.25442
19	1.29879
19	1.09235
19	1.16857
19	1.29724
19	1.29948
19	1.25137
19	1.31897
19	1.3329
19	1.30413
19	1.31129
19	1.2774
19	1.26489
19	1.26792
19	1.30421
19	1.2533
19	1.16561
19	1.16417
19	1.1002
19	1.07569
19	1.15728
19	1.18452
19	1.19913
19	1.13361
19	1.10798
19	1.15583
19	1.13559
19	1.21704
19	1.13942
19	1.159
19	1.11215
19	1.02314
19	1.06832
19	0.906766
19	0.936039
19	1.03743
19	0.999331
19	0.962941
19	1.05667
19	1.24415
19	1.16817
19	1.14119
19	1.0251
	1.17294
19	0.966404
19	1.02316
19	1.02018
19	1.0051
19	1.11186
19	1.15169
19	1.23952
19	1.29653
19	1.09098
19	1.11371
19	1.16876
19	1.31354
19	1.1215
19	1.10885
19	1.17323
19	1.22413
19	1.28703
19	1.30032
19	1.28461
19	1.2094
19	1.15082
19	1.21905
19	1.19941
19	1.27582
19	1.30255
19	1.28909
19	1.23656
19	1.30084
19	1.26928
19	1.04155
19	1.16742
19	1.27914
19	1.28796
19	1.20491
19	1.26667
19	1.21112
19	1.18686
19	1.19007
19	1.27028
19	1.02415
19	0.917573
19	1.0419
19	1.29628
19	1.10814
19	1.1275
19	1.12443
	1.17826
19	1.27427
19	1.29463
19	1.30983
19	1.32009
19	1.21853
19	1.20009
19	1.28913
19	1.30264
19	1.39173
19	1.27174
19	1.37108
19	1.28331
19	1.30554
19	1.31849
19	1.32008
19	1.27533
19	1.33705
19	1.24392
19	1.35527
19	1.27808
19	1.22231
19	1.18039
19	1.12933
19	1.115
19	1.14569
19	1.20613
19	1.23737
19	1.23913
19	1.19593
19	1.2497
19	1.33009
19	1.29482
19	1.21959
19	1.07909
19	1.29188
19	1.18581
19	1.19789
19	1.19019
19	1.18666
19	1.07666
19	1.15285
19	1.19604
19	1.21807
19	1.19195
19	1.27243
19	1.26655
	1.24418
