# Supplementary material for: The human genome: a multifractal analysis
Source: BMC Genomics. 2011 Oct 14;12:506. doi: 10.1186/1471-2164-12-506 (PMC3277318; doi:10.1186/1471-2164-12-506)
Supplement: Additional file 20 — Averaged CGI versus multifractality of chr. 1. The file contains averaged CGI versus averaged multifractality of chromosome 1. [file 1471-2164-12-506-S20.XLSX]

## Sheet: Regions
Seq. Number	Chr.	Cont. Order	Contig	DDq(-20,20)	Alu	CpG	Genes
258	1	6	4350.18	0.980161	119	48	5
259	1	6	4350.18	0.963786	114	214	17
260	1	6	4350.18	1.11194	219	225	21
261	1	6	4350.18	1.28439	335	230	13
262	1	6	4350.18	1.26362	302	192	6
263	1	6	4350.18	1.0496	135	216	2
264	1	6	4350.18	1.13805	48	129	9
265	1	7	4321.17	0.921152	36	108	3
266	1	7	4321.17	0.906066	22	188	0
267	1	7	4321.17	0.901578	38	139	6
268	1	7	4547.17	1.04297	84	65	2
269	1	7	4547.17	0.920898	46	31	0
270	1	7	4547.17	0.998172	52	63	1
271	1	7	4547.17	0.970002	49	25	0
518	1	9	21937.18	0.966364	47	31	0
519	1	9	21937.18	1.0422	68	105	1
520	1	9	21937.18	1.12207	177	127	9
521	1	9	21937.18	1.24078	303	146	7
522	1	9	21937.18	1.27613	288	87	3
523	1	9	21937.18	1.10463	100	48	0
524	1	9	21937.18	1.02834	68	47	1
525	1	9	21937.18	1.0264	105	70	1
526	1	9	21937.18	1.23215	285	67	6
527	1	9	21937.18	1.23389	310	99	1
528	1	9	21937.18	1.14579	198	47	0
529	1	9	21937.18	1.26716	362	81	4
530	1	9	21937.18	1.24689	282	84	6
				1.08834	155.259	107.852	4.59259	1
531	1	9	21937.18	1.25443	320	106	2
532	1	9	21937.18	1.29998	368	123	4
533	1	9	21937.18	1.32335	481	96	4
534	1	9	21937.18	1.30807	382	96	5
535	1	9	21937.18	1.12546	117	112	2
536	1	9	21937.18	1.28424	314	108	6
537	1	9	21937.18	1.24853	261	63	3
538	1	9	21937.18	1.13068	159	76	5
539	1	9	21937.18	1.23862	299	86	10
540	1	9	21937.18	1.24633	243	74	4
541	1	9	21937.18	1.1088	169	56	0
542	1	9	21937.18	1.09602	201	32	11
56	1	11	4873.16	1.19535	297	65	8
57	1	11	4873.16	1.184	139	73	2
58	1	11	4873.16	1.0328	78	23	0
59	1	11	4873.16	1.06083	76	24	0
60	1	11	4873.16	1.09005	105	39	1
61	1	11	4873.16	1.13659	163	72	0
62	1	11	4873.16	1.14626	159	70	3
63	1	11	4873.16	1.27197	326	86	11
64	1	11	4873.16	1.33208	390	114	11
65	1	11	4873.16	1.12836	204	73	11
66	1	11	4873.16	1.26476	362	86	7
128	1	12	4610.18	1.20243	232	92	7
129	1	12	4610.18	1.16056	201	51	5
130	1	12	4610.18	1.20852	248	67	1
131	1	12	4610.18	1.08992	86	23	1
				1.19144	236.296	73.5556	4.59259	2
132	1	12	4610.18	0.942875	43	32	0
133	1	12	4610.18	1.08995	117	45	2
134	1	12	4610.18	1.00945	87	55	2
135	1	12	4610.18	1.13729	169	41	2
136	1	12	4610.18	1.23255	252	69	8
137	1	12	4610.18	1.19376	269	47	6
138	1	12	4610.18	1.1074	150	32	5
139	1	12	4610.18	1.0411	83	38	5
140	1	12	4610.18	1.17356	240	87	11
141	1	12	4610.18	1.20146	242	45	0
142	1	12	4610.18	1.27623	328	74	1
143	1	12	4610.18	1.16854	195	81	6
144	1	12	4610.18	1.27324	283	89	4
145	1	12	4610.18	1.25528	260	67	5
146	1	12	4610.18	1.07517	116	44	2
147	1	12	4610.18	1.00818	102	54	4
148	1	12	4610.18	1.16786	215	46	4
149	1	12	4610.18	1.28198	322	69	7
150	1	12	4610.18	1.28784	332	86	4
151	1	12	4610.18	1.30345	350	88	10
152	1	12	4610.18	1.1227	174	45	3
153	1	12	4610.18	1.20663	241	61	4
154	1	12	4610.18	1.25376	281	71	2
155	1	12	4610.18	1.1387	147	62	3
156	1	12	4610.18	1.21469	236	56	6
157	1	12	4610.18	1.12595	144	50	4
158	1	12	4610.18	1.26767	284	68	8
				1.16879	209.704	59.3333	4.37037	3
159	1	12	4610.18	1.27103	315	86	14
160	1	12	4610.18	1.29916	396	72	3
161	1	12	4610.18	1.30916	354	101	13
162	1	12	4610.18	1.31077	362	82	7
163	1	12	4610.18	1.23474	252	99	7
164	1	12	4610.18	1.27039	370	82	8
165	1	12	4610.18	1.23788	335	68	6
166	1	12	4610.18	1.35575	514	99	5
167	1	12	4610.18	1.33798	526	135	8
168	1	12	4610.18	1.25723	349	89	2
169	1	12	4610.18	1.17025	165	46	2
272	1	16	32977.8	0.908423	39	23	0
273	1	16	32977.8	0.867709	40	20	0
274	1	16	32977.8	0.87849	35	9	0
275	1	16	32977.8	0.883374	43	24	1
276	1	16	32977.8	1.17983	201	54	2
277	1	16	32977.8	1.28995	447	80	3
278	1	16	32977.8	1.14485	161	41	7
279	1	16	32977.8	1.16633	198	64	3
280	1	16	32977.8	1.32597	405	89	11
281	1	16	32977.8	1.26864	366	83	6
282	1	16	32977.8	1.326	422	113	6
283	1	16	32977.8	1.18013	231	79	6
284	1	16	32977.8	1.04982	103	36	4
285	1	16	32977.8	1.08224	64	28	1
286	1	16	32977.8	0.911808	35	8	1
287	1	16	32977.8	0.911492	47	20	1
				1.16405	250.926	64.0741	4.7037	4
288	1	16	32977.8	1.0271	57	12	0
289	1	16	32977.8	1.04367	93	48	8
290	1	16	32977.8	1.27962	360	62	4
291	1	16	32977.8	1.21682	224	43	2
292	1	16	32977.8	1.21677	304	73	5
293	1	16	32977.8	1.20991	281	66	6
294	1	16	32977.8	1.32465	348	108	7
295	1	16	32977.8	1.03603	110	40	1
296	1	16	32977.8	0.941377	35	28	2
297	1	16	32977.8	0.936772	44	21	0
298	1	16	32977.8	1.18418	219	52	8
299	1	16	32977.8	1.23667	286	75	9
300	1	16	32977.8	1.12892	141	44	3
301	1	16	32977.8	0.988884	70	26	0
302	1	16	32977.8	1.13039	99	44	2
303	1	16	32977.8	1.31722	438	97	5
304	1	16	32977.8	1.22478	236	56	1
305	1	16	32977.8	1.18657	216	81	9
306	1	16	32977.8	1.22231	298	77	5
307	1	16	32977.8	1.21784	282	65	7
308	1	16	32977.8	1.1915	238	53	6
309	1	16	32977.8	1.16225	217	51	5
310	1	16	32977.8	1.10287	140	38	3
311	1	16	32977.8	1.00467	68	43	1
312	1	16	32977.8	0.932379	59	15	0
313	1	16	32977.8	0.95396	58	26	2
314	1	16	32977.8	1.13065	160	45	5
				1.13144	188.185	51.4444	3.92593	5
315	1	16	32977.8	1.12186	198	36	6
316	1	16	32977.8	1.16273	181	60	8
317	1	16	32977.8	1.1204	147	54	8
318	1	16	32977.8	1.18121	168	75	6
319	1	16	32977.8	1.16056	186	41	3
320	1	16	32977.8	1.19327	199	61	8
321	1	16	32977.8	1.08631	138	34	0
322	1	16	32977.8	1.24358	278	101	16
323	1	16	32977.8	1.23337	290	49	5
324	1	16	32977.8	1.19696	272	38	4
325	1	16	32977.8	1.28949	406	96	10
326	1	16	32977.8	1.23023	247	35	2
327	1	16	32977.8	1.25915	340	87	6
328	1	16	32977.8	1.12079	142	55	8
329	1	16	32977.8	1.00419	59	11	5
330	1	16	32977.8	0.999841	81	24	5
331	1	16	32977.8	1.19531	236	64	3
332	1	16	32977.8	0.881708	30	31	0
333	1	16	32977.8	0.954435	45	18	0
334	1	16	32977.8	1.02153	42	17	4
335	1	16	32977.8	0.893538	53	19	0
336	1	16	32977.8	0.854065	35	9	0
337	1	16	32977.8	0.839304	47	10	0
338	1	16	32977.8	0.884483	39	14	0
339	1	16	32977.8	0.889524	39	9	0
340	1	16	32977.8	0.939657	61	15	1
341	1	16	32977.8	1.06342	99	33	3
				1.07485	150.296	40.5926	4.11111	6
342	1	16	32977.8	1.13516	201	39	1
343	1	16	32977.8	1.08892	190	32	3
344	1	16	32977.8	1.1823	261	39	3
345	1	16	32977.8	1.16681	220	32	1
346	1	16	32977.8	1.16909	255	45	4
347	1	16	32977.8	1.23162	293	48	2
348	1	16	32977.8	1.21928	283	55	7
349	1	16	32977.8	1.30287	408	86	6
350	1	16	32977.8	1.11721	154	51	6
351	1	16	32977.8	1.03702	73	60	2
352	1	16	32977.8	1.11745	146	44	2
353	1	16	32977.8	1.13597	206	46	8
354	1	16	32977.8	1.18429	182	61	4
355	1	16	32977.8	1.22652	251	49	5
356	1	16	32977.8	1.07573	118	66	5
357	1	16	32977.8	1.04236	103	20	3
358	1	16	32977.8	0.915494	31	5	1
359	1	16	32977.8	0.940883	39	10	0
360	1	16	32977.8	0.908218	51	9	1
361	1	16	32977.8	1.07446	81	19	0
362	1	16	32977.8	1.08111	92	20	2
363	1	16	32977.8	0.890832	47	10	1
364	1	16	32977.8	1.00965	55	19	0
365	1	16	32977.8	0.950775	65	18	0
366	1	16	32977.8	0.920744	56	10	2
367	1	16	32977.8	0.951842	40	12	1
368	1	16	32977.8	0.988415	67	21	3
				1.07648	146.963	34.2963	2.7037	7
369	1	16	32977.8	1.03453	76	31	2
370	1	16	32977.8	0.985305	51	12	2
371	1	16	32977.8	0.978622	40	19	0
372	1	16	32977.8	0.989375	61	19	0
373	1	16	32977.8	0.938233	42	14	2
374	1	16	32977.8	0.906058	37	5	0
375	1	16	32977.8	0.939247	38	11	0
376	1	16	32977.8	1.07098	81	24	0
377	1	16	32977.8	1.1049	111	31	1
378	1	16	32977.8	1.0347	102	16	1
379	1	16	32977.8	1.20721	285	38	2
380	1	16	32977.8	1.24403	326	48	1
381	1	16	32977.8	1.11435	197	38	1
382	1	16	32977.8	1.09028	144	33	2
383	1	16	32977.8	0.985529	78	18	1
384	1	16	32977.8	1.1131	203	52	3
385	1	16	32977.8	1.09378	129	20	3
386	1	16	32977.8	1.04026	50	11	1
387	1	16	32977.8	1.09068	94	20	1
388	1	16	32977.8	1.04853	106	22	0
389	1	16	32977.8	1.0359	106	32	2
390	1	16	32977.8	1.19411	256	46	7
391	1	16	32977.8	1.04251	88	22	2
392	1	16	32977.8	0.99625	56	19	0
393	1	16	32977.8	0.923361	43	6	1
394	1	16	32977.8	0.884264	52	7	0
395	1	16	32977.8	0.882959	42	10	1
				1.03589	107.185	23.1111	1.33333	8
396	1	16	32977.8	1.03954	107	19	4
397	1	16	32977.8	1.06754	146	23	2
398	1	16	32977.8	1.13321	206	24	1
399	1	16	32977.8	0.986995	61	14	3
400	1	16	32977.8	1.0091	67	22	4
401	1	16	32977.8	1.03175	104	27	3
402	1	16	32977.8	0.951734	42	13	0
403	1	16	32977.8	0.911422	45	12	0
404	1	16	32977.8	0.900529	46	9	0
405	1	16	32977.8	0.954802	43	14	0
406	1	16	32977.8	0.863431	41	6	1
407	1	16	32977.8	1.15512	183	45	3
408	1	16	32977.8	1.05545	128	21	2
409	1	16	32977.8	0.96659	43	8	0
410	1	16	32977.8	0.876668	52	12	2
411	1	16	32977.8	0.984507	44	12	0
412	1	16	32977.8	0.962579	46	16	0
413	1	16	32977.8	1.03952	62	17	0
414	1	16	32977.8	0.950024	45	15	0
415	1	16	32977.8	0.842669	41	8	0
416	1	16	32977.8	0.853266	33	13	0
417	1	16	32977.8	0.929382	48	12	1
418	1	16	32977.8	0.888124	35	6	0
419	1	16	32977.8	0.915131	54	6	0
420	1	16	32977.8	0.890993	37	11	2
421	1	16	32977.8	0.926617	40	12	0
422	1	16	32977.8	0.918812	30	10	3
				0.963167	67.7407	15.0741	1.14815	9
423	1	16	32977.8	0.924581	46	23	1
424	1	16	32977.8	0.907571	43	10	0
425	1	16	32977.8	1.04486	93	24	3
426	1	16	32977.8	1.01237	110	15	5
427	1	16	32977.8	0.986931	42	14	0
428	1	16	32977.8	0.92845	40	8	0
429	1	16	32977.8	0.917388	28	11	1
430	1	16	32977.8	0.913145	56	12	3
431	1	16	32977.8	1.03661	100	20	1
432	1	16	32977.8	1.17285	245	31	4
433	1	16	32977.8	1.13774	206	41	6
434	1	16	32977.8	0.92976	39	4	0
435	1	16	32977.8	0.922315	32	7	4
436	1	16	32977.8	0.955224	54	18	2
437	1	16	32977.8	0.915556	58	14	0
438	1	16	32977.8	0.927259	44	17	1
439	1	16	32977.8	0.940711	53	13	0
440	1	16	32977.8	0.895425	49	16	1
441	1	16	32977.8	1.00545	52	11	2
442	1	16	32977.8	0.89863	29	10	0
443	1	16	32977.8	0.952083	43	11	1
444	1	16	32977.8	1.00619	67	24	2
445	1	16	32977.8	1.06861	115	25	3
446	1	16	32977.8	1.00172	93	14	2
447	1	16	32977.8	0.908051	43	9	0
448	1	16	32977.8	0.945654	44	13	0
449	1	16	32977.8	0.922049	37	10	0
				0.969526	68.9259	15.7407	1.55556	10
450	1	16	32977.8	0.886653	33	11	0
451	1	16	32977.8	0.877503	33	7	0
452	1	16	32977.8	0.90659	34	12	0
453	1	16	32977.8	0.950174	58	14	1
454	1	16	32977.8	0.974597	57	9	3
455	1	16	32977.8	1.0365	108	31	6
456	1	16	32977.8	1.02578	113	26	4
457	1	16	32977.8	1.06499	125	32	4
458	1	16	32977.8	1.00734	81	21	1
459	1	16	32977.8	1.01842	97	22	0
460	1	16	32977.8	0.931241	48	18	0
461	1	16	32977.8	0.952481	66	22	3
462	1	16	32977.8	1.05381	107	21	3
463	1	16	32977.8	1.03612	116	29	3
464	1	16	32977.8	0.995684	55	27	1
465	1	16	32977.8	0.981161	77	29	0
466	1	16	32977.8	0.966523	35	9	0
467	1	16	32977.8	0.865741	30	9	0
468	1	16	32977.8	1.0257	60	17	0
469	1	16	32977.8	1.08477	172	22	2
470	1	16	32977.8	0.980732	70	19	7
471	1	16	32977.8	0.970782	38	15	5
472	1	16	32977.8	1.03767	87	29	1
473	1	16	32977.8	1.05841	107	29	2
474	1	16	32977.8	0.91331	35	9	0
475	1	16	32977.8	1.06341	59	30	1
476	1	16	32977.8	1.06345	105	26	4
				0.989983	74.2963	20.1852	1.88889	11
477	1	16	32977.8	1.0591	118	25	2
478	1	16	32977.8	1.05459	92	17	4
479	1	16	32977.8	1.23027	215	47	1
480	1	16	32977.8	1.15362	225	37	5
481	1	16	32977.8	1.17818	193	30	2
482	1	16	32977.8	1.18973	223	43	3
483	1	16	32977.8	1.13601	204	37	1
484	1	16	32977.8	1.09549	158	31	2
485	1	16	32977.8	1.04787	111	27	2
486	1	16	32977.8	1.04472	97	26	2
487	1	16	32977.8	1.00079	82	29	2
488	1	16	32977.8	1.05589	86	20	2
489	1	16	32977.8	1.05348	112	22	2
490	1	16	32977.8	1.13148	159	36	4
491	1	16	32977.8	0.924676	29	5	1
492	1	16	32977.8	0.938578	27	7	0
493	1	16	32977.8	0.920771	49	9	0
494	1	16	32977.8	0.94213	56	12	1
495	1	16	32977.8	1.07235	105	29	1
496	1	16	32977.8	0.939773	47	18	0
497	1	16	32977.8	0.917264	40	3	0
498	1	16	32977.8	0.963917	56	8	0
499	1	16	32977.8	0.946168	41	10	0
500	1	16	32977.8	0.903478	35	15	2
501	1	16	32977.8	0.939004	47	8	0
502	1	16	32977.8	0.964836	49	11	1
503	1	16	32977.8	0.902377	41	10	1
				1.02617	99.8889	21.1852	1.51852	12
504	1	16	32977.8	0.904295	43	11	1
505	1	16	32977.8	1.05205	76	14	1
506	1	16	32977.8	1.11503	201	40	3
507	1	16	32977.8	1.16402	205	31	8
508	1	16	32977.8	0.983561	64	12	2
509	1	16	32977.8	0.942785	48	14	2
510	1	16	32977.8	1.0133	102	25	2
511	1	16	32977.8	1.021	87	6	1
512	1	16	32977.8	0.914645	45	12	1
513	1	16	32977.8	0.958464	55	11	1
514	1	16	32977.8	0.886352	38	8	0
515	1	16	32977.8	0.929462	47	18	0
516	1	16	32977.8	0.902452	51	18	0
517	1	16	32977.8	0.940114	40	16	0
1	1	17	19273.18	0.917041	53	3	7
2	1	17	19273.18	0.942442	34	9	0
3	1	17	19273.18	0.958033	62	18	1
4	1	17	19273.18	0.963333	45	16	0
5	1	17	19273.18	0.95189	52	17	0
6	1	17	19273.18	0.972221	61	17	0
7	1	17	19273.18	0.947206	61	18	0
8	1	17	19273.18	0.853834	32	10	4
9	1	17	19273.18	0.960739	46	15	1
10	1	17	19273.18	0.98492	49	14	0
11	1	17	19273.18	0.885512	31	5	0
12	1	17	19273.18	0.934988	49	21	1
13	1	17	19273.18	0.92431	31	4	0
				0.960148	63.2593	14.9259	1.33333	13
14	1	17	19273.18	0.949563	37	13	1
15	1	17	19273.18	1.02189	72	12	0
16	1	17	19273.18	0.972212	66	20	3
17	1	17	19273.18	0.984511	70	16	3
18	1	17	19273.18	1.13648	186	42	6
19	1	17	19273.18	1.25988	350	80	8
20	1	17	19273.18	1.16309	176	58	10
21	1	17	19273.18	1.07402	112	37	10
22	1	17	19273.18	1.04155	92	28	5
23	1	17	19273.18	1.06338	111	42	5
24	1	17	19273.18	0.963868	50	19	6
25	1	17	19273.18	0.977397	68	22	4
26	1	17	19273.18	0.992793	59	20	7
27	1	17	19273.18	1.01168	89	24	7
28	1	17	19273.18	1.04015	65	25	2
29	1	17	19273.18	0.894603	32	13	1
30	1	17	19273.18	1.13723	152	36	3
31	1	17	19273.18	1.22912	252	71	7
32	1	17	19273.18	1.29411	342	94	4
33	1	17	19273.18	1.07369	100	19	3
34	1	17	19273.18	1.06651	113	21	0
35	1	17	19273.18	1.16366	188	38	7
36	1	17	19273.18	0.917374	42	22	2
37	1	17	19273.18	1.18531	243	34	4
38	1	17	19273.18	1.05644	138	30	5
39	1	17	19273.18	0.905379	42	13	2
40	1	17	19273.18	0.908892	33	14	1
				1.05499	121.481	31.963	4.2963	14
41	1	17	19273.18	0.976032	76	19	3
42	1	17	19273.18	1.02947	102	20	3
43	1	17	19273.18	0.980137	74	16	1
44	1	17	19273.18	1.03871	86	29	6
45	1	17	19273.18	1.05777	104	30	3
46	1	17	19273.18	1.12296	129	27	4
47	1	17	19273.18	0.988533	54	21	4
48	1	17	19273.18	0.953962	52	10	1
49	1	17	19273.18	0.903808	53	12	1
50	1	17	19273.18	0.880273	38	10	0
51	1	17	19273.18	0.829343	41	5	2
52	1	17	19273.18	0.970691	59	41	2
53	1	17	19273.18	0.962818	77	15	5
54	1	17	19273.18	0.973412	47	20	12
55	1	17	19273.18	1.00673	62	16	3
67	1	19	77389.3	1.02939	56	17	3
125	1	23	4434.18	1.03982	97	35	1
126	1	23	4434.18	1.06375	105	39	2
127	1	23	4434.18	1.23722	265	73	15
170	1	25	34400.4	1.00775	72	38	9
171	1	25	34400.4	0.98692	83	15	2
172	1	25	34400.4	0.996163	62	16	3
173	1	25	34400.4	1.08588	131	48	6
174	1	25	34400.4	1.05948	150	55	2
212	1	29	34403.4	1.06009	105	54	7
543	1	31	4487.18	1.10292	145	56	12
544	1	31	4487.18	1.20686	234	60	16
				1.0204	94.7778	29.5185	4.74074	15
545	1	31	4487.18	1.28946	405	113	8
546	1	31	4487.18	1.29034	381	96	8
547	1	31	4487.18	1.27555	357	83	8
548	1	31	4487.18	1.3121	407	105	14
549	1	31	4487.18	1.25352	325	75	8
550	1	31	4487.18	1.1618	166	51	10
551	1	31	4487.18	0.965596	82	36	8
552	1	31	4487.18	0.925981	30	23	5
553	1	31	4487.18	0.85018	32	8	17
554	1	31	4487.18	0.89162	37	5	11
555	1	31	4487.18	0.928713	49	18	12
556	1	31	4487.18	1.23239	287	75	14
557	1	31	4487.18	1.29055	380	101	11
558	1	31	4487.18	1.25585	386	77	8
559	1	31	4487.18	1.22647	271	67	7
560	1	31	4487.18	1.11796	134	46	2
561	1	31	4487.18	1.18642	237	111	22
562	1	31	4487.18	1.28362	384	84	10
563	1	31	4487.18	1.31421	438	99	6
564	1	31	4487.18	1.28309	350	102	13
565	1	31	4487.18	1.24103	278	101	14
566	1	31	4487.18	1.19715	222	79	11
567	1	31	4487.18	1.15705	146	61	7
568	1	31	4487.18	1.0164	64	21	5
569	1	31	4487.18	0.893757	45	11	3
570	1	31	4487.18	0.970498	72	13	9
571	1	31	4487.18	1.04515	90	32	5
				1.14283	224.259	62.7037	9.48148	16
572	1	31	4487.18	0.940461	47	13	12
573	1	31	4487.18	0.910003	41	12	15
574	1	31	4487.18	0.953227	52	16	4
575	1	31	4487.18	0.955003	40	12	10
576	1	31	4487.18	0.982162	35	16	7
577	1	31	4487.18	1.01244	75	32	11
578	1	31	4487.18	1.11465	148	46	11
579	1	31	4487.18	1.0639	75	20	5
580	1	31	4487.18	1.06062	115	24	7
581	1	31	4487.18	1.26544	303	88	19
582	1	31	4487.18	1.20766	210	83	9
583	1	31	4487.18	1.07874	122	36	9
584	1	31	4487.18	1.0298	74	26	2
585	1	31	4487.18	0.986589	77	17	3
586	1	31	4487.18	1.14145	185	30	3
587	1	31	4487.18	0.985971	52	13	2
588	1	31	4487.18	0.92855	57	13	2
589	1	31	4487.18	0.960805	58	18	0
590	1	31	4487.18	0.872272	32	10	0
591	1	31	4487.18	0.860918	35	9	0
592	1	31	4487.18	1.08884	83	13	1
593	1	31	4487.18	1.12917	87	30	0
594	1	31	4487.18	0.920447	50	7	0
595	1	31	4487.18	0.932169	44	21	1
596	1	31	4487.18	1.11475	130	25	5
597	1	31	4487.18	1.12266	157	25	3
598	1	31	4487.18	1.00537	43	12	3
				1.02311	89.8889	24.7037	5.33333	17
599	1	31	4487.18	0.900698	48	13	1
600	1	31	4487.18	0.972711	59	18	4
601	1	31	4487.18	1.04593	91	34	4
602	1	31	4487.18	1.15619	141	31	2
603	1	31	4487.18	1.1062	160	43	3
604	1	31	4487.18	1.10432	137	43	5
605	1	31	4487.18	1.0961	131	40	7
606	1	31	4487.18	0.89408	36	11	4
607	1	31	4487.18	0.908256	61	12	2
608	1	31	4487.18	1.01286	71	13	2
609	1	31	4487.18	0.95229	61	15	5
610	1	31	4487.18	1.02278	88	19	5
611	1	31	4487.18	0.95009	47	12	3
612	1	31	4487.18	0.932879	46	9	0
613	1	31	4487.18	1.00834	63	25	2
614	1	31	4487.18	0.971631	54	10	3
615	1	31	4487.18	1.0854	136	17	4
616	1	31	4487.18	1.14686	210	35	5
617	1	31	4487.18	1.09132	89	20	6
618	1	31	4487.18	0.93175	34	4	2
619	1	31	4487.18	0.928824	55	13	3
620	1	31	4487.18	0.936415	45	10	2
621	1	31	4487.18	0.974196	42	9	3
622	1	31	4487.18	0.98896	61	12	3
623	1	31	4487.18	1.09389	156	27	5
624	1	31	4487.18	1.21005	280	51	8
625	1	31	4487.18	1.10925	121	24	0
				1.01971	93.4444	21.1111	3.44444	18
626	1	31	4487.18	0.999605	94	17	1
627	1	31	4487.18	1.16126	204	34	2
628	1	31	4487.18	1.00319	59	21	3
629	1	31	4487.18	0.869487	30	10	0
630	1	31	4487.18	0.993591	63	13	0
631	1	31	4487.18	1.13474	143	20	3
632	1	31	4487.18	1.01857	53	14	0
633	1	31	4487.18	0.952387	37	8	1
634	1	31	4487.18	0.923149	37	11	1
635	1	31	4487.18	0.938292	35	13	1
636	1	31	4487.18	0.89043	28	6	0
637	1	31	4487.18	0.931916	48	10	1
638	1	31	4487.18	1.06186	130	31	0
639	1	31	4487.18	1.04713	122	24	3
640	1	31	4487.18	1.12964	143	18	4
641	1	31	4487.18	1.22195	244	55	4
642	1	31	4487.18	1.20735	243	41	1
643	1	31	4487.18	1.0428	96	30	6
644	1	31	4487.18	1.10544	189	41	5
645	1	31	4487.18	1.0225	103	29	2
646	1	31	4487.18	1.09082	146	30	0
647	1	31	4487.18	1.0938	120	33	4
648	1	31	4487.18	1.09062	113	28	2
649	1	31	4487.18	0.939829	39	17	0
650	1	31	4487.18	0.942312	29	14	0
651	1	31	4487.18	1.02767	97	17	2
652	1	31	4487.18	1.11236	185	23	5
				1.03529	104.815	22.5185	1.88889	19
653	1	31	4487.18	1.08197	96	27	5
654	1	31	4487.18	1.11259	177	44	4
655	1	31	4487.18	1.12185	154	35	2
656	1	31	4487.18	1.03822	109	29	5
657	1	31	4487.18	1.07342	76	18	1
658	1	31	4487.18	0.979415	77	20	1
659	1	31	4487.18	1.03618	93	14	1
660	1	31	4487.18	1.04706	97	15	1
661	1	31	4487.18	1.11917	162	34	3
662	1	31	4487.18	1.02979	86	16	1
663	1	31	4487.18	0.947646	66	10	0
664	1	31	4487.18	0.964248	39	9	0
665	1	31	4487.18	0.991686	86	19	4
666	1	31	4487.18	1.04726	95	18	2
667	1	31	4487.18	0.980463	54	11	1
668	1	31	4487.18	0.902654	53	19	0
669	1	31	4487.18	0.943179	64	13	1
670	1	31	4487.18	0.936875	46	17	2
671	1	31	4487.18	0.93892	44	15	0
672	1	31	4487.18	0.897262	38	13	0
673	1	31	4487.18	0.894769	45	12	0
674	1	31	4487.18	0.932415	56	26	0
675	1	31	4487.18	0.94573	43	9	0
676	1	31	4487.18	0.961325	56	16	0
677	1	31	4487.18	0.922353	47	16	1
678	1	31	4487.18	0.887047	42	7	0
679	1	31	4487.18	0.934926	52	17	0
				0.987719	76.037	18.4815	1.2963	20
680	1	31	4487.18	0.904407	39	12	0
681	1	31	4487.18	0.94419	42	15	0
682	1	31	4487.18	1.01032	53	15	0
683	1	31	4487.18	0.935293	52	13	0
684	1	31	4487.18	0.953091	50	13	0
685	1	31	4487.18	0.912584	54	9	3
686	1	31	4487.18	0.948711	46	12	3
687	1	31	4487.18	1.07565	79	20	2
688	1	31	4487.18	1.09405	114	36	4
689	1	31	4487.18	0.969813	53	9	0
690	1	31	4487.18	0.954711	40	10	0
691	1	31	4487.18	0.99073	48	15	1
692	1	31	4487.18	0.926304	48	16	0
693	1	31	4487.18	0.973996	65	21	0
694	1	31	4487.18	0.925588	59	14	0
695	1	31	4487.18	0.901505	59	11	0
696	1	31	4487.18	0.915779	49	9	0
697	1	31	4487.18	0.904852	40	6	0
698	1	31	4487.18	0.898764	39	10	0
699	1	31	4487.18	0.957255	37	11	0
700	1	31	4487.18	0.842957	52	17	4
701	1	31	4487.18	0.962044	71	16	6
702	1	31	4487.18	0.999976	45	24	2
703	1	31	4487.18	1.00185	66	19	2
704	1	31	4487.18	0.994139	62	29	2
705	1	31	4487.18	1.00115	45	18	2
706	1	31	4487.18	0.976746	55	9	1
				0.958387	54.1481	15.1481	1.18519	21
707	1	31	4487.18	0.900711	38	7	2
708	1	31	4487.18	0.957089	51	8	0
709	1	31	4487.18	0.966616	47	4	2
710	1	31	4487.18	1.11309	134	18	1
711	1	31	4487.18	1.17013	238	44	2
712	1	31	4487.18	1.18529	239	42	2
713	1	31	4487.18	1.17148	238	46	4
714	1	31	4487.18	1.08989	136	41	8
715	1	31	4487.18	1.02133	72	40	6
716	1	31	4487.18	1.08659	151	42	3
717	1	31	4487.18	1.20922	249	61	7
718	1	31	4487.18	1.21074	229	62	5
719	1	31	4487.18	1.13636	142	26	2
720	1	31	4487.18	1.198	233	59	8
721	1	31	4487.18	1.09575	102	46	11
722	1	31	4487.18	1.10013	121	32	6
723	1	31	4487.18	1.26056	305	56	4
724	1	31	4487.18	1.23162	288	51	4
725	1	31	4487.18	1.05723	122	29	6
726	1	31	4487.18	1.17711	163	46	3
727	1	31	4487.18	1.04084	87	34	1
728	1	31	4487.18	1.18627	228	67	7
729	1	31	4487.18	1.19395	173	44	6
730	1	31	4487.18	1.12701	174	40	5
68	1	33	21877.18	1.10452	110	35	4
69	1	33	21877.18	1.08258	116	28	7
70	1	33	21877.18	0.967838	74	22	8
				1.11266	157.778	38.1481	4.59259	22
71	1	33	21877.18	1.00414	68	29	3
72	1	33	21877.18	0.995502	98	20	4
73	1	33	21877.18	1.00875	58	37	2
74	1	33	21877.18	1.02155	54	17	0
75	1	33	21877.18	0.873212	35	7	0
76	1	33	21877.18	1.03843	92	17	0
77	1	33	21877.18	1.0342	75	20	4
78	1	33	21877.18	0.944265	54	13	2
79	1	33	21877.18	1.02822	71	26	8
80	1	33	21877.18	1.06506	94	23	1
81	1	33	21877.18	1.14611	139	29	4
82	1	33	21877.18	1.0023	69	13	0
83	1	33	21877.18	1.04146	56	10	1
84	1	33	21877.18	1.12548	187	46	3
85	1	33	21877.18	1.15604	207	35	6
86	1	33	21877.18	1.12229	167	29	1
87	1	33	21877.18	1.17182	194	37	2
88	1	33	21877.18	1.12647	158	40	3
89	1	33	21877.18	1.18619	221	39	6
90	1	33	21877.18	1.17311	165	43	2
91	1	33	21877.18	1.03361	75	22	1
92	1	33	21877.18	0.951846	43	6	0
93	1	33	21877.18	0.997058	36	19	1
94	1	33	21877.18	1.03845	100	35	1
95	1	33	21877.18	1.10115	132	33	4
96	1	33	21877.18	1.01539	58	13	1
97	1	33	21877.18	0.983396	55	14	0
				1.05132	102.259	24.8889	2.22222	23
98	1	33	21877.18	0.933278	48	20	1
99	1	33	21877.18	0.948906	64	16	0
100	1	33	21877.18	0.932605	35	12	1
101	1	33	21877.18	0.940329	49	14	0
102	1	33	21877.18	1.01824	50	9	0
103	1	33	21877.18	1.05449	67	9	0
104	1	33	21877.18	0.956596	61	22	0
105	1	33	21877.18	1.03176	121	33	1
106	1	33	21877.18	0.968768	82	17	1
107	1	33	21877.18	1.01155	93	20	0
108	1	33	21877.18	1.07352	103	39	2
109	1	33	21877.18	0.922093	47	19	0
110	1	33	21877.18	0.909634	43	7	2
111	1	33	21877.18	0.906571	48	12	1
112	1	33	21877.18	1.02137	61	17	2
113	1	33	21877.18	1.18146	201	45	4
114	1	33	21877.18	1.08458	126	24	7
115	1	33	21877.18	0.998713	87	21	2
116	1	33	21877.18	0.985402	70	40	3
117	1	33	21877.18	0.960915	54	17	0
118	1	33	21877.18	0.942652	57	14	1
119	1	33	21877.18	0.973126	50	14	1
120	1	33	21877.18	1.00691	56	18	0
121	1	33	21877.18	1.02792	88	17	3
122	1	33	21877.18	1.09326	147	33	7
123	1	33	21877.18	1.05549	121	26	1
124	1	33	21877.18	0.936007	68	26	3
				0.995413	77.6667	20.7778	1.59259	24
175	1	35	4559.13	1.13641	163	36	5
176	1	35	4559.13	1.22052	299	52	5
177	1	35	4559.13	1.24393	322	69	3
178	1	35	4559.13	1.06449	90	15	2
179	1	35	4559.13	0.960534	70	17	1
180	1	35	4559.13	0.917121	75	19	1
181	1	35	4559.13	1.22072	205	65	1
182	1	35	4559.13	1.23538	278	80	10
183	1	35	4559.13	1.30099	351	87	6
184	1	35	4559.13	1.09657	160	31	4
185	1	35	4559.13	1.12973	154	47	3
186	1	35	4559.13	1.07543	101	28	2
187	1	35	4559.13	1.15548	169	29	3
188	1	35	4559.13	1.0864	73	41	6
189	1	35	4559.13	1.07931	113	67	10
190	1	35	4559.13	1.10188	104	73	8
191	1	35	4559.13	1.09433	130	53	10
192	1	35	4559.13	1.00556	84	27	0
193	1	35	4559.13	1.08712	133	37	4
194	1	35	4559.13	1.1727	226	47	5
195	1	35	4559.13	1.02688	97	16	1
196	1	35	4559.13	1.0724	83	29	0
197	1	35	4559.13	1.02618	107	51	3
198	1	35	4559.13	0.997285	74	33	3
199	1	35	4559.13	1.115	137	36	5
200	1	35	4559.13	1.12764	184	59	7
201	1	35	4559.13	1.08108	136	37	3
				1.10486	152.519	43.7407	4.11111	25
202	1	35	4559.13	1.03459	81	16	1
203	1	35	4559.13	1.00109	63	27	0
204	1	35	4559.13	1.04195	67	32	2
205	1	35	4559.13	1.07861	115	27	2
206	1	35	4559.13	1.05262	87	24	1
207	1	35	4559.13	1.05156	118	23	2
208	1	35	4559.13	1.0082	85	24	2
209	1	35	4559.13	1.03448	84	21	0
210	1	35	4559.13	1.06585	110	39	2
211	1	35	4559.13	1.09181	116	48	2
213	1	36	4836.17	1.24605	366	89	5
214	1	36	4836.17	1.23986	285	70	3
215	1	36	4836.17	1.10711	149	35	1
216	1	36	4836.17	1.17754	204	64	2
217	1	36	4836.17	1.18917	275	63	3
218	1	36	4836.17	1.1537	164	38	2
219	1	36	4836.17	1.09477	128	41	2
220	1	36	4836.17	1.03529	116	18	0
221	1	36	4836.17	1.06987	105	23	0
222	1	36	4836.17	1.03203	75	22	1
223	1	36	4836.17	0.98976	89	23	0
224	1	36	4836.17	0.960917	79	21	2
225	1	36	4836.17	0.935394	60	18	0
226	1	36	4836.17	0.964096	70	15	0
227	1	36	4836.17	1.03578	98	21	1
228	1	36	4836.17	1.02825	76	17	0
229	1	36	4836.17	1.08986	147	34	3
				1.06704	126.37	33.0741	1.44444	26
230	1	36	4836.17	1.11435	113	27	0
231	1	36	4836.17	1.16078	218	59	3
232	1	36	4836.17	1.08794	118	28	1
233	1	36	4836.17	1.06246	108	40	0
234	1	36	4836.17	0.99845	74	17	4
235	1	36	4836.17	1.14123	219	38	5
236	1	36	4836.17	1.11649	158	35	2
237	1	36	4836.17	1.07824	106	20	0
238	1	36	4836.17	1.01661	92	17	1
239	1	36	4836.17	1.14115	196	46	3
240	1	36	4836.17	1.05056	118	38	0
241	1	36	4836.17	1.04995	78	23	1
242	1	36	4836.17	1.12684	118	42	2
243	1	36	4836.17	1.06558	145	45	0
244	1	36	4836.17	1.09097	134	32	4
245	1	36	4836.17	1.25145	326	79	2
246	1	36	4836.17	1.17249	208	65	1
247	1	36	4836.17	1.14807	173	69	0
248	1	36	4836.17	1.08909	91	56	0
249	1	36	4836.17	1.03045	88	43	0
250	1	36	4836.17	1.13937	131	33	0
251	1	36	4836.17	1.14037	213	82	3
252	1	36	4836.17	1.23523	233	92	4
253	1	36	4836.17	1.11642	168	73	9
254	1	36	4836.17	1.03693	101	53	11
255	1	36	4836.17	0.910001	72	33	17
256	1	36	4836.17	0.910475	39	25	12
257	1	36	4836.17	0.866188	34	9	15
				1.08386	138.286	43.5357	3.57143	27

## Sheet: Genes
DDq(-20,20)	Alu	CpG	Genes	Regions
1.08834	155.259	107.852	4.59259	1
1.19144	236.296	73.5556	4.59259	2
1.16879	209.704	59.3333	4.37037	3
1.16405	250.926	64.0741	4.7037	4
1.13144	188.185	51.4444	3.92593	5
1.07485	150.296	40.5926	4.11111	6
1.07648	146.963	34.2963	2.7037	7
1.03589	107.185	23.1111	1.33333	8
0.963167	67.7407	15.0741	1.14815	9
0.969526	68.9259	15.7407	1.55556	10
0.989983	74.2963	20.1852	1.88889	11
1.02617	99.8889	21.1852	1.51852	12
0.960148	63.2593	14.9259	1.33333	13
1.05499	121.481	31.963	4.2963	14
1.0204	94.7778	29.5185	4.74074	15
1.14283	224.259	62.7037	9.48148	16
1.02311	89.8889	24.7037	5.33333	17
1.01971	93.4444	21.1111	3.44444	18
1.03529	104.815	22.5185	1.88889	19
0.987719	76.037	18.4815	1.2963	20
0.958387	54.1481	15.1481	1.18519	21
1.11266	157.778	38.1481	4.59259	22
1.05132	102.259	24.8889	2.22222	23
0.995413	77.6667	20.7778	1.59259	24
1.10486	152.519	43.7407	4.11111	25
1.06704	126.37	33.0741	1.44444	26
1.08386	138.286	43.5357	3.57143	27

## Sheet: Analysis
Regions	Av. Dq	Genes	CpG islands	Alu
1	1.08834	5.28013	11.0995	4.523
2	1.19144	5.28013	7.56991	6.88377
3	1.16879	5.02464	6.10624	6.10907
4	1.16405	5.40787	6.59413	7.30996
5	1.13144	4.51366	5.29436	5.4822
6	1.07485	4.72656	4.17755	4.37842
7	1.07648	3.10846	3.52957	4.28131
8	1.03589	1.53294	2.37846	3.12251
9	0.963167	1.32003	1.55134	1.97342
10	0.969526	1.78843	1.61994	2.00795
11	0.989983	2.17166	2.07734	2.16439
12	1.02617	1.74585	2.18025	2.90996
13	0.960148	1.53294	1.53609	1.84286
14	1.05499	4.93947	3.28944	3.53899
15	1.0204	5.45045	3.03787	2.76106
16	1.14283	10.9009	6.4531	6.5331
17	1.02311	6.13176	2.54236	2.61864
18	1.01971	3.96009	2.17263	2.72222
19	1.03529	2.17166	2.31747	3.05346
20	0.987719	1.49036	1.90201	2.21511
21	0.958387	1.36261	1.55896	1.57744
22	1.11266	5.28013	3.92598	4.59637
23	1.05132	2.5549	2.56142	2.97901
24	0.995413	1.83101	2.13833	2.26258
25	1.10486	4.72656	4.50154	4.44316
26	1.06704	1.66068	3.40379	3.68141
27	1.08386	4.10609	4.48044	4.02853
